# Supplementary material for: Directed Evolution of Enzymes for Bioorthogonal Chemistry Using Acid Chloride Proximity Labeling
Source: ACS Cent Sci. 2026 Jan 23;12(2):185–96. doi: 10.1021/acscentsci.5c01746 (PMC12947558; doi:10.1021/acscentsci.5c01746)
Supplement: Supplementary file 1 [file oc5c01746_si_001.xlsx]

## Sheet: DE 1 mutations
			First DE campaign mutants without silent mutations. "Mutation frequency" listed in row 4 indicates the number of times a mutation was observed at each amino acid position in the BS2 sequence, out of all the clones detected by Sanger sequencing. "# Mutations" listed in column B indicates the number of mutations present in each mutant. The mutation frequency cells are colored proportional to the fr…
		Mutation frequency -->	7	1	1	1	1	1	1	1	1	1	1	1	1	1	1	5	1	2	2	1	4	1	1	1	2	2	2	2	1	2	1	1	1	2	1	1	1	1	1	1	1	1	2	1	1	1	1
	# Mutations	Mutant Name	T1	H2	K11	K13	T15	N18	K22	K30	W36	E48	I59	S68	Y71	Q77	I102	Y108	L116	N149	E150	Y152	S153	L156	R169	A199	K209	T219	M220	K222	S227	T228	S229	D244	I263	E265	K266	N268	I269	F273	S297	I299	P300	D308	L312	F314	A328	E331	A343
	3	A1					A																											G		G
	2	A2																		D
	1	A3
	3	A4																					P																							L
	4	A5	A	R													V
	3	A6																											L																		T
	1	A10																	S
	0	B1
	4	B2																			K	C	P					M
	4	B3	A		R				R																																							K
	2	B4
	4	B5																																				S				L
	2	B7										G
	1	B8																																									S
	3	B9																							Q														V					G
	1	B10																								T
	3	B11																			G
	2	B13
	1	B14																												E
	0	B15
	1	B16																																							P
	5	B17				R							T																			A													S
	5	B18	P															H									R						L		V
	7	C1									R												P	P						R
	1	C2																H
	1	C3	A
	1	C4
	2	C5																H																						L
	1	C6
	2	C7																H																															V
	0	C8
	0	C9
	2	C10																									R	M
	5	C11	P															H																		A
	4	C12	A											L																							R								S
	2	C13								R
	2	C14																		D			P
	3	C15	P					D
	2	C16													D	L
	3	C17																											K			A
	0	C18
	0	C19
	2	C20																													N
				Caption: BS2 mutations found after the first directed evolution campaign. Silent mutations are not reflected in the graph. Orange bars represent amino acids in the linker or Myc tag region, not BS2. See Supporting Spreadsheet X for detailed sequence information.
[truncated: 26 more columns]

## Sheet: DE 2 mutations
			Second DE campaign mutants without silent mutations. "Mutation frequency" listed in row 4 indicates the number of times a mutation was observed at each amino acid position in the BS2 sequence, out of all the clones detected by Sanger sequencing. "# Mutations" listed in column B indicates the number of mutations present in each mutant, in addition to the three mutations that were present in the st…
	# Mutations in addition to M220/A328/K481	Mutation frequency -->	8	1	1	1	1	1	1	1	1	1	1	1	1	2	1	2	4	11	1	1	37	1	1	2	1	1	1	2	1	1	9	2	1	1	37	1	5	1	1	1	1	1	1	1	1	2	1
		Mutant Name	T1	Q3	Q8	N18	W36	D49	S58	I59	S93	Y108	Q125	I129	A162	A163	D178	I194	A196	M212	S217	T219	M220	K222	S227	E240	D253	K256	N268	Q271	F273	E286	P287	F314	D319	Q323	A328	D344	L361	Y376	N394	F397	A399	P403	T441	E447	N450	T458	E460
	3	A1H	A							T										V			L														T
	3	A2H							P														P							R							T			H
	3	A3H																					L										L		A		T
	2	A5H																					L														T		F							G
	1	B1H																					L										L				T
	3	B2H	A		H															V			L														T
	1	B3H																		V			L														T
	2	B4H	A																V				L														T
	4	C1H					C					H								I			L									G					T
	5	C2H													V								L								L						T	G
	4	C3H	P					G												I		A	L														T
	1	C4H																					P	E													T
	3	C5H																		I			L					R								R	T
	2	D1H																		I			L														T					L
	4	D2H														T		V					L			K							L				T
	2	D3H																		I			L				V										T
	2	D4H																					L														T		F					S
	4	D5H	P			D															T		L														T
	3	A1L																					L														T		F										G
	2	A2L	A																V				L														T
	2	A3L																					L										L	L			T
	3	A4L	A										R										L										L				T
	2	A5L																					L										L				T											A
	1	A6L		R																			P														T
	2	B1L																					L										L				T											A
	3	B2L																					L		G												T		F								H
	1	B3L																		I			L														T
	3	C1L																					P						H								T				D		T
	2	C2L																					L							R							T		F
	3	C3L																	V				L														T								S
	4	C4L									N			V			N		V				L														T
	3	C5L	P																	V			L														T
	0	D1L																					P														T
	4	D2L														T		V					L			K							L				T
	1	D3L																		I			L														T
	2	D4L																					L										L	L			T
	1	D5L																					P														T
				Caption: BS2 mutations found after the second directed evolution campaign. Silent mutations are not reflected in the graph. See Supporting Spreadsheet X for detailed sequence information.
[truncated: 7 more columns]
