# Supplementary material for: Directed Evolution of Enzymes for Bioorthogonal Chemistry Using Acid Chloride Proximity Labeling
Source: ACS Cent Sci. 2026 Jan 23;12(2):185–96. doi: 10.1021/acscentsci.5c01746 (PMC12947558; doi:10.1021/acscentsci.5c01746)
Supplement: Supplementary file 2 [file oc5c01746_si_002.csv]

gene_name	MDA-MB-231-input	BS2-TRFLE-NLS stable-input	BS2-TRFLE-NES stable-input	BS2-TRFLE-Mito stable-input	Background-enriched-rep-1	Background-enriched-rep-2	Background-enriched-rep-3	NLS-enriched-rep-1	NLS-enriched-rep-2	Cyto-enriched-rep-1	Cyto-enriched-rep-2	Mito-enriched-rep-1	Mito-enriched-rep-2	gene_id	gene_type	level	hgnc_id	havana_gene
TSPAN6	5.070138734	5.394185512	5.528179007	5.362728336	5.541697399	5.436649195	5.508430536	5.273608557	5.352029988	5.82130917	5.893786865	5.668732115	5.62266892	ENSG00000000003.15	protein_coding	2	HGNC:11858	OTTHUMG00000022002.2
DPM1	6.177027053	5.493160547	5.659453926	5.399482683	5.323675188	5.265047784	5.165469053	5.378043481	5.534242198	5.743375808	5.524221458	5.339827013	5.540166068	ENSG00000000419.14	protein_coding	2	HGNC:3005	OTTHUMG00000032742.2
SCYL3	4.396861228	4.407560738	4.393612524	4.279378343	3.767421193	4.425863064	4.357358978	4.748061099	4.958988075	4.161038531	4.529070106	4.449619486	4.399935206	ENSG00000000457.14	protein_coding	2	HGNC:19285	OTTHUMG00000035941.6
C1orf112	5.135386287	5.0348727	4.929160617	5.080173915	5.430191555	5.273981896	5.048701275	5.276013444	5.218392074	4.956873988	4.928979508	4.997664154	5.010963277	ENSG00000000460.17	protein_coding	2	HGNC:25565	OTTHUMG00000035821.9
CFH	4.639583426	5.41167411	5.461004558	5.468993718	5.197030491	5.444584156	5.542260847	6.039634466	5.772624595	5.887504384	5.934870258	6.07522831	6.074025962	ENSG00000000971.16	protein_coding	1	HGNC:4883	OTTHUMG00000035607.6
FUCA2	6.438294189	6.324924692	6.232904344	6.355338377	6.878451192	6.721046765	6.52160437	6.067767032	6.023176969	6.316411677	6.253203643	6.136206771	6.242306355	ENSG00000001036.14	protein_coding	2	HGNC:4008	OTTHUMG00000015728.3
GCLC	5.291001668	5.122444903	4.700728894	5.094655906	5.173476009	5.409876922	5.380231636	5.001593324	5.2061773	5.038387776	5.080968703	5.138450914	5.202743981	ENSG00000001084.13	protein_coding	1	HGNC:4311	overlapping_locus
NFYA	6.520526035	6.737665573	6.717841304	6.73088078	6.593540449	6.844130476	6.811310957	7.045808051	6.973276697	6.854178186	6.990316704	6.935639096	6.911859715	ENSG00000001167.15	protein_coding	2	HGNC:7804	OTTHUMG00000014669.1
STPG1	4.279310361	4.203344737	4.310195641	4.293396445	3.954068723	4.188194638	4.259061242	3.868969268	3.721822794	4.502437092	4.519569659	4.157713994	4.218126796	ENSG00000001460.18	protein_coding	2	HGNC:28070	OTTHUMG00000003297.4
NIPAL3	7.023441952	7.401009579	7.294277271	7.242422196	7.329282778	7.634121581	7.553252933	7.074413105	6.951764137	7.600405112	7.636809643	7.619788804	7.682924438	ENSG00000001461.17	protein_coding	2	HGNC:25233	OTTHUMG00000003299.4
LAS1L	5.366259443	5.293288789	5.233360019	5.345340947	5.320104738	5.276947682	5.208244578	5.389196585	5.509579007	5.038387776	5.014886385	5.256447049	5.286556985	ENSG00000001497.18	protein_coding	2	HGNC:25726	OTTHUMG00000021720.2
ENPP4	4.617736628	5.558999187	5.228318817	5.172566824	5.323675188	4.978489858	5.634027552	5.950716054	5.67397305	6.365548143	6.208571736	6.150133337	5.846653472	ENSG00000001561.7	protein_coding	2	HGNC:3359	OTTHUMG00000014779.3
SEMA3F	3.727710155	2.965124159	3.38622227	2.755571212	4.127505765	3.558269157	3.329984385	2.009737898	1.416054932	2.840728886	3.015346776	2.341202594	2.050954862	ENSG00000001617.12	protein_coding	2	HGNC:10728	ncRNA_host
ANKIB1	7.065138407	6.971069467	6.721432862	6.877225921	6.759589399	7.096637323	7.15533359	7.04369256	7.189252404	7.048401646	7.081396941	7.199449003	7.069171108	ENSG00000001629.10	protein_coding	2	HGNC:22215	OTTHUMG00000155859.3
CYP51A1	7.72951976	7.434584081	7.060393885	7.399966129	7.826819324	7.777479975	7.950208596	7.169288336	7.202064852	7.520042457	7.347014348	7.704019729	7.651081347	ENSG00000001630.17	protein_coding	1	HGNC:2649	overlapping_locus
KRIT1	5.413645627	4.773400473	5.206938463	4.808384223	5.498120543	5.476077886	5.360615463	6.244351179	5.950853021	5.12681467	5.294287937	5.325237579	5.165596246	ENSG00000001631.16	protein_coding	2	HGNC:1573	ncRNA_host
RAD52	2.572396153	3.056898985	3.413128605	3.245938345	2.783747284	3.34873567	2.913761815	4.654671138	4.789058077	3.671376193	3.048755722	3.325524019	3.19294721	ENSG00000002016.18	protein_coding	2	HGNC:9824	overlapping_locus
BAD	4.569904117	4.785291391	5.013633203	4.905002834	4.609278889	4.285650839	4.070976945	3.050747672	3.283619479	3.888482764	3.99232466	3.748059082	3.563618456	ENSG00000002330.14	protein_coding	1	HGNC:936	OTTHUMG00000134302.4
LAP3	6.660093628	5.999786108	5.900338092	6.078485426	6.224856666	6.028714287	5.917950416	5.246884334	5.266301422	5.763257368	5.475912874	5.74779164	5.798083677	ENSG00000002549.13	protein_coding	2	HGNC:18449	OTTHUMG00000048214.7
CD99	7.191630387	7.103251402	7.159227676	7.128670648	7.139795268	6.867729266	7.187452482	5.845170437	6.515476009	5.016862108	6.896589636	6.801135529	6.657510005	ENSG00000002586.20	protein_coding	2	HGNC:7082	OTTHUMG00000021073.12
CD99	7.191630387	7.103251402	7.159227676	7.128670648	7.139795268	6.867729266	7.187452482	5.845170437	6.515476009	5.016862108	6.896589636	6.801135529	6.657510005	ENSG00000002586.20_PAR_Y	protein_coding	2	HGNC:7082	PAR
HS3ST1	6.225051752	4.658057172	4.829486491	4.852945184	5.504429673	5.014473964	5.165469053	4.423012701	4.678345796	5.362682783	5.164618372	5.069775181	5.070966986	ENSG00000002587.10	protein_coding	2	HGNC:5194	ncRNA_host
AOC1	-2.689851243	-2.689851243	-2.689851243	-2.689851243	-1.145754356	-2.689851243	-2.689851243	-2.689851243	-0.352231329	-2.689851243	-2.282841226	-2.31858913	-2.689851243	ENSG00000002726.21	protein_coding	2	HGNC:80	OTTHUMG00000158306.2
HECW1	0.850711395	0.760143807	1.086292091	0.836388001	1.932687544	1.556690993	1.513633149	0.822411234	0.913077274	0.00652891	-0.393769912	-0.179967286	-0.016738755	ENSG00000002746.15	protein_coding	1	HGNC:22195	ncRNA_host
MAD1L1	4.258157228	4.050293204	4.164726809	4.213080517	4.060611616	3.93388828	3.723169816	3.016640213	3.788931123	3.603473515	3.55741871	3.807339056	3.708628678	ENSG00000002822.16	protein_coding	1	HGNC:6762	ncRNA_host
LASP1	9.411302045	9.423333454	9.315366582	9.420289573	9.280124161	9.32373345	9.286268892	8.595629736	8.641477669	9.128220449	9.275777885	9.119987104	9.23659335	ENSG00000002834.18	protein_coding	1	HGNC:6513	ncRNA_host
SNX11	3.426520284	3.689116479	3.723705807	4.003940311	4.282312349	3.741177076	3.610739043	3.148472891	3.029830277	3.48532525	3.606101719	3.456827836	3.211610549	ENSG00000002919.15	protein_coding	2	HGNC:14975	OTTHUMG00000178822.2
M6PR	6.546927051	6.287524838	6.242938615	6.379196446	6.850258627	6.84012562	6.74142699	6.42928648	6.343717055	6.376653549	6.539132852	6.560680207	6.603716289	ENSG00000003056.8	protein_coding	1	HGNC:6752	OTTHUMG00000168276.4
KLHL13	-2.004772654	-1.505344328	-1.260431766	-1.70527556	-2.689851243	-2.689851243	-1.57776872	-2.187611026	-2.689851243	-0.786478277	-1.965751149	-0.946607168	-0.304254388	ENSG00000003096.14	protein_coding	2	HGNC:22931	ncRNA_host
CYP26B1	2.916338685	3.1750422	3.657738232	3.51795336	3.399043204	3.143047722	3.277396819	3.749451398	3.260155361	3.386238402	3.30801579	3.318970086	3.68210819	ENSG00000003137.9	protein_coding	1	HGNC:20581	OTTHUMG00000129756.5
ICA1	2.560915558	3.607423299	3.924066159	3.546327074	3.385441189	3.206630441	2.964553186	4.60618598	4.272105057	3.86764315	4.037398518	3.786619035	3.791594351	ENSG00000003147.19	protein_coding	2	HGNC:5343	OTTHUMG00000152008.11
DBNDD1	2.166054749	2.935669586	3.540611431	2.987092462	2.535426668	1.962459794	2.162037022	2.339038577	2.13639691	2.903501596	3.169090045	2.725458398	2.665980209	ENSG00000003249.15	protein_coding	2	HGNC:28455	OTTHUMG00000138984.4
ALS2	5.625610061	5.048694486	5.129023385	5.054063642	5.212519939	5.582822119	5.591570571	5.661678173	5.582338649	5.226094717	5.095964056	5.175235424	5.055553518	ENSG00000003393.16	protein_coding	2	HGNC:443	OTTHUMG00000154507.8
CASP10	3.494424607	3.156968893	3.694765926	3.356413417	3.271760644	3.723902129	3.441772797	3.492489875	3.755775513	2.729997618	3.426607173	3.265383764	3.344382728	ENSG00000003400.15	protein_coding	2	HGNC:1500	OTTHUMG00000132818.5
CFLAR	7.070843012	6.516573263	6.750242756	6.5224752	6.774015596	6.826688485	6.886895108	6.536555649	6.882380198	6.469479512	6.543826915	6.313877989	6.391063581	ENSG00000003402.20	protein_coding	1	HGNC:1876	ncRNA_host
TFPI	7.914647572	7.938044889	7.886785741	7.780991991	8.0582117	7.812313983	8.350680344	8.128845011	7.922181444	8.90479971	8.603460096	8.574995532	8.425629449	ENSG00000003436.16	protein_coding	2	HGNC:11760	OTTHUMG00000132634.8
NDUFAF7	3.20127135	3.693527037	3.377140812	3.290852261	3.478080235	3.558259405	3.342853131	4.319570653	4.448538103	3.700952873	3.55741252	3.35788639	3.816199196	ENSG00000003509.16	protein_coding	1	HGNC:28816	OTTHUMG00000128468.7
RBM5	6.818982255	6.377900311	6.87850752	6.410647632	6.397417537	6.723221777	6.530059982	8.050240344	8.066975488	6.393151176	6.280685514	6.638392695	6.618651151	ENSG00000003756.17	protein_coding	1	HGNC:9902	overlapping_locus
MTMR7	-1.755006919	-1.871234446	-2.689851243	-1.537074595	-2.689851243	-2.689851243	-2.029208053	-0.209450687	-0.675135178	-0.336160511	-1.485873424	-1.569542002	-2.22085563	ENSG00000003987.14	protein_coding	2	HGNC:7454	OTTHUMG00000163771.4
SLC7A2	4.040076618	4.38321901	4.072096578	4.221902803	4.367802715	4.582691292	4.44343416	4.567443337	4.678345796	4.865230377	4.872883258	4.96021352	5.005628582	ENSG00000003989.18	protein_coding	2	HGNC:11060	OTTHUMG00000130819.5
ARF5	5.868253878	5.803823369	5.723551031	5.685429786	5.650895839	5.10403701	5.01295199	4.987627989	5.036885686	5.124352686	5.03946943	4.874575447	4.981363053	ENSG00000004059.11	protein_coding	2	HGNC:658	overlapping_locus
SARM1	1.406615002	1.464092871	1.368757123	1.188112591	1.688721704	2.180861614	1.601840056	2.18376343	2.883911845	1.544009246	1.552478637	1.637581359	0.86548322	ENSG00000004139.14	protein_coding	1	HGNC:17074	overlapping_locus
POLDIP2	6.965903179	6.419722576	6.606656188	6.620144541	6.357917483	6.317918106	6.192848158	5.574491359	5.42242288	5.826718005	6.119140944	5.925646192	5.868869654	ENSG00000004142.12	protein_coding	2	HGNC:23781	OTTHUMG00000132065.9
PLXND1	6.403399744	6.522360148	6.591031484	6.422572086	6.539295455	6.635824332	6.621260479	6.26346224	6.286799902	6.062753269	6.250333685	6.047716774	6.10679737	ENSG00000004399.13	protein_coding	1	HGNC:9107	OTTHUMG00000159547.15
AK2	7.392405998	7.414056454	7.473157194	7.520503195	7.254550285	7.337975108	7.157149796	7.385169128	7.364518798	7.380717637	7.341622121	7.209672352	7.1975809	ENSG00000004455.17	protein_coding	1	HGNC:362	ncRNA_host
CD38	-0.788722519	-0.499552582	-0.703105199	-0.015611645	-0.621630681	-1.078651072	0.077352715	-0.10562588	1.135701555	-1.444700092	-0.13182257	0.090391295	0.067637731	ENSG00000004468.13	protein_coding	2	HGNC:1667	OTTHUMG00000048206.6
FKBP4	6.438294189	6.489796911	6.447660494	6.569200633	6.245710815	6.191594596	6.039408814	5.64130344	5.494576142	6.00189436	6.103328328	6.223976496	6.198535046	ENSG00000004478.8	protein_coding	2	HGNC:3720	OTTHUMG00000090429.4
KDM1A	7.242974612	7.292277999	7.225737587	7.318424679	6.867485315	7.019051898	6.84558841	6.668649027	6.558523271	6.989337196	7.111474972	7.0011429	7.012423913	ENSG00000004487.17	protein_coding	1	HGNC:29079	ncRNA_host
RBM6	6.405005867	6.466171051	6.769943778	6.518557089	6.571185705	6.702415085	6.44914297	7.60340644	7.565735067	6.479815783	6.449417069	6.601894962	6.657455552	ENSG00000004534.15	protein_coding	1	HGNC:9903	overlapping_locus
CAMKK1	1.864013854	2.090218675	2.719128457	1.880338526	2.173349791	1.739804118	2.450373049	2.339038577	2.083903742	1.490489475	1.648584796	1.528080085	0.817553808	ENSG00000004660.15	protein_coding	2	HGNC:1469	OTTHUMG00000090725.3
RECQL	6.075901088	6.280218315	5.966937714	6.100179447	5.970795557	6.211882786	6.182156019	6.173452189	6.002114663	6.297054389	6.189726558	6.468099305	6.372405707	ENSG00000004700.16	protein_coding	2	HGNC:9948	OTTHUMG00000169131.3
VPS50	5.086227395	4.741281744	4.366340843	4.639073856	4.567722263	4.680005246	4.801054842	5.22464928	5.162548014	4.135114853	4.614848279	4.608684578	4.546797915	ENSG00000004766.17	protein_coding	2	HGNC:25956	OTTHUMG00000131733.6
ARHGAP33	2.119904564	2.090205308	2.761635123	2.628630735	2.583871775	2.791383125	2.8064778	3.843252267	4.09772959	1.544009246	2.233019593	2.055740235	2.244609582	ENSG00000004777.18	protein_coding	1	HGNC:23085	OTTHUMG00000182071.4
NDUFAB1	4.882481002	4.894574274	5.23084162	5.057353386	4.620928154	4.243821381	4.318837195	3.678501388	3.772473441	4.738963107	4.454582374	3.986133309	4.04674863	ENSG00000004779.10	protein_coding	1	HGNC:7694	OTTHUMG00000096985.6
PDK4	6.042272463	3.855644866	3.377140812	3.522721234	2.173318129	2.615110696	2.878879467	3.894235864	3.721822794	4.135114853	4.024026742	3.577166369	4.004567246	ENSG00000004799.8	protein_coding	2	HGNC:8812	OTTHUMG00000153977.3
ABCB5	-2.689851243	-2.689851243	-2.689851243	-2.689851243	-2.689851243	-2.689851243	-2.689851243	-2.689851243	-2.689851243	-2.689851243	-1.965751149	-2.689851243	-2.689851243	ENSG00000004846.17	protein_coding	1	HGNC:46	OTTHUMG00000094789.7
SLC25A13	5.814938268	5.323452917	5.243389882	5.362729666	5.581016143	5.276947682	5.505574967	5.43726163	5.55367361	4.817128853	5.146215568	5.108331214	5.118717476	ENSG00000004864.14	protein_coding	2	HGNC:10983	ncRNA_host
ST7	4.586591783	4.358456745	4.137185697	4.625385472	4.78403884	4.643702999	4.653429258	4.169696634	3.987755845	4.350588249	4.457898896	4.70013284	4.513340651	ENSG00000004866.22	protein_coding	1	HGNC:11351	ncRNA_host
CDC27	8.308460201	8.250101218	7.852384313	8.123050153	8.031714797	8.110441843	8.28636847	8.311647141	8.141013362	8.507249405	8.353929768	8.496109075	8.401124566	ENSG00000004897.12	protein_coding	2	HGNC:1728	overlapping_locus
CALCR	2.628412514	-0.276334664	-1.049818553	-0.255745977	1.932687544	2.414263389	2.913761815	0.247979016	0.327302972	-1.444700092	0.602966438	-0.038464149	0.22288936	ENSG00000004948.16	protein_coding	2	HGNC:1440	ncRNA_host
HCCS	6.112696619	6.072632191	5.852012121	5.992595496	5.714832685	6.00744427	5.863231808	5.516688254	5.289666596	6.293156257	6.127504004	6.143650999	6.137623888	ENSG00000004961.15	protein_coding	2	HGNC:4837	OTTHUMG00000021128.2
DVL2	5.830544329	5.287472498	5.456700329	5.418797235	5.37620481	5.194650452	5.079755233	5.32793372	5.318350775	4.60058805	4.829970394	4.966521446	4.882918087	ENSG00000004975.12	protein_coding	2	HGNC:3086	OTTHUMG00000102155.5
PRSS22	-0.382238489	0.42070276	1.172762993	1.11422185	0.798125248	0.737959995	-0.192546028	1.064217193	0.913077274	0.805620603	-0.054106263	1.046387542	-0.304254388	ENSG00000005001.10	protein_coding	1	HGNC:14368	OTTHUMG00000128961.3
UPF1	6.428072252	6.504290609	6.558259	6.589227504	6.664223711	6.438045715	6.481477492	6.053818374	6.127354812	6.145154641	6.24936746	6.221340485	6.203205469	ENSG00000005007.13	protein_coding	2	HGNC:9962	OTTHUMG00000183025.2
SKAP2	6.395351077	6.345369512	6.21772022	6.156484235	6.211430308	6.304900521	6.409977642	6.177316893	6.07788461	7.126132477	6.86339845	6.511900911	6.636026915	ENSG00000005020.13	protein_coding	2	HGNC:15687	overlapping_locus
SLC25A5	7.886496757	8.199689057	8.292357374	8.309125428	8.061422428	7.638163642	7.661760627	7.001444792	7.250069785	7.900785296	7.892190993	7.703706572	7.597252649	ENSG00000005022.6	protein_coding	2	HGNC:10991	OTTHUMG00000022715.3
MCUB	5.622860466	5.682725144	5.690940721	5.560006167	5.312937221	5.194650452	5.519796623	4.883546939	5.301203046	5.777292586	5.652906808	5.638752517	5.456574607	ENSG00000005059.16	protein_coding	2	HGNC:26076	overlapping_locus
POLR2J	5.263332939	5.077373958	5.000682589	4.928734386	5.267437322	4.919219823	4.825341298	3.907729055	3.748306713	4.285686052	4.103248075	4.189048093	4.607051164	ENSG00000005075.15	protein_coding	2	HGNC:9197	OTTHUMG00000150387.1
DHX33	5.508105894	5.516110757	5.337689282	5.48013858	5.372755284	5.548869333	5.607641378	5.518720501	5.489540315	5.473725296	5.340385712	5.387630775	5.464377162	ENSG00000005100.13	protein_coding	1	HGNC:16718	overlapping_locus
LIG3	5.572348618	5.562616694	5.363211844	5.495985882	5.3693044	5.671214668	5.567124998	5.464928793	5.384946299	5.403070371	5.519461474	5.393888563	5.624412829	ENSG00000005156.12	protein_coding	1	HGNC:6600	OTTHUMG00000128519.7
RPAP3	5.765832649	5.938923226	5.342365367	5.750896958	5.529384574	5.608943261	5.980987804	5.633820645	5.340894443	5.96558053	5.811835509	6.11553484	6.135180737	ENSG00000005175.10	protein_coding	2	HGNC:26151	overlapping_locus
REXO5	1.620596231	1.167387192	1.573473843	1.211925118	2.173318129	1.517104507	1.558410623	1.757737643	2.416627504	-1.93691692	0.865456184	0.947744242	0.663400358	ENSG00000005189.20	protein_coding	1	HGNC:24661	ncRNA_host
CIAPIN1	4.734641487	4.985418125	5.107225611	5.265054935	4.885349469	4.952741232	5.048705198	4.575275545	4.966278357	4.698232501	4.767128514	4.548269517	4.761504382	ENSG00000005194.15	protein_coding	1	HGNC:28050	OTTHUMG00000133457.8
SPPL2B	3.675498511	3.887003822	4.442509345	3.930848625	4.415435156	4.42050342	3.907529331	5.021795365	4.99497708	3.512429247	3.534306852	3.521112159	3.230035532	ENSG00000005206.17	protein_coding	2	HGNC:30627	overlapping_locus
FAM214B	4.27229841	5.069186245	5.356296434	5.017372529	4.743279936	4.732801287	4.860377604	5.038889059	5.31265368	5.213762489	5.255177163	4.985289696	5.118715004	ENSG00000005238.20	protein_coding	2	HGNC:25666	OTTHUMG00000019847.6
COPZ2	1.124440308	1.167387192	1.40498779	1.062771428	1.688721704	1.046791847	0.50092496	0.081983139	0.787398826	0.805620603	1.501912986	0.027401698	0.71663613	ENSG00000005243.10	protein_coding	2	HGNC:19356	ncRNA_host
PRKAR2B	2.428355659	2.693210997	2.143923161	2.546734059	1.855859996	2.278797951	1.370304683	2.462418772	2.686814401	3.076927325	2.873391261	3.251670308	2.980845107	ENSG00000005249.13	protein_coding	2	HGNC:9392	OTTHUMG00000137418.2
MSL3	5.085405095	5.51231348	5.488673327	5.495595482	5.323671622	5.337858129	5.172683964	6.032642769	5.676997443	5.608575027	5.543099629	5.489003656	5.645154645	ENSG00000005302.19	protein_coding	2	HGNC:7370	OTTHUMG00000021132.13
CREBBP	6.65133415	6.172285458	5.840495023	6.299478616	6.51295306	6.482400553	6.217488495	5.771428066	5.966312743	5.982640793	5.815720896	6.308368317	6.342024363	ENSG00000005339.15	protein_coding	1	HGNC:2348	OTTHUMG00000129431.7
TSPOAP1	2.514116644	2.076802678	2.55164895	2.469816671	2.583871775	2.918370108	2.690550069	2.77960404	3.479210075	1.544009246	2.217434211	1.870757425	1.273394367	ENSG00000005379.17	protein_coding	2	HGNC:16831	OTTHUMG00000178923.5
GCFC2	4.923360322	4.867532421	4.555335622	4.915915589	4.649660541	4.483479653	4.913053393	4.761850219	4.764252769	5.324962934	4.835083169	4.921764744	4.93157216	ENSG00000005436.14	protein_coding	1	HGNC:1317	OTTHUMG00000129989.5
WDR54	3.280319926	3.882912217	4.206341575	4.158985973	3.944824533	3.567978067	3.277396819	3.783662818	3.973398625	3.552153758	3.27074789	2.893822259	3.164481966	ENSG00000005448.17	protein_coding	1	HGNC:25770	OTTHUMG00000129951.4
CROT	2.832980757	2.913177179	2.843026703	2.945086974	2.762858151	3.143047722	3.263955	3.557211212	3.43800038	3.112790617	3.468040381	3.151842957	2.807656805	ENSG00000005469.12	protein_coding	1	HGNC:2366	OTTHUMG00000023653.5
KMT2E	7.539900801	7.113106115	6.951448911	6.934254869	6.944871937	7.450612433	7.208102835	7.313251327	7.06611613	7.410852661	7.285293645	7.544108404	7.6728575	ENSG00000005483.21	protein_coding	2	HGNC:18541	OTTHUMG00000157403.5
RHBDD2	5.646112803	5.081004059	5.013633203	5.141905483	5.20866314	4.523986632	4.552597786	3.906705137	3.868686601	4.284098431	4.614848279	4.440576015	4.49822561	ENSG00000005486.17	protein_coding	1	HGNC:23082	OTTHUMG00000156435.5
SOX8	-2.689851243	-2.689851243	-2.689851243	-2.3740731	-2.689851243	-2.689851243	-2.689851243	-2.689851243	-2.689851243	-2.689851243	-2.282841226	-2.689851243	-2.689851243	ENSG00000005513.10	protein_coding	2	HGNC:11203	OTTHUMG00000122101.4
IBTK	6.970244363	7.123348413	7.013569907	7.062985758	6.840323614	7.062668078	7.210734259	7.357638325	7.298385823	7.609063074	7.436405633	7.444407886	7.402870542	ENSG00000005700.15	protein_coding	2	HGNC:17853	ncRNA_host
ZNF195	4.823713582	5.060682361	5.001861779	4.676388616	4.969806013	4.820785903	5.150919112	6.130228174	6.242582985	5.047677113	4.999021677	5.228719137	5.060709659	ENSG00000005801.18	protein_coding	1	HGNC:12986	OTTHUMG00000011694.10
MYCBP2	6.150491272	6.147608832	5.803688008	6.201039754	5.561283549	6.107460745	5.865463094	5.469138577	5.42242288	5.90038661	5.812340073	6.200970336	6.190327598	ENSG00000005810.19	protein_coding	2	HGNC:23386	overlapping_locus
FBXL3	5.952957343	5.85683914	5.437170786	5.756978627	5.71754929	5.829000455	6.136741836	5.72641601	5.55367361	6.138648009	5.97249557	6.241427884	6.096793784	ENSG00000005812.11	protein_coding	1	HGNC:13599	OTTHUMG00000017099.6
PDK2	4.965289856	4.619213011	4.950749258	4.826199394	4.677831857	4.606463655	4.753710589	4.218164458	4.283776407	4.3456761	4.525910237	4.452616428	4.49441626	ENSG00000005882.12	protein_coding	1	HGNC:8810	OTTHUMG00000161948.18
ITGA3	9.732577093	9.796038253	9.938336048	9.837156162	10.32305833	10.09887817	10.09948971	9.611855411	9.666239806	9.811301765	9.970460457	9.939805319	9.97483146	ENSG00000005884.18	protein_coding	2	HGNC:6139	OTTHUMG00000161890.7
ZFX	6.381563056	6.06244884	5.712762623	6.010525381	6.061258164	6.534138633	6.66542587	6.395401999	6.368621751	6.320251394	6.117042582	6.464389232	6.475420323	ENSG00000005889.16	protein_coding	2	HGNC:12869	OTTHUMG00000021264.2
LAMP2	8.734424669	8.722952053	8.574221247	8.564837183	9.126347798	9.014430151	9.289800008	8.69490245	8.623775573	9.355242075	9.270359557	9.165544409	9.09613129	ENSG00000005893.16	protein_coding	2	HGNC:6501	OTTHUMG00000022301.5
GDE1	6.330973703	6.569868245	6.549192888	6.577818623	6.356175236	6.354877813	6.196394077	6.067767032	5.660593462	6.618807356	6.724897436	6.487243907	6.529417464	ENSG00000006007.12	protein_coding	2	HGNC:29644	OTTHUMG00000131454.7
REX1BD	2.639359439	3.001116352	3.321427267	3.061063055	2.959252645	2.557736791	2.426416141	3.424754126	3.721822794	2.030045523	2.461890147	2.725458398	2.262638398	ENSG00000006015.18	protein_coding	1	HGNC:26098	OTTHUMG00000183112.1
OSBPL7	2.196021262	2.412338787	3.694758616	2.879692546	2.720150007	2.903094689	3.277410211	4.792406347	4.586978822	2.706366538	2.564008951	2.725458398	2.366221641	ENSG00000006025.12	protein_coding	2	HGNC:16387	OTTHUMG00000178288.2
MAP3K14	4.496549431	3.943355582	4.442322142	4.218968031	4.946837474	4.285656729	4.45532187	4.899231921	5.111008283	3.76995004	3.878017701	3.851693783	3.938880135	ENSG00000006062.18	protein_coding	2	HGNC:6853	OTTHUMG00000180364.13
ABCC8	-1.542167394	-2.689851243	-2.689851243	-2.689851243	-1.502415141	-2.091710261	-2.689851243	-2.689851243	-2.689851243	-2.689851243	-2.689851243	-2.689851243	-2.689851243	ENSG00000006071.16	protein_coding	2	HGNC:59	overlapping_locus
CACNG3	-2.689851243	-2.689851243	-2.689851243	-2.689851243	-2.689851243	-2.689851243	-2.689851243	-2.689851243	-2.689851243	-2.689851243	-2.689851243	-2.689851243	-2.689851243	ENSG00000006116.4	protein_coding	2	HGNC:1407	OTTHUMG00000131651.1
TMEM132A	4.816495174	5.359944422	5.803686314	5.529534807	5.372751837	4.918976828	4.959702318	5.552837775	5.638014661	5.406690129	5.516280466	5.155120933	4.964956284	ENSG00000006118.15	protein_coding	1	HGNC:31092	OTTHUMG00000167803.2
AP2B1	9.644554824	9.699736176	9.558695482	9.715720057	9.222957182	9.506192961	9.394227347	8.969260498	8.988387889	9.644643322	9.66165759	9.565118489	9.504538277	ENSG00000006125.18	protein_coding	1	HGNC:563	overlapping_locus
ZNF263	4.337603373	4.087594608	4.411518802	4.253797315	4.252651484	4.63910031	4.217777107	4.482530991	4.458881047	4.072750839	4.089696787	4.263993194	4.259011404	ENSG00000006194.10	protein_coding	1	HGNC:13056	overlapping_locus
CX3CL1	3.654057918	2.422991679	2.567703653	2.280112823	3.99942152	3.54847483	3.723169816	2.120937935	0.787398826	2.067078294	1.527417337	1.906203064	1.92090054	ENSG00000006210.7	protein_coding	1	HGNC:10647	OTTHUMG00000133469.6
SPATA20	5.184792583	5.419674819	5.962390744	5.432796828	5.581016143	5.146816262	5.147266827	5.9775604	6.01968787	4.971597527	5.281647012	4.891126879	4.777254103	ENSG00000006282.21	protein_coding	2	HGNC:26125	overlapping_locus
TNFRSF12A	5.436169756	5.455137586	5.574602385	5.67154416	5.692913702	5.297539201	5.401893118	4.712991558	5.097838701	4.721647746	5.115012764	4.979061396	5.241856074	ENSG00000006327.14	protein_coding	2	HGNC:18152	OTTHUMG00000129001.2
MAP3K9	4.698461783	4.949025306	5.210532027	4.796973895	4.737937913	5.28580863	5.316486981	5.887639152	5.918401108	5.061511393	5.277895209	5.223456126	5.209723616	ENSG00000006432.16	protein_coding	1	HGNC:6861	OTTHUMG00000171249.3
RALA	6.430437597	6.39558758	6.074787693	6.217306675	6.468487229	6.169421911	6.368143443	5.887639152	5.948073003	6.834176722	6.589189498	6.526209164	6.349413676	ENSG00000006451.8	protein_coding	2	HGNC:9839	OTTHUMG00000128775.5
BAIAP2L1	5.829349838	5.571023632	5.765915569	5.459149383	5.778659675	5.732917027	5.677809672	6.006814531	5.991467065	5.370110578	5.500269358	5.233957787	5.266610334	ENSG00000006453.14	protein_coding	2	HGNC:21649	overlapping_locus
KDM7A	3.732829901	4.001371659	3.879742605	3.993677502	3.439096317	3.615612938	3.589321254	4.662416384	4.458881047	4.489018307	4.37252449	4.280969974	4.383568813	ENSG00000006459.11	protein_coding	2	HGNC:22224	ncRNA_host
ETV1	7.044697642	7.917474675	7.745291438	7.757924517	7.231938896	7.340811633	7.420838083	8.20528128	8.014474684	8.656739203	8.334645912	8.261619639	8.160375049	ENSG00000006468.14	protein_coding	1	HGNC:3490	OTTHUMG00000152403.7
AGK	4.90306772	4.809848968	4.370927411	4.828124687	4.960657845	5.312066651	5.276842911	4.60618598	4.568012894	4.738963107	4.544769589	4.871092925	4.767823657	ENSG00000006530.18	protein_coding	2	HGNC:21869	OTTHUMG00000157499.2
ALDH3B1	5.035336249	4.38321901	4.71161094	4.585395499	4.87564305	4.404320251	4.344632329	3.73553919	3.821357879	4.268292348	4.228344952	3.767463064	3.695429372	ENSG00000006534.16	protein_coding	2	HGNC:410	OTTHUMG00000154910.7
TTC22	1.185463419	0.333049012	0.844166109	0.896400285	1.09410445	0.800369166	0.07759885	1.064261718	0.497498624	1.047176195	0.451326337	0.913769647	1.308495452	ENSG00000006555.11	protein_coding	1	HGNC:26067	OTTHUMG00000009916.4
PHTF2	6.237713581	5.916480941	5.311711826	5.689675864	5.952465038	6.119077755	6.406920185	5.90483474	5.726279774	6.348728084	6.094823527	6.283312305	6.127830046	ENSG00000006576.16	protein_coding	2	HGNC:13411	ncRNA_host
CCL26	0.691534332	0.825839432	1.254422211	0.237369388	1.222055084	0.990089138	0.304628314	-0.008773917	-0.088546786	-0.336160511	-0.492839952	-0.179967286	-0.201915773	ENSG00000006606.9	protein_coding	2	HGNC:10625	OTTHUMG00000130403.2
FARP2	4.861598599	4.693685031	4.60674011	4.621399093	4.974360707	4.996594098	5.165469053	4.805793312	5.104435225	4.86522512	4.698617658	4.669260051	4.799014473	ENSG00000006607.14	protein_coding	1	HGNC:16460	ncRNA_host
GGCT	4.97396828	4.836105349	4.415631588	4.884773924	4.836200841	4.719782303	4.529016147	4.49865827	4.509511913	4.529383687	4.420841261	4.915172797	4.72948926	ENSG00000006625.18	protein_coding	1	HGNC:21705	overlapping_locus
DBF4	5.912908472	5.653597527	5.210537139	5.417504982	5.794164172	5.632278832	5.970603007	5.652437778	5.464094088	5.957787799	5.810368807	5.774322725	5.910841617	ENSG00000006634.8	protein_coding	2	HGNC:17364	OTTHUMG00000131034.7
TBXA2R	0.691534332	1.089258205	0.553043241	1.062771428	1.222055084	0.344488796	0.406112641	-0.575054447	0.134309839	1.047176195	0.156695097	0.369694026	0.71663613	ENSG00000006638.13	protein_coding	2	HGNC:11608	OTTHUMG00000180806.3
IFRD1	5.591883586	5.803678677	5.794666775	5.797175673	5.714691281	5.586673286	5.594825418	6.694695607	6.541723865	5.902347483	5.700378887	5.867075533	5.803504023	ENSG00000006652.15	protein_coding	1	HGNC:5456	overlapping_locus
COX10	4.22297912	4.181025547	4.121201604	4.29155384	4.296917193	4.610108855	4.492382793	4.1913797	3.944115792	4.379869553	4.303017973	4.254683547	4.488398263	ENSG00000006695.12	protein_coding	2	HGNC:2260	ncRNA_host
GTF2IRD1	5.23075624	4.865579372	5.374662089	5.019060708	5.173479966	4.697819468	4.628057966	5.06693881	5.050743985	4.800731892	4.835085722	4.522804906	4.447945097	ENSG00000006704.11	protein_coding	1	HGNC:4661	OTTHUMG00000023782.4
PAF1	6.761900147	6.732322109	6.535993039	6.755417356	6.523858242	6.418034763	6.503112071	6.132898711	6.200060154	6.306767434	6.313087034	6.573829127	6.849186194	ENSG00000006712.15	protein_coding	2	HGNC:25459	OTTHUMG00000182968.3
VPS41	6.508635363	5.83805672	5.663190825	5.575002129	5.903200442	5.853045731	5.880970786	5.724654654	5.80136148	6.018535361	5.958498474	5.94601287	5.879121278	ENSG00000006715.16	protein_coding	1	HGNC:12713	OTTHUMG00000023629.8
ELAC2	6.500403302	6.369663876	6.517514623	6.448486581	6.359657629	6.329391501	6.192849933	6.026942671	6.309838058	5.902951869	6.106504747	6.083961695	5.996774262	ENSG00000006744.19	protein_coding	1	HGNC:14198	OTTHUMG00000058764.16
SCIN	1.185493294	0.827476172	1.040963076	0.639705732	1.025605714	1.34691066	1.558410623	1.018990027	0.691437191	0.715193138	1.074679824	0.687478726	0.663400358	ENSG00000006747.15	protein_coding	1	HGNC:21695	OTTHUMG00000152385.5
ARSD	4.046567308	3.318874927	3.465481098	3.814746788	4.499909786	4.436507069	4.35101605	3.450532341	2.914294121	3.471579878	3.801685159	3.83339726	3.772872356	ENSG00000006756.16	protein_coding	1	HGNC:717	OTTHUMG00000021077.4
PNPLA4	3.972429431	3.753840483	3.879742605	3.734813778	3.935520727	3.880292001	3.330010212	3.179643992	3.283642754	3.76995004	3.454802041	3.223846032	3.257230192	ENSG00000006757.12	protein_coding	2	HGNC:24887	OTTHUMG00000021103.3
ADIPOR2	6.891167514	6.896589524	6.69060891	6.844752944	6.835329708	7.10333607	6.965772275	6.605034488	6.617418257	6.911298468	6.9834389	7.059371902	7.062760838	ENSG00000006831.10	protein_coding	1	HGNC:24041	OTTHUMG00000130139.3
CDKL3	1.60365966	1.318375818	1.748921669	1.625397587	1.597281745	1.91332293	1.124583725	1.211195863	2.210790467	2.039318673	1.644627938	2.001365502	1.780377462	ENSG00000006837.12	protein_coding	1	HGNC:15483	overlapping_locus
PRSS21	-2.689851243	-2.689851243	-2.689851243	-2.689851243	-2.689851243	-2.689851243	-2.689851243	-2.689851243	-2.689851243	-2.689851243	-2.689851243	-2.689851243	-2.689851243	ENSG00000007038.11	protein_coding	2	HGNC:9485	OTTHUMG00000128931.3
MARK4	4.623263883	4.797623455	5.118168391	4.905001008	4.632495624	4.62960472	4.407171757	4.198014862	4.40640848	4.522727402	4.608890546	4.225922317	4.320486118	ENSG00000007047.15	protein_coding	2	HGNC:13538	overlapping_locus
CCDC124	5.514067149	5.82305381	5.847085831	5.913114853	5.538628263	4.971184066	5.01295199	4.942260773	5.104435225	5.079747088	5.356484031	5.191489929	5.131022617	ENSG00000007080.11	protein_coding	2	HGNC:25171	OTTHUMG00000183405.3
CEACAM21	-2.689851243	-2.689851243	-2.689851243	-2.689851243	-2.689851243	-2.689851243	-2.689851243	-2.689851243	-2.689851243	-2.689851243	-2.689851243	-2.689851243	-2.689851243	ENSG00000007129.18	protein_coding	2	HGNC:28834	overlapping_locus
PAFAH1B1	7.771481064	7.889261713	7.717678473	7.813700394	7.71163565	7.91648809	7.99725562	8.121508473	8.0284291	8.1368082	8.183672989	8.214017235	8.149829211	ENSG00000007168.14	protein_coding	2	HGNC:8574	ncRNA_host
KIAA0100	8.392144391	8.307282516	8.147328285	8.330527276	8.253361267	8.480524816	8.276820466	7.751604005	7.668458366	8.032421669	8.095835223	8.22261032	8.217471707	ENSG00000007202.15	protein_coding	1	HGNC:28960	OTTHUMG00000166587.7
GAS7	0.512591409	1.192484215	1.214190682	1.009418072	0.195211935	-1.344287876	0.304628314	1.018990027	1.028679343	0.283240053	0.397018142	1.458154091	1.342796628	ENSG00000007237.19	protein_coding	2	HGNC:4169	OTTHUMG00000177945.15
TRAPPC6A	-0.065466923	-0.582354791	0.345223352	-0.255745977	-0.860020841	-0.198284813	-0.957300312	-1.815784154	-2.689851243	-0.543820185	-1.485873424	-0.10748154	-1.346965428	ENSG00000007255.10	protein_coding	1	HGNC:23069	OTTHUMG00000181775.1
ST7L	4.185339101	3.961737476	3.860328369	4.124902348	4.260116612	4.314803497	4.325322868	4.187833539	4.30685106	4.186487771	4.00599212	3.969469992	4.333320994	ENSG00000007341.19	protein_coding	2	HGNC:18441	OTTHUMG00000011753.8
RPUSD1	3.053596218	3.063722568	3.349548321	3.42932205	3.465193666	3.181540206	2.586316699	2.695866352	2.973204027	2.68267604	2.380258819	2.69538181	2.652369352	ENSG00000007376.8	protein_coding	2	HGNC:14173	OTTHUMG00000047840.5
RHBDF1	4.247472149	4.783223692	5.596288677	4.94284438	5.036595859	4.387948003	4.45532187	5.983460052	6.120855977	4.194902731	4.587822874	4.372515834	4.463604992	ENSG00000007384.15	protein_coding	1	HGNC:20561	OTTHUMG00000060719.15
LUC7L	5.029104812	5.307729903	5.448050985	5.242155089	5.092084389	4.956460548	4.869286367	5.859051175	5.914648841	4.79523008	4.95740713	5.233957787	5.126112164	ENSG00000007392.17	protein_coding	1	HGNC:6723	OTTHUMG00000060730.12
CACNA2D2	-2.004772654	-2.362656665	-2.689851243	-2.115153275	-2.689851243	-2.689851243	-1.57776872	-2.689851243	-1.680023873	-1.444700092	-2.689851243	-2.689851243	-2.22085563	ENSG00000007402.12	protein_coding	2	HGNC:1400	OTTHUMG00000156887.4
BAIAP3	1.272415456	1.524695312	2.267020922	1.188112591	1.159497773	0.990089138	1.094372013	2.375397694	2.029428229	1.188385991	1.309518201	0.264369273	0.716583864	ENSG00000007516.14	protein_coding	1	HGNC:948	OTTHUMG00000047833.5
TSR3	4.192785576	4.100924351	4.132708547	4.356181242	3.990464301	3.97098782	3.70336883	2.681425052	3.16228565	3.130393394	3.263177377	3.325530565	3.481414015	ENSG00000007520.4	protein_coding	2	HGNC:14175	OTTHUMG00000047834.4
PIGQ	3.16385314	3.112606715	4.049403133	3.50355446	3.858857826	3.116803396	3.013633128	3.721491516	3.633271458	2.103184208	3.351509685	2.754911027	2.980823347	ENSG00000007541.17	protein_coding	2	HGNC:14135	overlapping_locus
CRAMP1	4.18635459	4.420166974	4.488673612	4.407354452	4.31677479	4.445581969	4.535408448	4.9950889	4.999872831	4.207811134	4.510012631	4.433229127	4.166213943	ENSG00000007545.16	protein_coding	2	HGNC:14122	overlapping_locus
TEAD3	5.607612641	5.736026257	5.930154253	5.704440537	5.936228155	5.785928452	5.456145025	5.783310529	6.023176969	5.771694873	5.776374665	5.465434674	5.603364917	ENSG00000007866.22	protein_coding	2	HGNC:11716	OTTHUMG00000014571.6
DNAJC11	5.844800427	5.831075773	5.840493371	5.811574032	5.900812132	5.896119573	5.634030167	5.828247487	6.012684253	5.521202338	5.688668164	5.71818308	5.627889126	ENSG00000007923.16	protein_coding	2	HGNC:25570	OTTHUMG00000001443.6
FMO3	-0.911155579	-0.083070772	-0.189864143	-0.13068832	-1.145754356	-0.660367163	-0.349143558	-0.720883593	-0.352231329	-0.786478277	-0.393769912	0.369694026	0.42832741	ENSG00000007933.13	protein_coding	2	HGNC:3771	ncRNA_host
MYLIP	4.98901926	5.149957049	5.115440467	5.16800896	5.12109544	4.828892173	5.172687564	5.582285501	5.443408934	5.270431854	5.405448885	5.438451019	5.502769234	ENSG00000007944.15	protein_coding	2	HGNC:21155	ncRNA_host
E2F2	2.916338685	2.515485246	1.937017958	2.518368427	3.25688263	3.291214338	3.222805725	2.357323589	2.13639691	1.43490753	1.960866651	2.858076361	2.297998963	ENSG00000007968.7	protein_coding	2	HGNC:3114	OTTHUMG00000003223.2
PSMB1	7.251918007	7.201996507	7.411777336	7.45002458	7.149843605	6.864975499	6.903139101	6.98021648	6.91091219	6.710897331	6.702681055	6.532603926	6.57337188	ENSG00000008018.9	protein_coding	2	HGNC:9537	OTTHUMG00000016087.3
SYN1	-1.044950476	-1.505344328	-1.260431766	-1.01081246	-1.145754356	-1.344287876	-2.689851243	-2.05054991	-2.689851243	-1.444700092	-0.97547613	-1.224710787	-0.66370132	ENSG00000008056.14	protein_coding	2	HGNC:11494	overlapping_locus
JARID2	6.042272463	6.321370253	6.323150804	6.241369323	5.900812132	5.901894623	6.173188269	6.37871556	6.292594023	6.448582117	6.559363626	6.519073491	6.542376417	ENSG00000008083.14	protein_coding	2	HGNC:6196	ncRNA_host
CDKL5	3.003647655	3.886761423	3.786788433	3.826367017	3.148318006	3.670773323	3.975146196	4.119843664	4.043797219	4.169577265	4.487441911	4.381988434	4.432121309	ENSG00000008086.13	protein_coding	2	HGNC:11411	overlapping_locus
CDK11A	5.060912576	5.107709775	5.424260587	5.125748855	4.81393189	4.739972148	4.726210858	6.322889788	6.144667134	4.770273495	4.612466946	4.948037365	5.424027464	ENSG00000008128.23	protein_coding	2	HGNC:1730	overlapping_locus
NADK	5.937520032	6.07432428	6.286029533	6.107338895	5.988896091	5.735077465	5.73256542	6.089807293	6.064397569	5.963126797	5.966679747	5.746569956	5.768452205	ENSG00000008130.15	protein_coding	2	HGNC:29831	OTTHUMG00000000942.6
DLEC1	-0.911155579	-0.276334664	-1.049818553	-1.70527556	-1.145754356	-0.660367163	-2.029208053	-1.520417625	-2.689851243	-0.543820185	-2.282841226	-1.778771959	-2.689851243	ENSG00000008226.20	protein_coding	2	HGNC:2899	overlapping_locus
CYTH3	6.406608602	6.640601349	6.423603394	6.66827425	6.543894591	6.492643327	6.452113816	6.477102987	6.193881401	6.559943506	6.520995316	6.650293335	6.724778492	ENSG00000008256.16	protein_coding	2	HGNC:9504	ncRNA_host
ADAM22	3.117631333	2.564399435	1.985629132	2.367518072	3.241879778	3.414840638	3.368213565	2.738328702	2.883911845	2.531890445	2.781000431	2.735346185	2.462863377	ENSG00000008277.15	protein_coding	1	HGNC:201	OTTHUMG00000137417.10
SYPL1	7.060565043	6.916515257	6.39801636	6.612337389	7.123457442	7.172652246	7.337381702	6.55243959	6.726312922	7.140320978	6.962555705	6.955345429	6.901132681	ENSG00000008282.9	protein_coding	1	HGNC:11507	OTTHUMG00000157587.2
CYB561	6.616440947	5.686045685	5.865062913	5.76505019	6.251345868	6.100782841	6.089849573	5.181688866	5.494576142	5.676051789	5.580127623	5.60948404	5.648583092	ENSG00000008283.16	protein_coding	2	HGNC:2571	OTTHUMG00000179116.3
SPAG9	7.820079641	7.837612749	7.596243477	7.760702299	7.64897826	8.087398517	7.985519458	7.905143394	7.703676088	7.870336072	7.935956487	8.032955975	7.942709015	ENSG00000008294.21	protein_coding	1	HGNC:14524	OTTHUMG00000162316.7
CELSR3	3.335217399	3.143189673	3.730845624	3.398525531	2.959271008	3.508659107	2.787795055	3.887960579	4.071035637	1.91283668	2.670864212	3.076056657	3.283921705	ENSG00000008300.17	protein_coding	2	HGNC:3230	ncRNA_host
AASS	6.290749468	5.876348477	5.762434064	5.705490371	6.084596274	6.363275566	6.504543002	6.966882175	6.603503506	6.310632871	5.957327264	6.456190939	6.59040627	ENSG00000008311.16	protein_coding	2	HGNC:17366	OTTHUMG00000157058.2
SS18L2	3.664812686	3.621361046	3.892546038	3.897837996	3.756895565	3.538623441	3.683292289	3.533277658	3.633271458	3.835808198	3.847967573	3.420511471	2.665980209	ENSG00000008324.12	protein_coding	2	HGNC:15593	OTTHUMG00000131794.3
MPND	1.685407929	1.692578708	1.635719415	1.32540454	1.025605714	1.556690993	0.827949771	0.465867867	-0.352231329	0.283240053	0.865456184	0.514532032	1.083807752	ENSG00000008382.16	protein_coding	2	HGNC:25934	OTTHUMG00000181914.2
MGST1	6.931804305	6.613536652	6.668447653	6.530078387	6.983755845	6.841126875	6.932139581	6.00536445	6.097876708	6.648126436	6.603499308	6.358010079	6.518216382	ENSG00000008394.13	protein_coding	1	HGNC:7061	overlapping_locus
CRY1	5.842435159	5.288929135	5.163773531	5.416237194	5.396683074	5.460324337	5.432287575	5.504434284	5.266295533	5.53778677	5.475916149	5.491922889	5.594504249	ENSG00000008405.12	protein_coding	1	HGNC:2384	OTTHUMG00000170005.3
NFIX	7.35761345	6.951887157	6.887330398	7.000697459	7.174767729	6.927650597	6.847844875	6.355025482	6.187679181	7.089478908	7.12851	7.150868473	7.180529734	ENSG00000008441.18	protein_coding	1	HGNC:7788	overlapping_locus
ST3GAL1	6.452329904	6.906111575	6.965148573	6.833763975	7.10801058	7.268896794	7.084384911	6.966882175	6.833535947	7.11622915	7.338944088	7.176044243	7.153635257	ENSG00000008513.16	protein_coding	2	HGNC:10862	OTTHUMG00000164534.6
IL32	4.265248679	3.693527037	4.319707016	4.105951761	3.878411265	3.933880764	3.194715474	2.724322384	2.973232889	2.583923162	3.240216809	2.839861116	2.665993742	ENSG00000008517.19	protein_coding	2	HGNC:16830	ncRNA_host
PKD1	4.053757375	4.384396845	4.704879626	4.414534716	4.666960981	4.227755971	4.75406674	4.437694484	4.981560185	3.493510049	3.810708085	4.044355143	3.939943829	ENSG00000008710.20	protein_coding	1	HGNC:9008	ncRNA_host
MAPK8IP2	-2.004772654	-0.97126271	-1.049818553	-1.250079351	-0.078701156	-0.072165541	-2.689851243	-1.275366562	-1.680023873	0.283240053	-0.301068061	-2.689851243	-2.689851243	ENSG00000008735.14	protein_coding	2	HGNC:6883	OTTHUMG00000150181.8
MED24	5.234368893	5.444721592	5.696427219	5.598901419	5.559976359	5.256061006	5.246381588	5.490007254	5.864956053	4.85996428	5.374162863	5.35913549	5.218979883	ENSG00000008838.20	protein_coding	1	HGNC:22963	ncRNA_host
RHOBTB2	3.55925293	3.787201885	3.619742809	3.886785261	3.52844351	3.791827611	3.790408347	3.137945144	3.373836311	3.665157951	3.612073936	3.60439736	3.68210819	ENSG00000008853.17	protein_coding	1	HGNC:18756	OTTHUMG00000097827.3
HEATR5B	5.248736863	5.161135487	5.120891166	5.132578555	4.467999714	5.137056116	4.878149287	5.419968143	4.958995362	4.849374067	5.05708852	5.132851161	4.917430839	ENSG00000008869.12	protein_coding	1	HGNC:29273	OTTHUMG00000152158.2
SEC62	7.718590781	7.560271017	7.242711053	7.487698831	7.893205487	7.94828698	8.166350018	7.661584638	7.690568199	8.085277096	7.843842934	8.128906313	8.138291786	ENSG00000008952.17	protein_coding	1	HGNC:11846	OTTHUMG00000158753.5
RPS20	8.437133159	8.239197641	8.619905658	8.182208041	8.167049834	7.781306757	7.584029093	7.030924088	7.263400393	8.076761555	8.143250842	7.461584825	7.549419148	ENSG00000008988.11	protein_coding	1	HGNC:10405	ncRNA_host
CSDE1	9.878804383	9.894049603	9.681713166	9.839590822	9.723561459	9.958385559	9.880992543	9.434973771	9.402535026	10.08367156	10.05070513	10.05858129	10.07935102	ENSG00000009307.16	protein_coding	1	HGNC:29905	OTTHUMG00000012060.6
UBE3C	7.744803196	7.758599749	7.539883732	7.795101024	7.706175619	7.868938388	7.697232486	7.199402664	7.200079399	7.678013782	7.725907385	7.753210145	7.720467699	ENSG00000009335.18	protein_coding	2	HGNC:16803	overlapping_locus
REV3L	5.443995278	5.184801546	4.77175226	5.257968173	5.040936132	5.511584875	5.303392962	4.727121836	4.805361132	5.234258025	5.074495028	5.523650535	5.428928479	ENSG00000009413.16	protein_coding	2	HGNC:9968	overlapping_locus
TENM1	-0.675871741	1.192484215	0.994258544	1.389474202	-1.977265852	-1.078651072	-0.724921801	1.938656518	1.498580722	2.138408527	1.552478637	1.658518465	1.083807752	ENSG00000009694.13	protein_coding	2	HGNC:8117	overlapping_locus
FAM76A	3.850545188	3.732592535	3.716516078	3.637067718	3.990464301	3.206642884	3.405468082	4.114478514	3.837317831	3.93930167	3.687543445	4.078360618	4.020526832	ENSG00000009780.16	protein_coding	1	HGNC:28530	overlapping_locus
POMT2	4.77491084	4.890740128	5.311709443	5.083406335	4.821123713	4.868754063	4.819572351	5.839672876	5.948073003	4.353191743	4.734650352	4.643234473	4.642755343	ENSG00000009830.13	protein_coding	1	HGNC:19743	OTTHUMG00000171556.4
VTA1	5.743179065	5.808908916	5.546522195	5.784037733	5.749758357	5.726422743	5.675270707	5.479609605	5.563292045	5.953269918	5.866566986	5.887360085	5.852611318	ENSG00000009844.16	protein_coding	2	HGNC:20954	OTTHUMG00000015707.4
MLXIPL	3.7581596	1.92017365	2.630193356	2.061619632	2.294712293	1.301075528	1.513678628	3.541297041	3.260131705	2.271287957	1.802752357	1.572860715	1.987371041	ENSG00000009950.16	protein_coding	1	HGNC:12744	overlapping_locus
BAZ1B	7.951380605	7.84728485	7.375754825	7.712480733	7.665954953	7.982753507	7.833842071	7.3062092	7.260454411	7.446423465	7.515402748	7.934465403	7.95071607	ENSG00000009954.11	protein_coding	2	HGNC:961	OTTHUMG00000023847.6
RANBP9	7.425983342	7.482518589	7.247702301	7.392578346	7.139751721	7.375814848	7.323666401	7.236919577	7.140286976	7.623896434	7.509415738	7.491841951	7.511828788	ENSG00000010017.13	protein_coding	2	HGNC:13727	OTTHUMG00000015642.2
ETV7	4.104693427	0.919092986	0.945942177	0.981982762	0.878004391	1.301028909	1.419680006	-0.321330787	-0.675135178	0.403943222	0.220631865	0.559750877	-0.806614201	ENSG00000010030.14	protein_coding	2	HGNC:18160	OTTHUMG00000014594.3
SPRTN	4.578464055	4.493456444	4.099963533	4.576248998	4.506207971	4.558515767	4.882558212	4.586944706	4.755888642	4.916865455	4.835085722	4.921762579	4.783504915	ENSG00000010072.16	protein_coding	2	HGNC:25356	OTTHUMG00000038022.3
EEF1AKNMT	5.491589946	5.277233187	5.287678433	5.439114385	5.41688141	5.146816262	5.197671664	4.945288945	4.899482619	5.209628208	5.054900057	5.235698623	5.406830677	ENSG00000010165.20	protein_coding	2	HGNC:24248	overlapping_locus
DYRK4	3.799424896	3.563777814	3.409739189	3.169567502	3.465180735	3.382161232	3.317038908	2.779590481	2.6868496	2.963656526	3.224709403	3.036896198	3.154870575	ENSG00000010219.13	protein_coding	2	HGNC:3095	overlapping_locus
ZNF207	7.640978	7.615254714	7.392752723	7.538468873	7.656077592	7.570883214	7.648878377	8.189103096	8.077447912	7.747388947	7.628731919	7.764894578	7.732633504	ENSG00000010244.19	protein_coding	1	HGNC:12998	overlapping_locus
UQCRC1	6.972951323	6.016588256	6.188170474	6.230482211	5.809547103	5.622996841	5.367706037	4.555614717	5.043889875	5.115536796	5.316810794	5.173418213	5.140796099	ENSG00000010256.11	protein_coding	2	HGNC:12585	OTTHUMG00000133539.4
STARD3NL	5.708512887	6.246130976	6.240435643	6.189841308	6.124033545	5.984044088	6.037431142	5.944682198	5.829529148	6.503649598	6.540698454	6.14272164	5.751014799	ENSG00000010270.14	protein_coding	2	HGNC:19169	OTTHUMG00000023659.11
CD9	7.588368653	7.880754697	7.957034855	7.625671523	8.420237525	8.048009875	8.140811769	7.570967558	7.659518228	8.259867192	8.257447588	7.931780254	7.858615143	ENSG00000010278.15	protein_coding	1	HGNC:1709	OTTHUMG00000044400.14
NCAPD2	7.593224895	7.557252148	7.32529952	7.49851372	7.551096761	7.637586321	7.594616224	6.921019386	7.043959363	7.226730894	7.384141831	7.351766176	7.281698493	ENSG00000010292.13	protein_coding	1	HGNC:24305	ncRNA_host
IFFO1	-1.044950476	0.825839432	0.945942177	0.090960148	0.195211935	-1.670128391	-0.192397638	1.018990027	0.497498624	0.15150854	0.7401729	-0.179967286	-0.414296072	ENSG00000010295.20	protein_coding	2	HGNC:24970	OTTHUMG00000141264.3
GIPR	0.362125433	0.691313298	2.078197481	0.411994993	1.339576619	1.632747143	1.601840056	2.695866352	2.373541435	0.805620603	1.395132561	1.253199123	1.123770638	ENSG00000010310.9	protein_coding	1	HGNC:4271	ncRNA_host
PHF7	2.465723999	2.254297563	2.267020922	1.880338526	2.583871775	3.035078264	2.710546397	2.845867177	1.852452808	2.505152999	2.380272817	2.37953792	2.679450449	ENSG00000010318.21	protein_coding	1	HGNC:18458	OTTHUMG00000158495.3
NISCH	5.352162578	5.392832768	5.984986616	5.522412073	5.372758731	5.335015073	5.404961235	6.827919328	6.760163453	5.106680042	5.388149848	5.265006632	5.200412248	ENSG00000010322.16	protein_coding	2	HGNC:18006	OTTHUMG00000158571.3
FUZ	0.773317064	1.141794251	1.69541932	1.602628233	0.623733439	0.869525414	1.467421261	1.518765342	0.912956909	0.283240053	-0.301068061	0.72761997	0.767977199	ENSG00000010361.14	protein_coding	1	HGNC:26219	OTTHUMG00000167281.4
IDS	8.340679456	8.756441006	8.566688097	8.639406332	8.541564753	8.585055949	8.546307756	8.704927799	8.64492876	9.182134393	9.166789911	9.175420636	9.070498071	ENSG00000010404.18	protein_coding	2	HGNC:5389	overlapping_locus
PRSS3	2.879879875	4.178415562	4.847040011	4.2906037	3.385441189	2.840322362	3.136838921	2.622169362	2.821157686	3.745154061	4.11935511	3.552826319	3.202299727	ENSG00000010438.17	protein_coding	2	HGNC:9486	overlapping_locus
ZNF200	2.851927509	3.433944836	3.413128605	3.285245855	3.013316392	3.518706504	3.368226141	3.943479074	3.899387803	3.112790617	3.255566928	3.318970086	3.283921705	ENSG00000010539.12	protein_coding	2	HGNC:12993	OTTHUMG00000129317.5
LRRC23	1.067059473	1.186819698	1.522953554	1.492965234	-0.078701156	1.179807737	1.075825681	1.276450897	0.787398826	1.283152437	1.233362084	0.864524122	0.608124659	ENSG00000010626.15	protein_coding	1	HGNC:19138	overlapping_locus
HFE	4.914375606	4.266815975	4.343583042	4.102780662	5.482237126	5.412579044	5.447240558	4.387870743	4.772568684	4.806902612	4.742838695	4.47639108	4.811303178	ENSG00000010704.19	protein_coding	1	HGNC:4886	OTTHUMG00000016348.3
SCMH1	5.316801911	5.459024762	5.39280139	5.289085079	5.189222953	5.291688771	5.380234754	5.116086203	4.845330526	5.22609881	5.048308074	5.144027161	5.221277218	ENSG00000010803.16	protein_coding	2	HGNC:19003	OTTHUMG00000005720.3
FYN	6.527171721	5.810938125	5.978991868	5.838594582	5.804440218	5.618327509	5.705444815	5.712280559	5.691612873	6.112310706	6.065743942	6.019671401	6.023426033	ENSG00000010810.17	protein_coding	2	HGNC:4037	OTTHUMG00000016305.10
HIVEP2	5.585142283	5.804841914	5.727129314	5.728371779	5.220202744	5.719899093	5.623529869	5.39363291	5.74330788	5.963126797	5.846443077	5.951325076	6.043098927	ENSG00000010818.10	protein_coding	2	HGNC:4921	OTTHUMG00000015713.3
ELOA	6.235009864	6.340461018	6.151357055	6.392281032	6.324449547	6.405893592	6.452113816	6.043975843	5.959044496	6.192009229	6.096954432	6.494539814	6.331396477	ENSG00000011007.12	protein_coding	2	HGNC:11620	OTTHUMG00000002957.3
LYPLA2	4.936733345	5.346016308	5.482718356	5.564636133	5.383062105	5.11069824	4.743978743	4.643915366	4.624233828	5.066091972	4.955054936	4.694799109	4.99757727	ENSG00000011009.11	protein_coding	2	HGNC:6738	OTTHUMG00000002961.5
CLCN6	5.208875399	5.287471041	5.643341081	5.33994543	5.866953898	5.726422743	5.636640081	6.102529394	6.230563112	5.5344851	5.577077743	5.723159196	5.717128342	ENSG00000011021.23	protein_coding	2	HGNC:2024	ncRNA_host
MRC2	5.014468369	4.932346868	5.174294603	4.888472732	5.389886962	5.007348586	5.060423521	4.698721513	4.586997682	4.56865035	4.897542442	4.553867796	4.604430164	ENSG00000011028.14	protein_coding	2	HGNC:16875	ncRNA_host
NME1-NME2	1.53124513	2.335413523	1.998951799	1.13728664	-0.961212998	1.533228446	-0.756602993	-0.554124447	-0.343290193	2.028506703	1.899117793	0.242460078	2.670574216	ENSG00000011052.21	protein_coding	2	HGNC:33531	overlapping_locus
TSPAN9	5.66498433	5.621610186	5.772856938	5.77407692	6.076156192	6.115768617	6.156901217	5.34177249	5.071113076	5.592789057	5.833720302	5.759951922	5.870338639	ENSG00000011105.14	protein_coding	2	HGNC:21640	ncRNA_host
BTBD7	6.120530503	6.146804939	5.736036383	6.080912045	6.08038346	6.350659831	6.248562849	6.236550106	6.248557065	6.241445455	6.224252633	6.52692236	6.49840276	ENSG00000011114.15	protein_coding	2	HGNC:18269	OTTHUMG00000171269.3
APBA3	2.813772199	3.008201205	3.694758616	3.361745148	3.148318006	2.85627335	2.878861813	3.50894853	3.772473441	2.363485872	2.873391261	2.48878651	2.914043376	ENSG00000011132.12	protein_coding	2	HGNC:580	overlapping_locus
MKS1	3.012086413	2.851424462	3.005070574	2.945094078	3.195849426	2.791383125	2.787813859	3.611533473	3.821341846	2.302710895	2.57626795	2.63327958	2.62479802	ENSG00000011143.19	protein_coding	1	HGNC:7121	OTTHUMG00000133714.8
ABHD5	5.843621236	5.900371093	5.778041135	5.854754857	5.739097245	5.752226297	5.956101132	6.022654201	5.955392942	6.175146736	6.124373535	6.15842612	6.023428674	ENSG00000011198.10	protein_coding	1	HGNC:21396	OTTHUMG00000133039.10
ANOS1	6.177962071	5.718836324	5.353983911	5.64226828	6.142347622	6.197867558	6.423655059	5.648745769	5.568077322	6.044297793	5.845175963	6.2466224	6.220587273	ENSG00000011201.12	protein_coding	2	HGNC:6211	OTTHUMG00000021107.2
AKAP8L	5.726591842	5.950935678	6.28116936	5.874471043	5.755051582	5.385352075	5.499846818	6.480234964	6.665097244	5.413891733	5.372406456	5.512193778	5.725270659	ENSG00000011243.19	protein_coding	1	HGNC:29857	overlapping_locus
MBTD1	4.490513687	4.341716737	4.305416334	4.390495857	3.735611089	4.11052341	4.490414116	5.311616169	5.050743985	4.3456761	4.605897939	4.619402889	4.49441626	ENSG00000011258.16	protein_coding	1	HGNC:19866	overlapping_locus
UTP18	6.442203373	6.298410644	6.087369693	6.42512092	6.08459417	5.905729938	5.768741901	5.295109574	5.78089253	5.853462119	5.881477821	5.948142226	5.92083291	ENSG00000011260.14	protein_coding	2	HGNC:24274	OTTHUMG00000162370.5
RNF216	5.88548331	5.895213102	6.052047001	5.934168496	5.801431919	5.790754709	5.774427895	5.979565537	5.821536059	5.550918404	5.685188169	5.788402202	5.487663043	ENSG00000011275.19	protein_coding	2	HGNC:21698	ncRNA_host
TTC19	5.865927946	6.014828796	5.966937714	6.013918339	5.866951451	5.810698256	5.900665226	6.088438314	6.107769818	6.206603946	6.162514875	6.072305719	6.018135982	ENSG00000011295.16	protein_coding	1	HGNC:26006	overlapping_locus
PTBP1	8.143090254	7.993369841	7.892772663	8.040910885	8.09888938	7.838145913	7.883628315	7.619119158	7.526935899	7.607493544	7.701957417	7.735769045	7.666108098	ENSG00000011304.22	protein_coding	2	HGNC:9583	ncRNA_host
DPF1	1.155243977	1.889777016	1.665863234	2.21089831	1.549292391	1.632747143	1.558410623	1.729939444	2.538664443	1.595614406	1.087459437	1.758875168	1.619261616	ENSG00000011332.21	protein_coding	1	HGNC:20225	OTTHUMG00000157164.4
LARS2	6.431225184	5.081004059	4.938451154	5.155783783	5.423551832	5.5899944	5.586171803	4.515470526	4.084444352	5.192975771	5.041683619	5.17523724	5.157737766	ENSG00000011376.12	protein_coding	2	HGNC:17095	OTTHUMG00000133177.13
PIK3C2A	7.327894508	6.819567267	6.242937365	6.641124853	6.402492803	6.780770091	6.942734268	6.909952563	6.993271122	7.010880014	6.838780294	7.174227597	7.12253819	ENSG00000011405.13	protein_coding	2	HGNC:8971	ncRNA_host
PLAUR	5.533266617	6.257333903	6.601790647	6.389673461	6.277355619	5.991281597	6.064849626	5.790058507	6.149872925	6.36740128	6.468471939	6.29839807	6.101804873	ENSG00000011422.12	protein_coding	1	HGNC:9053	ncRNA_host
ANLN	9.607855598	9.200373448	8.726562759	9.038302474	9.192769933	9.503821681	9.393069364	9.062063161	9.119264749	9.237081233	9.191537854	9.314889355	9.527181602	ENSG00000011426.11	protein_coding	1	HGNC:14082	OTTHUMG00000023143.8
WIZ	5.530329206	5.942628819	6.148689893	6.08736395	5.725668547	5.573203274	5.575321448	5.722892907	5.660593462	5.673055172	5.836276144	5.698101391	5.646869887	ENSG00000011451.21	protein_coding	1	HGNC:30917	OTTHUMG00000182448.13
RABGAP1	6.768770133	6.774006239	6.647827903	6.706491288	6.368327014	6.723221777	6.729236692	6.80894519	6.859141234	6.718191352	6.846399952	6.868160968	6.822874047	ENSG00000011454.18	protein_coding	1	HGNC:17155	overlapping_locus
QPCTL	3.171414824	3.206218971	3.709312049	3.484134504	3.981451122	3.382172249	3.136838921	2.681425052	2.821157686	3.341596719	3.441454514	3.181069577	2.902602724	ENSG00000011478.13	protein_coding	2	HGNC:25952	OTTHUMG00000182131.2
PPP5C	5.811287357	5.822049052	5.91140632	5.894842995	5.824745063	5.573203274	5.636640081	5.355479774	5.357568459	5.242375401	5.521049352	5.390760716	5.540164222	ENSG00000011485.15	protein_coding	1	HGNC:9322	OTTHUMG00000134287.6
CEP68	3.237743553	3.515842714	3.694758616	3.408864254	3.439096317	3.194146142	3.208828965	4.070823534	4.260303035	3.76995004	3.6647397	3.444825679	3.164472387	ENSG00000011523.14	protein_coding	1	HGNC:29076	OTTHUMG00000129538.4
MAP4K3	6.067820387	6.065851567	5.852012121	5.970080306	5.912716707	6.003868579	6.106906897	6.107467894	5.91088679	6.505337041	6.294637872	6.339493734	6.179701858	ENSG00000011566.15	protein_coding	2	HGNC:6865	ncRNA_host
TMEM159	4.296697756	4.410242872	4.663867099	4.424013222	4.753905005	4.175536362	4.231667861	3.700160158	3.704542012	4.73321438	4.635518966	4.055487583	3.870058973	ENSG00000011638.11	protein_coding	1	HGNC:30136	OTTHUMG00000131559.3
BRCA1	5.517545197	4.997941161	4.347865944	5.065545075	4.831192619	5.200913293	5.218747546	4.954326502	4.868791213	4.619396772	4.775135084	5.093032227	5.271068053	ENSG00000012048.23	protein_coding	2	HGNC:1100	overlapping_locus
ERCC1	5.433027623	5.676061045	5.956305738	5.715935452	5.604685501	5.360408693	5.246381588	5.348643554	5.181401822	5.290143296	5.391625942	5.207561561	5.277723376	ENSG00000012061.16	protein_coding	1	HGNC:3433	OTTHUMG00000182121.2
CD22	3.148609823	3.224596941	3.961015353	3.641458325	3.907243805	3.970980495	3.799772381	3.943479074	4.071022152	3.803265859	3.801685159	3.777072843	3.999206117	ENSG00000012124.17	protein_coding	1	HGNC:1643	ncRNA_host
SEMA3B	5.603424623	4.896486577	5.617651879	5.101044383	6.170376905	5.78592637	5.623529869	5.81507648	5.660597943	4.73321438	5.06581585	4.830154439	4.561425977	ENSG00000012171.20	protein_coding	2	HGNC:10724	ncRNA_host
MBTPS2	6.340229146	6.066515014	5.834190893	6.047819739	6.506684317	6.518611395	6.679868282	6.021219962	6.030129956	6.664407869	6.341670238	6.548796664	6.43408492	ENSG00000012174.12	protein_coding	2	HGNC:15455	ncRNA_host
PRICKLE3	3.565005526	3.783077273	4.451003633	3.948330048	3.30102067	3.661725144	3.417671446	4.328857061	3.944263032	3.93930167	3.569733597	3.667728214	3.695429372	ENSG00000012211.13	protein_coding	2	HGNC:6645	OTTHUMG00000024134.11
LTF	0.691534332	-0.144659623	0.268719123	-0.392681836	-0.417102651	0.737959995	-0.051294272	-0.883128131	-1.091800402	-1.078371553	-1.965751149	-0.946607168	-1.346965428	ENSG00000012223.13	protein_coding	1	HGNC:6720	OTTHUMG00000156325.18
EXTL3	6.047418369	5.857820947	6.11357961	5.970951897	6.090895661	6.222690161	6.285655557	5.590037761	5.713383048	6.125539457	6.312170204	6.213403429	6.012825131	ENSG00000012232.9	protein_coding	1	HGNC:3518	OTTHUMG00000102146.5
ELOVL5	8.638113357	8.22368836	7.980042184	8.130704259	8.629434015	8.636736524	8.793813514	8.089736408	8.118443526	8.627984101	8.391524455	8.534866228	8.475948822	ENSG00000012660.14	protein_coding	2	HGNC:21308	overlapping_locus
ALOX5	0.362125433	0.333049012	0.844166109	0.327322692	1.39493206	0.344488796	1.684963286	-0.10562588	0.913077274	1.377098106	0.019636685	-0.713546584	-0.016738755	ENSG00000012779.11	protein_coding	2	HGNC:435	OTTHUMG00000018081.4
CALCOCO1	6.510872342	5.797695932	6.408081677	5.854755802	5.71754929	5.816828899	5.685397344	7.401251221	7.227562069	5.975353941	5.898680005	5.886248876	6.015480345	ENSG00000012822.16	protein_coding	1	HGNC:29306	OTTHUMG00000170095.5
UBR7	6.199391606	6.259565127	5.822208893	6.341913502	6.186155567	6.204113363	6.278983649	5.934061843	6.045711055	6.363688903	6.120188982	6.387311496	6.363044975	ENSG00000012963.15	protein_coding	2	HGNC:20344	overlapping_locus
MAP4K5	6.87851815	7.228047816	6.977219877	7.192803366	6.707245899	6.944535975	7.054411744	7.840402485	7.819571438	7.560383175	7.385497047	7.593868514	7.678738589	ENSG00000012983.12	protein_coding	2	HGNC:6867	ncRNA_host
EHD3	2.628412514	3.149855268	3.368001825	3.301983491	2.698312275	2.933485481	2.861116831	2.263489001	1.913888619	3.094970407	3.588035283	3.25854333	3.065358957	ENSG00000013016.16	protein_coding	2	HGNC:3244	OTTHUMG00000099365.2
PSMC4	6.282917184	6.423043044	6.455230579	6.50740375	6.182225575	5.982224481	5.995305992	5.735180193	5.793202177	5.813157706	5.956152755	5.769608088	5.782565616	ENSG00000013275.8	protein_coding	2	HGNC:9551	OTTHUMG00000182577.3
MAN2B2	5.854228784	5.778123208	5.954780468	5.828039054	6.347432298	6.396379308	6.325061469	5.685392198	5.907114903	5.90806109	6.053726585	6.062520767	6.014154678	ENSG00000013288.9	protein_coding	2	HGNC:29623	OTTHUMG00000160073.4
CLDN11	1.526040419	-0.421245885	-2.689851243	-0.466353871	0.195211935	0.805241936	0.899307864	-2.689851243	-2.689851243	-2.689851243	-0.714068947	-2.023578361	-1.583880553	ENSG00000013297.12	protein_coding	1	HGNC:8514	ncRNA_host
SLC25A39	5.704610755	5.844013479	6.341942858	6.074431157	6.024434186	5.447216841	5.450213834	6.248845162	6.184563369	5.340167152	5.58317259	5.325167198	5.133474037	ENSG00000013306.16	protein_coding	1	HGNC:24279	OTTHUMG00000132628.4
MVP	6.736564614	6.840501792	7.003276565	6.890163269	6.343920233	6.017574226	6.071928137	5.793418178	5.747532633	6.312561713	6.589945438	6.172585764	6.049536015	ENSG00000013364.19	protein_coding	2	HGNC:7531	overlapping_locus
NUB1	7.697141492	7.309604571	6.957553631	7.139478217	7.057443463	7.070380147	7.019806462	6.923055507	6.73909721	7.133790277	7.001750753	6.959569385	7.113262775	ENSG00000013374.17	protein_coding	2	HGNC:17623	OTTHUMG00000157365.5
PGM3	6.559228945	6.438875111	6.304110738	6.37524696	6.184192891	6.598378396	6.532867543	6.965392866	6.95359201	6.709434091	6.554719148	6.557898362	6.491737285	ENSG00000013375.16	protein_coding	1	HGNC:8907	OTTHUMG00000015110.8
RWDD2A	2.823403647	3.465203876	3.532454236	3.16230776	3.082404167	3.359956333	3.222805725	3.887960579	3.614889771	3.628464658	3.764632325	3.492246597	3.426553028	ENSG00000013392.8	protein_coding	2	HGNC:21385	OTTHUMG00000015109.3
CLK1	6.258274547	6.224980357	6.705770906	6.258622169	6.028817709	5.998488369	5.989186141	7.713519821	7.505893341	6.253544285	6.091618051	6.158424283	6.335657669	ENSG00000013441.16	protein_coding	2	HGNC:2068	ncRNA_host
POLR3B	4.567040437	4.981820058	4.645074995	4.678062898	4.753905005	4.963841089	4.612216885	4.551650193	4.780836939	4.549150607	4.441226097	4.96021352	4.989496996	ENSG00000013503.10	protein_coding	2	HGNC:30348	OTTHUMG00000170077.3
ANGEL1	3.087956174	3.273901233	3.44201793	3.373859981	2.996772275	3.273599605	3.335346382	4.411395026	4.554399702	3.085688358	3.667082259	3.388461326	3.730923397	ENSG00000013523.11	protein_coding	1	HGNC:19961	OTTHUMG00000171494.9
RNF14	6.527170984	6.34186515	6.299311197	6.217306675	6.107562852	6.117424135	6.203459875	6.110164682	6.023176969	6.601556775	6.572440188	6.259528304	6.254732715	ENSG00000013561.18	protein_coding	1	HGNC:10058	OTTHUMG00000129660.8
DNASE1L1	4.16653976	4.184689139	4.476734739	4.099589813	4.435367847	4.354652186	4.153558516	4.387866296	4.448538103	4.152457574	4.535372301	4.127997927	3.760256786	ENSG00000013563.14	protein_coding	1	HGNC:2957	OTTHUMG00000033188.30
DDX11	5.125789188	4.865774601	5.18055391	4.988387746	4.91754612	5.109474268	4.871625866	6.37661612	6.40166727	4.377549679	4.396646426	4.757358643	4.754123263	ENSG00000013573.17	protein_coding	2	HGNC:2736	OTTHUMG00000168435.7
HEBP1	5.316801911	5.512374585	5.642496209	5.531901653	5.426875514	5.018019953	4.855900265	4.418665941	4.845330526	4.896429564	5.342183311	4.827845785	4.90887903	ENSG00000013583.10	protein_coding	1	HGNC:17176	OTTHUMG00000168771.4
GPRC5A	9.121258448	8.715360947	8.735251444	8.729840277	9.505317427	9.683035403	9.601663026	8.83012863	8.732209525	9.016695625	9.127311588	9.159360639	9.18941118	ENSG00000013588.9	protein_coding	2	HGNC:9836	ncRNA_host
MAMLD1	5.654229496	5.848960536	5.757191627	5.871672623	5.881561976	5.909558905	5.79470407	6.10070175	6.526920556	5.879719471	5.994378834	5.991070011	6.008829124	ENSG00000013619.15	protein_coding	2	HGNC:2568	OTTHUMG00000024157.6
TACC3	6.83275713	6.774006239	6.688773174	6.862727225	6.882086829	6.664417347	6.626525818	6.719009941	6.674002983	6.016170133	6.278769222	6.285837579	6.430320273	ENSG00000013810.21	protein_coding	1	HGNC:11524	overlapping_locus
UFL1	4.852219616	4.418248838	4.420387071	4.49609004	4.87565278	4.985758839	5.319742001	5.237045742	5.499594452	5.171876669	5.052703879	5.193284533	5.143228552	ENSG00000014123.10	protein_coding	2	HGNC:23039	OTTHUMG00000015238.2
POLA2	2.453470229	3.18122376	2.205061203	3.521049504	3.573849317	3.732569779	3.451954526	3.500228511	2.741960116	0.947346012	3.083378738	2.848341597	2.560543731	ENSG00000014138.9	protein_coding	1	HGNC:30073	OTTHUMG00000193339.2
ZC3H3	5.431453987	4.263856163	4.485216427	4.398300036	4.025964258	3.93388828	3.693365482	3.810447639	3.987755845	3.93930167	3.917135002	3.952620437	3.927635517	ENSG00000014164.7	protein_coding	1	HGNC:28972	OTTHUMG00000165127.3
CAPN1	7.079276703	7.118031904	7.246456107	7.296319726	7.058513106	6.833090258	6.754713359	6.248846387	6.393098419	6.663321487	6.720066752	6.504691771	6.471553101	ENSG00000014216.16	protein_coding	2	HGNC:1476	OTTHUMG00000165614.2
MDH1	7.202951846	7.290824742	7.487046333	7.249270222	7.320375724	7.100827683	7.001681926	6.537483064	6.499625726	7.307290461	7.357726719	6.888241489	6.75769509	ENSG00000014641.21	protein_coding	1	HGNC:6970	OTTHUMG00000129512.14
SLC30A9	6.895738574	6.963335626	6.606655217	6.802738476	6.775319943	6.803572658	7.068025705	6.873891177	6.734849774	7.36697962	7.106996944	7.131343906	7.070449751	ENSG00000014824.14	protein_coding	2	HGNC:1329	overlapping_locus
MTMR11	3.924010915	4.347317417	5.200275435	4.41890456	3.839025746	4.231650029	4.023865099	6.16179687	6.146677491	4.896429564	4.664544037	4.458597668	4.185389288	ENSG00000014914.21	protein_coding	2	HGNC:24307	OTTHUMG00000012207.8
COX15	5.198990827	4.960894888	4.853442262	4.998385207	4.82616695	4.983756257	5.114595726	5.029663675	4.730501316	5.03914282	5.164912948	5.015387088	4.818961231	ENSG00000014919.13	protein_coding	2	HGNC:2263	overlapping_locus
CCDC88C	4.538086581	4.704640683	4.73312472	4.705582547	4.666623632	4.749974902	4.669464596	5.176544101	5.168862133	4.625616383	4.742849582	4.823217362	4.713212914	ENSG00000015133.19	protein_coding	1	HGNC:19967	OTTHUMG00000171099.2
YAF2	3.985361545	4.209514146	3.847221329	3.962433105	3.703072792	3.3710904	3.742702709	3.95553166	4.351944053	4.55567985	4.307761556	4.142928755	3.999211488	ENSG00000015153.15	protein_coding	2	HGNC:17363	OTTHUMG00000169380.4
ZMYND11	7.137380002	7.072662141	6.606656188	6.927080137	7.057442391	7.139633311	7.205465723	7.039451542	6.991491086	7.258096959	7.094254524	7.408937738	7.503332891	ENSG00000015171.20	protein_coding	2	HGNC:16966	OTTHUMG00000017526.8
WAS	-0.571211583	-0.763743479	0.268719123	-0.713139686	0.425324927	-0.489361646	-0.724921801	-1.065958029	0.327302972	-2.689851243	-0.599218074	-0.609765636	-0.533678083	ENSG00000015285.11	protein_coding	2	HGNC:12731	OTTHUMG00000034483.3
BID	5.154591367	5.010356428	4.832811731	4.941066343	5.265459716	5.156510821	5.290179011	4.208124838	4.029989638	4.827957533	4.70422243	4.923925841	4.611474532	ENSG00000015475.19	protein_coding	2	HGNC:1050	ncRNA_host
MATR3	8.573132503	8.649730482	8.02716727	8.539353926	8.407584024	8.460578078	8.701549374	8.480595119	8.533964868	8.779514537	8.447749297	8.854032462	8.707988911	ENSG00000015479.20	protein_coding	1	HGNC:6912	ncRNA_host
MATR3	8.573132503	8.649730482	8.02716727	8.539353926	8.407584024	8.460578078	8.701549374	8.480595119	8.533964868	8.779514537	8.447749297	8.854032462	8.707988911	ENSG00000280987.4	protein_coding	2	ncRNA_host	overlapping_locus
XYLT2	4.211244499	4.495981163	4.91667943	4.532002068	4.978892009	4.728474667	4.535901145	4.761853651	4.929549558	4.772982567	4.578708854	4.413121973	4.568682952	ENSG00000015532.10	protein_coding	2	HGNC:15517	OTTHUMG00000162057.5
RGPD5	5.430633441	5.373707781	5.302346525	4.056135285	0.825057941	-0.218591868	4.855353077	5.833757659	5.828795631	4.570689063	-0.756036465	4.999765849	5.504671737	ENSG00000015568.13	protein_coding	2	HGNC:32418	OTTHUMG00000130985.18
NUDCD3	6.376665063	6.398962649	6.504021398	6.572079595	6.38892513	6.211884336	6.292298409	5.990797557	6.384985583	6.255550928	6.436014346	6.362803609	6.182069643	ENSG00000015676.18	protein_coding	1	HGNC:22208	OTTHUMG00000129174.5
CHDH	0.308268413	1.563727335	1.912084019	1.509623215	0.064746362	0.251056169	0.967302191	1.729967511	2.577152434	2.239197787	1.648584796	1.481841341	1.532852353	ENSG00000016391.11	protein_coding	2	HGNC:24288	OTTHUMG00000158281.5
IL20RA	0.003938116	0.239723215	0.417874146	-1.01081246	-0.417102651	-1.344287876	-0.192546028	-1.065958029	-2.689851243	0.403943222	-0.714068947	-0.609765636	-0.304254388	ENSG00000016402.14	protein_coding	2	HGNC:6003	OTTHUMG00000015654.2
GLT8D1	5.611789925	5.678285834	5.931705769	5.883769056	6.082492459	5.937940828	6.097459307	5.733433011	5.601127732	5.950795139	6.034951813	5.9104552	5.897970314	ENSG00000016864.19	protein_coding	2	HGNC:24870	OTTHUMG00000158759.8
ATP2C1	7.291057706	7.105273459	6.863141153	7.02232183	7.441987122	7.489484917	7.593477697	7.115276968	7.162605688	7.436728842	7.296462708	7.344182971	7.353306316	ENSG00000017260.20	protein_coding	2	HGNC:13211	OTTHUMG00000136802.8
SLC38A5	-1.356728731	-1.676720907	-1.804908307	-1.386452216	-1.977265852	-1.344287876	-1.234432396	-1.520417625	-2.689851243	-1.444700092	-1.705951125	-2.023578361	-0.965256393	ENSG00000017483.15	protein_coding	2	HGNC:18070	OTTHUMG00000024117.13
RALBP1	7.664019846	7.492351375	7.274848479	7.498325532	7.618779693	7.689705143	7.646288584	7.066793384	6.966320874	7.748102468	7.688949206	7.566436501	7.656774213	ENSG00000017797.13	protein_coding	2	HGNC:9841	overlapping_locus
RUFY3	4.669384363	5.181668412	5.131733869	4.96753574	4.531135483	4.949034616	4.938685058	6.045387648	6.057608172	5.246421062	5.146215568	5.155120933	5.462432423	ENSG00000018189.13	protein_coding	1	HGNC:30285	OTTHUMG00000129910.5
CNTN1	-1.542167394	-0.582354791	-0.866071429	-0.713050002	0.425324927	-2.689851243	-1.234432396	-0.575054447	-2.689851243	0.715193138	0.783154239	0.419606569	-0.414410538	ENSG00000018236.15	protein_coding	2	HGNC:2171	overlapping_locus
SLC11A1	-2.689851243	-1.871234446	-1.049818553	-1.537074595	-0.417102651	-2.689851243	-1.234432396	-2.689851243	-2.689851243	-2.689851243	-1.965751149	-2.689851243	-2.689851243	ENSG00000018280.17	protein_coding	2	HGNC:10907	OTTHUMG00000086747.4
WWTR1	7.337168823	7.79314031	7.488628315	7.634783755	7.36437626	7.472768613	7.478769106	7.518108884	7.542824836	8.170699082	8.174369162	8.01023007	8.011557751	ENSG00000018408.15	protein_coding	1	HGNC:24042	overlapping_locus
AGPS	6.728329145	6.461658087	6.005754332	6.306409788	6.498811468	6.548935073	6.710760868	6.342458235	6.324052295	6.481531318	6.46269973	6.653555359	6.734491979	ENSG00000018510.18	protein_coding	2	HGNC:327	OTTHUMG00000132530.7
STEEP1	4.814084211	5.01915776	4.86474317	5.16190932	4.956068816	4.989133715	5.117647253	4.714878883	4.272093326	5.097755158	4.966759096	4.90652167	5.123653119	ENSG00000018610.15	protein_coding	2	HGNC:26239	OTTHUMG00000022276.7
ATP1A2	-2.004772654	-1.676720907	-2.18056505	-2.689851243	-2.689851243	-2.091710261	-2.689851243	-1.815784154	-2.689851243	-2.689851243	-2.689851243	-2.689851243	-1.86749552	ENSG00000018625.15	protein_coding	2	HGNC:800	OTTHUMG00000024080.4
TTC27	5.082223523	4.811878884	4.637489075	4.895842019	4.899773386	5.114022333	4.819572351	4.300792946	4.499526892	4.536002799	4.596891725	4.902145852	4.814359068	ENSG00000018699.13	protein_coding	1	HGNC:25986	ncRNA_host
ZNF582	-2.004772654	-0.346971591	-0.703105199	0.190198133	-1.145754356	-0.660367163	-0.051294272	0.081983139	0.913077274	0.00652891	-0.97547613	-0.336873901	0.22288936	ENSG00000018869.17	protein_coding	2	HGNC:26421	OTTHUMG00000181939.5
VSIG2	-1.192433711	-0.499552582	0.945942177	-0.255745977	-2.689851243	-0.198284813	-0.192546028	1.582328409	1.576640164	0.15150854	0.089792876	0.369694026	-0.533678083	ENSG00000019102.12	protein_coding	2	HGNC:17149	OTTHUMG00000150357.2
PHLDB1	5.323608151	5.51983852	5.837182498	5.542504668	5.472617309	5.449849987	5.514121931	6.163094111	6.221485825	5.406686518	5.309478782	5.393888563	5.384385018	ENSG00000019144.19	protein_coding	2	HGNC:23697	ncRNA_host
CYP24A1	-0.788722519	-1.352181024	-1.804908307	-1.01081246	-0.238002548	-1.078651072	-1.57776872	-1.275366562	-2.689851243	-1.444700092	-0.393769912	-0.609765636	-0.414410538	ENSG00000019186.10	protein_coding	1	HGNC:2602	OTTHUMG00000032773.3
PRDM11	2.744479094	2.843508221	2.789269875	3.067603322	3.115737488	3.314494178	3.25035947	2.243966831	3.187382518	2.206377559	2.435189645	2.590341403	2.61080518	ENSG00000019485.14	protein_coding	1	HGNC:13996	OTTHUMG00000166478.6
SYT13	-1.755006919	-0.582354791	-0.556693391	-0.466353871	0.064746362	-0.854402665	-1.234432396	-1.520417625	0.497498624	-0.154664574	-0.599218074	-0.825375755	-1.86749552	ENSG00000019505.8	protein_coding	2	HGNC:14962	OTTHUMG00000166504.3
SNAI2	5.713702386	4.886899613	4.872128036	4.856726394	5.426875514	5.587605211	5.380231636	4.914748208	4.633394612	4.806218278	4.791016141	5.024123208	4.87708142	ENSG00000019549.13	protein_coding	2	HGNC:11094	OTTHUMG00000149912.9
CD74	8.836793989	8.697403313	8.984323308	8.920291734	8.86083614	8.441737579	8.445735006	7.755486972	7.913747273	8.538110034	8.597263884	8.487934398	8.566408258	ENSG00000019582.16	protein_coding	2	HGNC:1697	OTTHUMG00000163559.4
ZRANB1	6.187439442	6.301941956	5.972958543	6.217467694	6.159872961	6.112485076	6.195701535	5.986661497	6.206212558	6.614123071	6.356625349	6.417975561	6.480125089	ENSG00000019995.6	protein_coding	2	HGNC:18224	overlapping_locus
NCDN	4.370824418	4.046850096	4.30061634	4.403479467	4.978892009	4.398885268	4.530292379	4.365456892	4.40640848	3.758675351	4.152515484	4.201167473	4.142268662	ENSG00000020129.16	protein_coding	2	HGNC:17597	OTTHUMG00000059204.4
ADGRA2	-0.675871741	-0.763743479	-1.260431766	-0.805639805	-2.689851243	-0.854402665	-0.192546028	-0.720883593	-2.689851243	-1.93691692	-1.294966827	-0.713546584	-1.143523463	ENSG00000020181.18	protein_coding	2	HGNC:17849	OTTHUMG00000156182.6
ZFP64	3.822008123	3.886757576	3.672660574	3.564932911	3.703083758	3.903506062	3.73296932	3.179643992	3.395535783	3.565155855	3.434730786	3.646930541	3.434519198	ENSG00000020256.20	protein_coding	2	HGNC:15940	overlapping_locus
MNAT1	5.722737082	5.966492747	5.955814777	5.854754857	5.453192855	5.326452135	5.502613489	5.304563681	5.254469444	5.987478328	6.028270069	5.710684695	5.987326765	ENSG00000020426.11	protein_coding	1	HGNC:7181	overlapping_locus
SAMD4A	5.924155453	6.120049801	6.368535823	6.034094341	5.883982339	6.29323136	6.229652624	6.933756893	7.028418262	6.49178361	6.573206485	6.523359271	6.371369657	ENSG00000020577.14	protein_coding	1	HGNC:23023	OTTHUMG00000170999.4
RUNX3	-2.307023789	-2.689851243	-2.18056505	-2.689851243	-1.977265852	-2.091710261	-2.689851243	-2.187611026	-1.091800402	-1.93691692	-2.282841226	-2.689851243	-2.22085563	ENSG00000020633.19	protein_coding	2	HGNC:10473	ncRNA_host
MRE11	6.362696422	5.914595919	5.701894749	5.828039054	5.907965231	6.349254379	6.278981977	6.554422129	6.432989441	5.980213503	5.874041667	6.172140851	6.273727895	ENSG00000020922.13	protein_coding	2	HGNC:7230	ncRNA_host
PLEKHB1	1.787349076	2.368922741	2.599286818	2.489424136	2.235291659	1.991637727	1.644000249	1.962741545	1.650691981	2.302679842	3.085706877	2.023823494	2.819872426	ENSG00000021300.14	protein_coding	2	HGNC:19079	OTTHUMG00000168030.4
SERPINB1	8.483821235	8.182746548	8.284486257	8.052496637	7.964122029	7.88943006	7.799280427	7.293208674	7.281003527	8.092030615	7.911993919	7.551822957	7.595033188	ENSG00000021355.13	protein_coding	2	HGNC:3311	OTTHUMG00000014124.2
SPAST	4.784801887	4.932346868	4.415964185	4.852045689	4.626720592	4.899872937	4.900056044	4.923978505	4.958995362	5.234253955	5.074492865	5.18789401	5.18160016	ENSG00000021574.13	protein_coding	2	HGNC:11233	OTTHUMG00000128455.7
NRXN3	-2.689851243	-2.689851243	-2.689851243	-1.250079351	-2.689851243	-1.344287876	-2.689851243	-2.689851243	-1.680023873	-0.543820185	-1.965751149	-2.023578361	0.22288936	ENSG00000021645.20	protein_coding	2	HGNC:8010	overlapping_locus
OSBPL5	3.463947898	3.697919767	3.853789734	3.680383841	3.540767404	2.948444129	3.277396819	2.957938961	3.236303302	3.058655726	3.263177377	3.230845582	3.034254029	ENSG00000021762.20	protein_coding	2	HGNC:16392	OTTHUMG00000011702.8
AQR	6.283790413	6.257333903	5.895593433	6.204010444	6.048372836	6.313591949	6.333138894	6.155277434	6.084576133	6.125539457	6.180714245	6.420631437	6.394015097	ENSG00000021776.11	protein_coding	2	HGNC:29513	OTTHUMG00000172257.5
CPS1	2.2683225	2.535258229	2.433966524	2.689261854	2.075061001	2.82419304	2.072254355	2.495815413	2.329173986	2.392954073	2.726977546	3.076048876	2.855910691	ENSG00000021826.17	protein_coding	2	HGNC:2323	OTTHUMG00000132994.16
FHL1	5.059990169	6.073476793	6.125830574	5.848122143	5.53862519	5.204029874	5.505574967	5.687198504	5.75174505	6.49688002	6.318575815	5.867266644	5.976454882	ENSG00000022267.19	protein_coding	2	HGNC:3702	OTTHUMG00000022504.13
RTF2	7.018733214	7.09240076	6.98396544	7.162482346	6.851497098	6.761841594	6.703302029	6.168281799	6.294882078	6.626157503	6.723203708	6.744487446	6.780531702	ENSG00000022277.13	protein_coding	1	HGNC:15890	overlapping_locus
NLRP2	3.335224132	2.859281815	2.920083159	2.56533006	3.37170971	3.090072794	2.730249784	2.832845338	2.416627504	2.45014398	2.201678622	2.102329247	2.399160119	ENSG00000022556.16	protein_coding	2	HGNC:22948	overlapping_locus
SLC45A4	2.734314363	2.993989389	2.775511754	3.125168618	3.52844351	3.382161232	3.303936771	2.945906553	2.373541435	2.634144394	2.978845881	2.793300152	2.980845107	ENSG00000022567.10	protein_coding	1	HGNC:29196	overlapping_locus
RNF10	7.675368154	7.965858951	8.11866672	8.129337059	7.782752662	7.752844607	7.730633276	7.399597956	7.321241159	7.911006076	8.058326226	7.772245	7.716389525	ENSG00000022840.17	protein_coding	1	HGNC:10055	overlapping_locus
ZNF839	3.773141697	4.209514146	4.472490045	4.224828692	4.311375669	4.349032098	4.06322974	5.34177249	5.469219366	4.063626642	4.289248385	4.04694585	4.199487335	ENSG00000022976.16	protein_coding	1	HGNC:20345	OTTHUMG00000171864.4
ZDHHC6	6.608803179	6.338350847	6.327870637	6.275669716	6.508250921	6.581683932	6.657732147	6.925354587	7.071181265	6.796082092	6.556269486	6.590267087	6.708446146	ENSG00000023041.12	protein_coding	2	HGNC:19160	overlapping_locus
GRAMD1B	1.124440308	1.504776019	2.286553488	1.410206831	1.025605714	0.344488796	1.032235658	2.163124099	2.755549229	1.188318763	2.366192979	1.870757425	2.382784881	ENSG00000023171.19	protein_coding	2	HGNC:29214	OTTHUMG00000166004.7
RNH1	6.293349943	6.569267178	6.790611114	6.716931752	6.781821454	6.253129615	6.201698432	6.002462814	5.955396594	6.181491179	6.235902459	6.026736034	6.044400877	ENSG00000023191.17	protein_coding	2	HGNC:10074	OTTHUMG00000119086.10
NDUFS1	7.575245673	7.251023003	7.028148129	7.102250618	7.043436219	7.228105461	7.23075898	6.923821763	6.910475164	7.275010981	7.343437925	7.364775915	7.227709305	ENSG00000023228.14	protein_coding	2	HGNC:7707	overlapping_locus
RB1CC1	6.650657356	6.889885824	6.587098724	6.764000586	6.427596428	6.585279752	6.662866279	6.900631799	6.835523784	7.227753386	7.205578878	7.23777737	7.17934447	ENSG00000023287.13	protein_coding	2	HGNC:15574	OTTHUMG00000164268.7
ERP44	7.345130758	6.407034636	6.190764406	6.457852384	6.655768557	6.558716538	6.571610272	6.215404987	6.15624264	6.561566409	6.456903504	6.43587072	6.557957387	ENSG00000023318.8	protein_coding	2	HGNC:18311	overlapping_locus
ALAS1	5.536199524	5.635415631	5.65005403	5.640075879	5.498126863	5.351992781	5.222226973	5.17396998	5.016143086	5.51115939	5.500269358	5.251287851	5.359494066	ENSG00000023330.15	protein_coding	1	HGNC:396	OTTHUMG00000158108.3
BIRC3	7.502775354	6.965159435	7.329029563	6.838693084	6.831572902	6.890372229	7.156244255	7.634963801	7.677342337	7.936245656	7.796550945	7.396260379	7.38032507	ENSG00000023445.16	protein_coding	1	HGNC:591	OTTHUMG00000167324.6
AKAP11	6.670137277	6.682764941	6.163292693	6.634532393	6.28286865	6.770284934	6.708279284	6.591581806	6.570496181	6.831488785	6.81373475	7.033058276	7.023689314	ENSG00000023516.9	protein_coding	2	HGNC:369	OTTHUMG00000016805.4
GLRX2	4.327486034	4.333267677	4.138094514	4.099589813	4.008323469	4.090434168	4.138891027	4.262497718	4.043797219	4.152448959	4.093970593	4.179602517	4.254518467	ENSG00000023572.10	protein_coding	2	HGNC:16065	OTTHUMG00000035677.2
SNAPC1	6.479637352	6.598343655	6.23871319	6.535202283	6.651513091	6.537851067	6.728723765	6.350468645	6.224150136	6.841255587	6.758939806	6.764542863	6.893205455	ENSG00000023608.5	protein_coding	2	HGNC:11134	overlapping_locus
DERA	5.173538497	5.172226398	4.94768838	4.960522826	4.836200841	4.365838247	4.617521885	4.076353195	4.295365637	5.171876669	4.785739213	4.64847676	4.690105069	ENSG00000023697.13	protein_coding	2	HGNC:24269	OTTHUMG00000165537.4
STRAP	7.11549692	7.369345428	7.356822359	7.320137449	7.064927163	6.958457712	6.884576962	6.629690034	6.825565087	7.466485941	7.368791852	7.066243276	7.061466999	ENSG00000023734.11	protein_coding	1	HGNC:30796	OTTHUMG00000168791.2
ABCC2	0.648879408	1.265328533	1.573473843	1.062771428	0.425324927	0.593181548	1.153942315	2.032674172	2.187046955	0.890712879	0.90491093	0.559750877	1.000399414	ENSG00000023839.12	protein_coding	2	HGNC:53	OTTHUMG00000018895.7
DEF6	2.80407602	2.736557131	3.10746287	2.849648914	3.357846278	2.740725297	3.107006009	3.095005092	2.721591121	2.94388227	2.308516767	2.205520389	2.582405643	ENSG00000023892.11	protein_coding	2	HGNC:2760	OTTHUMG00000014563.3
PLEKHO1	4.324094366	4.01902992	3.985106774	4.080314482	4.374703409	3.436222776	3.567591658	3.67850866	4.110919839	3.094970407	3.136321081	3.318970086	3.335892953	ENSG00000023902.14	protein_coding	2	HGNC:24310	OTTHUMG00000012510.6
GCLM	6.769393114	6.390168142	5.788353974	6.2017817	6.572686846	6.466901984	6.695806933	6.259821832	6.26633524	6.588881651	6.613208341	6.650945807	6.577874387	ENSG00000023909.10	protein_coding	2	HGNC:4312	OTTHUMG00000010562.2
UBR2	7.995947313	7.569589565	7.446379131	7.498933274	7.242351647	7.597224192	7.48820221	7.475323361	7.361764152	7.376229975	7.537929458	7.686608669	7.614009885	ENSG00000024048.11	protein_coding	2	HGNC:21289	ncRNA_host
EHD2	8.488369165	8.207322232	8.23224776	8.239875159	8.32547531	8.148588396	8.028426596	7.320841706	7.471826847	8.049292947	8.136801968	8.208038427	8.241225424	ENSG00000024422.12	protein_coding	2	HGNC:3243	overlapping_locus
DEPDC1	7.038473516	6.820562675	6.44222809	6.65093399	6.766159401	6.905765944	7.211590477	7.277688833	6.964523585	7.400913389	7.132669484	7.200322015	7.073624194	ENSG00000024526.17	protein_coding	2	HGNC:22949	OTTHUMG00000009212.5
CCDC28A	3.722572175	3.588616635	3.948795627	3.449493801	3.848970908	3.488331451	3.368226141	3.073046086	3.001780811	3.919188405	3.544979066	3.244764386	3.257230192	ENSG00000024862.18	protein_coding	2	HGNC:21098	OTTHUMG00000015683.3
RRAGD	4.739736738	4.926743641	4.598949364	4.924948417	4.159824543	4.225516417	4.203758355	4.098262302	4.395680998	5.226094717	4.798894209	4.926085864	4.732723255	ENSG00000025039.15	protein_coding	2	HGNC:19903	OTTHUMG00000015200.3
HSF2	4.80681734	5.079321474	4.922933521	5.012296109	4.914054521	4.907547938	4.930187409	5.464928793	5.817526865	5.242375401	5.061462058	4.919596068	5.195730416	ENSG00000025156.13	protein_coding	2	HGNC:5225	OTTHUMG00000016216.4
PHF20	7.219002945	6.621651705	6.357033193	6.598854616	6.392329454	6.525434798	6.515941055	6.273125326	6.22753865	6.731228374	6.760956355	6.674905935	6.606362386	ENSG00000025293.17	protein_coding	2	HGNC:16098	ncRNA_host
HSD17B6	-1.192433711	-0.670200282	-0.556693391	-2.115153275	-0.860020841	0.251056169	0.406112641	-1.065958029	-2.689851243	-1.444700092	-0.393769912	-1.778771959	-0.201915773	ENSG00000025423.11	protein_coding	1	HGNC:23316	OTTHUMG00000170854.5
NR1H3	2.995150724	2.583536598	2.843039895	2.739277402	3.065461236	2.872049905	2.824921695	2.909195233	3.110742935	0.715193138	2.278790294	2.341202594	1.752684749	ENSG00000025434.19	protein_coding	1	HGNC:7966	OTTHUMG00000150628.11
TYMP	2.022907554	2.124169684	3.463251437	2.527971112	2.852115069	2.278821623	2.213537491	2.988104533	2.958000677	1.871606813	2.217434211	1.322057393	1.700786617	ENSG00000025708.14	protein_coding	1	HGNC:3148	overlapping_locus
NCAPH2	4.370827702	3.997813209	4.24180513	4.318290815	4.229998666	4.181879383	3.683292289	3.943485125	3.596270852	3.198732262	3.006305496	3.244771308	2.934994802	ENSG00000025770.19	protein_coding	2	HGNC:25071	OTTHUMG00000150205.7
TOMM34	6.466228845	6.902310864	6.951448146	6.987823736	6.611178146	6.497736936	6.379105965	6.099343076	6.357605732	6.929008861	6.817616325	6.738969051	6.594856897	ENSG00000025772.8	protein_coding	2	HGNC:15746	OTTHUMG00000032552.4
SEC63	7.439208032	7.358764994	6.849019829	7.219662473	7.25736362	7.401022359	7.646900347	7.274507001	7.257460926	7.465558762	7.388442471	7.794480375	7.856096576	ENSG00000025796.14	protein_coding	1	HGNC:21082	OTTHUMG00000015316.7
KPNA6	7.56286278	7.559273678	7.434764293	7.482562478	7.437874687	7.594255006	7.512826755	7.303431029	7.311507643	7.449823159	7.661496099	7.57230968	7.432508057	ENSG00000025800.14	protein_coding	2	HGNC:6399	overlapping_locus
VIM	11.13610169	11.14753845	11.06866354	11.17712247	10.9326134	10.66560635	10.74151316	10.13480289	10.24187553	10.84671917	10.78544092	10.68274536	10.72989384	ENSG00000026025.16	protein_coding	2	HGNC:12692	OTTHUMG00000017744.6
RTEL1-TNFRSF6B	3.194577612	3.438640341	4.16967398	3.889408734	3.639162542	3.242732134	3.330229719	5.059224254	4.788328292	1.497289036	2.844380505	3.108844784	3.0189922	ENSG00000026036.22	protein_coding	2	HGNC:44095	overlapping_locus
FAS	2.039563692	2.67550119	2.519009924	2.479658618	2.720150007	3.062837557	3.236662153	2.752214165	2.577152434	3.578054647	3.247916119	2.85806731	2.638670237	ENSG00000026103.22	protein_coding	1	HGNC:11920	ncRNA_host
RNASET2	5.148857214	4.497468677	4.725981894	4.55007327	5.312347901	4.892682888	5.04434766	4.198025008	4.586988252	4.054425931	4.133607935	4.260570309	4.42413785	ENSG00000026297.17	protein_coding	2	HGNC:21686	overlapping_locus
CD44	10.1153725	9.462021536	9.369603112	9.452973482	10.10930935	10.19784866	10.18106326	9.167342702	9.043975876	9.76486238	9.691665712	9.73644407	9.696671913	ENSG00000026508.20	protein_coding	1	HGNC:1681	overlapping_locus
AGPAT4	3.748081024	3.972658856	4.52687622	3.926908152	4.229998666	4.376938244	3.99156659	5.380280563	5.218404249	3.640812024	3.858053989	4.190425288	4.009908525	ENSG00000026652.15	protein_coding	2	HGNC:20885	overlapping_locus
SLAMF7	5.033264859	5.558999187	5.471709282	5.356065141	5.940882952	5.934192184	5.83621096	5.419970318	5.401127042	5.682032384	5.722187411	6.01460745	6.163017649	ENSG00000026751.17	protein_coding	2	HGNC:21394	OTTHUMG00000024008.5
BTN3A1	5.812571849	5.435549608	5.615164801	5.386122804	5.783189549	5.822495216	5.634999966	5.994803537	5.743557484	5.614744445	5.751462353	5.632849332	5.618260559	ENSG00000026950.17	protein_coding	2	HGNC:1138	OTTHUMG00000014449.6
MIPEP	3.085973028	3.653378731	3.490961749	3.372349858	3.540767404	3.006774349	3.488800229	2.357323589	2.686814401	3.341596719	3.822438635	3.083816966	2.879445594	ENSG00000027001.10	protein_coding	2	HGNC:7104	overlapping_locus
PRKCH	1.936028317	2.324159497	2.416342833	2.367518072	2.265307876	2.497986371	1.763557025	1.962741545	1.135701555	2.706343064	2.308516767	2.26133364	2.315359459	ENSG00000027075.16	protein_coding	1	HGNC:9403	overlapping_locus
IFNGR1	6.473128805	6.180155674	6.262796481	6.006276975	6.382090574	6.259141188	6.54125759	5.703372147	5.760128982	6.29900535	6.247459924	6.132470203	5.999461838	ENSG00000027697.15	protein_coding	2	HGNC:5439	OTTHUMG00000015656.4
B4GALT7	2.804085749	3.123724585	3.564809881	3.479237167	3.516013435	3.231316239	2.628926314	2.765980946	3.260131705	2.558141369	2.873401206	2.928721084	2.744977305	ENSG00000027847.14	protein_coding	1	HGNC:930	OTTHUMG00000130851.4
VRK2	5.096197667	4.76240513	4.618347908	4.587670249	4.381571254	4.563392135	4.739192631	5.007394259	4.891876487	5.146148751	4.914556467	4.853040044	5.039973596	ENSG00000028116.18	protein_coding	1	HGNC:12719	OTTHUMG00000129348.8
TNFRSF1B	2.77459024	2.444064343	2.789269875	3.192543026	3.412518174	3.255574709	3.355595415	2.142185208	2.577152434	2.86195805	2.883302092	3.151842957	2.958919758	ENSG00000028137.19	protein_coding	2	HGNC:11917	ncRNA_host
VEZT	6.823188731	7.044482625	6.904815916	6.949385992	7.11935367	7.208045713	7.193982203	7.325493517	7.187697037	7.336969511	7.374073121	7.409324191	7.522153585	ENSG00000028203.18	protein_coding	2	HGNC:18258	ncRNA_host
POU2F2	3.156243992	4.039946049	4.89139475	4.474104273	3.42585516	3.732569779	3.523091365	5.1026032	4.958995362	4.986172321	4.907289297	4.930396232	5.152919971	ENSG00000028277.21	protein_coding	2	HGNC:9213	ncRNA_host
BRD9	5.716422618	5.612324855	5.678550696	5.738627476	5.650881627	5.483614658	5.583374097	5.907908297	6.162530567	5.192938076	5.336769356	5.483577188	5.402773876	ENSG00000028310.18	protein_coding	2	HGNC:25818	overlapping_locus
SNX1	6.222323269	6.257334647	6.112211947	6.24642161	6.08879892	6.301990247	6.159058036	6.235314817	6.395789899	6.170900136	6.275012742	6.268067124	6.317463532	ENSG00000028528.15	protein_coding	2	HGNC:11172	OTTHUMG00000172436.5
TBPL1	4.116489455	4.290278373	4.138089139	4.321033262	4.143755651	3.606220391	4.06322974	4.031510835	4.136918206	4.48217956	4.461217737	4.362980626	4.35447312	ENSG00000028839.10	protein_coding	2	HGNC:11589	overlapping_locus
ARNTL2	6.036072014	6.239365566	6.062092165	6.06628991	6.222949799	6.153373013	6.487276	6.011150273	6.193878305	6.631224931	6.542263142	6.464389232	6.398093512	ENSG00000029153.14	protein_coding	1	HGNC:18984	OTTHUMG00000169257.2
BCLAF1	8.487040946	7.794692021	7.240210191	7.697813026	7.64935177	7.920785059	7.947061066	7.806394319	7.828361382	7.886451872	7.786760082	8.14153051	8.236016474	ENSG00000029363.17	protein_coding	1	HGNC:16863	OTTHUMG00000033323.8
SLC39A9	7.04880944	6.812494537	6.665651425	6.803717716	7.25643081	7.31218574	7.423108265	6.903745416	6.901464085	7.128323163	7.122247156	7.276807356	7.304154043	ENSG00000029364.12	protein_coding	1	HGNC:20182	OTTHUMG00000171232.6
ANK1	5.068114725	4.564936972	4.411518802	4.734639282	4.860984439	4.915178518	4.968020085	3.776879695	3.78894752	4.017062695	4.152515484	4.637973068	4.706646004	ENSG00000029534.21	protein_coding	1	HGNC:492	ncRNA_host
TFB1M	2.870610078	2.911037182	3.311917732	2.893599793	2.510580097	2.254930069	2.586316699	2.48803641	2.434556479	3.247926397	3.159946461	2.820001191	2.131589341	ENSG00000029639.11	protein_coding	2	HGNC:17037	OTTHUMG00000015881.2
RABEP1	6.887154343	6.766706009	6.39689352	6.73912231	6.831572902	6.886494843	6.865770655	6.626866574	6.644856027	6.851527292	6.722139026	7.05098385	7.254955873	ENSG00000029725.17	protein_coding	1	HGNC:17677	OTTHUMG00000177870.6
HMGB3	7.145066468	8.27456874	7.990538882	8.127765943	7.088202274	7.340097176	7.009765847	7.821178794	7.77266549	8.138981661	8.087808156	8.258834153	8.356025366	ENSG00000029993.15	protein_coding	2	HGNC:5004	OTTHUMG00000024162.3
NUP160	6.74805935	6.336240404	5.873158495	6.296698328	5.982136388	6.367452704	6.16235069	6.224149366	6.324052295	5.74623286	5.899902227	6.126847142	6.108045601	ENSG00000030066.13	protein_coding	2	HGNC:18017	ncRNA_host
BAK1	4.960933169	5.380554197	5.685433278	5.442725154	5.27619444	5.059950388	4.851408987	4.448821774	4.687170374	4.870477321	5.325923717	4.873331215	4.670002314	ENSG00000030110.13	protein_coding	2	HGNC:949	OTTHUMG00000014530.4
MUSK	1.664147348	2.324159497	2.719114082	2.849648914	1.855859996	1.871208899	2.300247816	2.666852394	2.755549229	3.341596719	3.30801579	3.292425706	2.980855987	ENSG00000030304.14	protein_coding	1	HGNC:7525	OTTHUMG00000020485.7
IKZF2	4.147492212	4.02603804	3.813963478	3.860661405	3.01333408	3.661725144	4.007802192	4.67704825	4.568012894	4.426270238	4.383040622	4.44961348	4.653033355	ENSG00000030419.17	protein_coding	2	HGNC:13177	overlapping_locus
GRN	7.387950065	7.511194275	7.679865308	7.610075212	8.065159358	7.702446291	7.719584351	6.547471289	6.855233375	7.39546578	7.416067725	7.294053488	7.371573929	ENSG00000030582.18	protein_coding	1	HGNC:4601	OTTHUMG00000181816.4
FAM13B	6.212278728	5.802805125	5.285253169	5.872606656	6.08038135	6.317916666	6.260470535	6.435756191	6.395787208	5.494264206	5.281647012	6.255238579	6.363044975	ENSG00000031003.10	protein_coding	2	HGNC:1335	OTTHUMG00000129202.8
ARHGAP31	4.887080772	4.861671199	4.54725744	4.924948417	4.942199557	5.294615488	5.128824585	4.478360161	4.417056784	4.502599308	4.902424101	5.007899476	5.042581962	ENSG00000031081.11	protein_coding	2	HGNC:29216	overlapping_locus
CENPQ	5.016569002	4.947183279	4.497839905	4.822333346	5.087887118	4.503875303	4.846903684	4.896108537	5.124065232	5.343944244	5.174741622	5.228715637	5.157737766	ENSG00000031691.7	protein_coding	2	HGNC:21347	OTTHUMG00000014815.3
SARS1	7.438572465	7.630029375	7.649072841	7.633682269	7.167832983	7.075500138	6.906389232	6.873891177	7.030151607	7.357667702	7.250779186	7.155019171	7.179343877	ENSG00000031698.13	protein_coding	2	HGNC:10537	OTTHUMG00000011726.4
RANBP3	5.820961796	5.991756586	5.817177919	5.936530424	5.907965231	5.859001382	5.675270707	5.494144595	5.248519846	5.309589048	5.484076933	5.450506105	5.502771128	ENSG00000031823.14	protein_coding	2	HGNC:9850	OTTHUMG00000180636.6
ARID4A	5.981199773	5.762480446	5.710958492	5.80278058	5.510708199	6.026951953	6.047284647	6.341311563	6.292594023	6.112310706	6.106505804	6.234471768	6.461842858	ENSG00000032219.19	protein_coding	1	HGNC:9885	OTTHUMG00000140320.8
EIPR1	4.592614019	4.614568934	4.792397305	4.824267665	5.01908538	4.680005246	4.472965917	4.00855591	4.123990584	4.516046959	4.638447892	4.455607157	4.15195443	ENSG00000032389.13	protein_coding	1	HGNC:12383	overlapping_locus
PNPLA6	6.096900068	6.521740814	6.927541508	6.69755897	6.599445146	6.584079347	6.619940806	6.242708273	6.329696189	6.206603946	6.487305218	6.290874906	6.196196495	ENSG00000032444.17	protein_coding	1	HGNC:16268	overlapping_locus
IFT88	4.422436461	4.372267218	4.154132814	4.195272426	3.848970908	4.117158137	4.238563404	4.087354815	3.614889771	4.330526327	4.212704783	4.093811306	3.96110981	ENSG00000032742.18	protein_coding	2	HGNC:20606	ncRNA_host
ALG1	5.097706531	4.165785969	4.008831893	4.213080517	4.55563352	4.404314827	4.513334051	3.641677246	4.136918206	3.578041819	3.791190119	3.878710714	4.04674863	ENSG00000033011.14	protein_coding	1	HGNC:18294	overlapping_locus
ZCCHC8	5.606217055	5.63427126	5.632990528	5.584155374	5.459701102	5.65981723	5.702956556	6.333250005	6.21843921	5.782865881	5.685839538	5.79109835	5.65200341	ENSG00000033030.15	protein_coding	2	HGNC:25265	ncRNA_host
ABCF2	5.650066584	5.473424548	5.50774922	5.634699182	5.739115961	5.200757131	5.168541335	4.72244944	4.731636335	4.583493968	5.278227638	5.324584376	5.476587036	ENSG00000033050.9	protein_coding	2	HGNC:71	overlapping_locus
CHPF2	5.76333294	5.80581497	6.226598089	5.988292157	6.590579755	6.488811283	6.349154548	5.870236134	5.92214364	5.524534511	6.048230883	5.759953133	5.699055462	ENSG00000033100.16	protein_coding	1	HGNC:29270	ncRNA_host
LRRC7	-1.044950476	0.4626102	-0.302203464	-1.125491363	-0.621630681	-1.344287876	-0.349143558	0.167367189	1.650691981	0.971064596	0.396962797	1.014228403	-0.201915773	ENSG00000033122.21	protein_coding	1	HGNC:18531	ncRNA_host
FUT8	8.111008769	8.395454131	8.467828649	8.381123368	8.570172769	8.756050711	8.682857298	8.307267575	8.33324474	9.141031536	9.175999345	8.879598639	8.965291633	ENSG00000033170.17	protein_coding	1	HGNC:4019	ncRNA_host
UBA6	7.415673492	7.377925234	7.031044587	7.23117825	6.879663281	7.075500989	7.241095603	7.719274403	7.487066906	7.456053377	7.410081978	7.506350972	7.57984962	ENSG00000033178.13	protein_coding	2	HGNC:25581	OTTHUMG00000129299.7
GAB2	4.313884924	5.259511763	5.321213243	5.202590063	4.555627447	4.880500978	4.860377604	5.384748804	5.563292045	5.547646684	5.539968806	5.191489929	5.470201509	ENSG00000033327.13	protein_coding	1	HGNC:14458	OTTHUMG00000166673.3
ATP6V0A1	5.434599545	5.826066899	6.001329733	5.809623583	5.922168257	5.886438934	5.922239548	6.21915782	6.363125632	6.025603164	5.892560676	5.966096027	5.999463181	ENSG00000033627.17	protein_coding	1	HGNC:865	ncRNA_host
PIAS1	5.847163004	5.894642997	5.648169699	5.776073993	5.80699592	6.110790634	6.03148975	5.996641976	5.907114903	6.396794058	6.058108124	6.261240287	6.290286303	ENSG00000033800.14	protein_coding	2	HGNC:2752	OTTHUMG00000172645.4
SLC4A7	5.589382221	6.092786591	6.088758316	5.855698958	5.6452027	5.788008923	6.045321682	7.011582935	6.880457852	6.827447467	6.630963457	6.734046644	6.4628179	ENSG00000033867.16	protein_coding	2	HGNC:11033	OTTHUMG00000155679.15
APBA2	2.61738189	3.063729375	3.273279258	3.22215176	3.01333408	2.872049905	3.107006009	2.85874686	2.416627504	2.609252297	2.912632511	2.876064486	2.431363327	ENSG00000034053.15	protein_coding	2	HGNC:579	OTTHUMG00000129255.4
MAP2K3	5.454880184	5.574608762	5.750174291	5.728371779	5.804442773	5.468130494	5.309954827	4.723605744	4.747475741	4.822553353	5.309478782	5.140310818	4.986790774	ENSG00000034152.19	protein_coding	1	HGNC:6843	OTTHUMG00000134322.7
TMSB10	10.37201917	10.67989044	11.01710599	10.61430128	9.917081004	9.495092905	9.514356512	8.967029455	9.00877126	9.795699684	9.957031201	9.359625602	9.399083296	ENSG00000034510.6	protein_coding	2	HGNC:11879	OTTHUMG00000130027.7
ASTE1	2.363818235	2.301246032	2.078197481	2.138195097	3.132119716	2.903094689	2.710546397	2.445425996	2.614640272	2.103184208	2.293730093	2.601196348	2.399160119	ENSG00000034533.12	protein_coding	1	HGNC:25021	OTTHUMG00000159644.2
RNF19A	6.498150019	6.491696304	6.279950536	6.407183143	6.519194682	6.312147009	6.687010424	6.970597991	6.778857819	6.945261802	6.779650311	6.811450631	6.810683923	ENSG00000034677.13	protein_coding	2	HGNC:13432	OTTHUMG00000164707.8
PEX3	4.027632027	4.281524628	3.972764743	4.131150765	4.034704417	3.992798078	4.496174012	3.742512064	3.772058754	4.55567985	4.427745013	4.018889388	4.171156881	ENSG00000034693.15	protein_coding	1	HGNC:8858	overlapping_locus
GABARAPL2	5.549316334	5.5235542	5.665057517	5.430260262	5.235446691	4.688939853	5.028950023	4.698721513	4.899490213	5.466813496	5.663007192	5.147735805	5.002952479	ENSG00000034713.8	protein_coding	2	HGNC:13291	OTTHUMG00000137613.3
SH3YL1	2.583774775	3.149598728	3.482526572	3.162313871	3.286472154	3.498531081	3.061035938	4.347275323	4.458881047	3.857119932	3.629849555	3.325524019	3.257239175	ENSG00000035115.22	protein_coding	2	HGNC:29546	OTTHUMG00000151359.9
FAM136A	6.138967248	5.965583112	5.728913348	6.026560213	5.881561976	5.993089824	5.73256542	5.586166838	5.443408934	5.902949309	5.647100136	5.872876285	5.887850775	ENSG00000035141.8	protein_coding	1	HGNC:25911	OTTHUMG00000129668.4
VCL	9.391204884	9.315709783	9.110580179	9.233247111	9.715599999	9.748064999	9.767576292	9.328362754	9.256398269	9.445022178	9.440270566	9.708089537	9.689096194	ENSG00000035403.18	protein_coding	2	HGNC:12665	overlapping_locus
DEPDC1B	4.811664372	4.82599483	4.660131953	4.765139645	4.846160463	4.974837933	5.125108421	4.792413067	4.861013297	5.205482046	5.180783659	5.011972545	4.607956648	ENSG00000035499.13	protein_coding	2	HGNC:24902	OTTHUMG00000097083.4
DAPK2	1.989075505	1.141794251	1.635719415	1.163924834	1.932687544	1.632747143	1.724795284	1.346407365	1.721127663	0.283240053	1.01718687	1.168155627	1.408948216	ENSG00000035664.11	protein_coding	2	HGNC:2675	OTTHUMG00000132947.5
NSMAF	5.614564841	5.43422985	5.454543389	5.623526913	5.208659278	5.407175143	5.596949211	5.39362848	5.709056947	5.246417026	5.475916149	5.30704901	5.396668224	ENSG00000035681.9	protein_coding	2	HGNC:8017	overlapping_locus
ADSS2	7.127207245	7.088223371	6.86557914	7.144513689	6.810097543	7.019051898	6.992533039	6.865132592	6.575257661	7.228775154	7.047087844	7.191811765	7.266158703	ENSG00000035687.10	protein_coding	2	HGNC:292	overlapping_locus
STAP1	-2.689851243	-2.689851243	-2.689851243	-2.689851243	-2.689851243	-2.689851243	-2.689851243	-2.689851243	-2.689851243	-2.689851243	-2.689851243	-2.023578361	-2.689851243	ENSG00000035720.8	protein_coding	2	HGNC:24133	OTTHUMG00000129304.2
TIMP2	9.749876492	9.762747627	9.863292992	9.829284138	10.34023614	10.29741699	10.28899876	9.375802072	9.331492292	10.19555539	10.18697712	9.991837491	10.04577904	ENSG00000035862.12	protein_coding	2	HGNC:11821	overlapping_locus
RFC1	6.951702196	6.860308225	6.567271489	6.781013861	6.517635248	6.792217461	6.761911728	6.693150628	6.446045913	6.79194022	6.798758531	6.835781852	6.989625725	ENSG00000035928.16	protein_coding	2	HGNC:9969	ncRNA_host
TBC1D23	6.864591218	6.228020165	5.798593618	6.189840558	5.73105611	6.030474472	6.093657556	6.236550106	6.239589642	6.42915479	6.32313299	6.334623619	6.471554068	ENSG00000036054.13	protein_coding	1	HGNC:25622	OTTHUMG00000159067.3
CUL3	6.918386425	7.011334675	6.717841304	6.999415287	6.704511174	6.77343849	6.831975001	6.611715031	6.481985121	7.211305906	7.027116687	7.051973215	7.102676789	ENSG00000036257.13	protein_coding	1	HGNC:2553	overlapping_locus
ZZZ3	6.868667558	6.76356622	6.412533202	6.748311196	6.595018521	7.079753101	6.965773314	6.708366216	6.584733734	6.948986621	6.908985646	7.069667218	7.142128654	ENSG00000036549.13	protein_coding	1	HGNC:24523	OTTHUMG00000009652.7
USP2	-2.307023789	-1.505344328	-2.18056505	-1.537074595	-2.689851243	-2.091710261	-2.689851243	-2.187611026	-2.689851243	-2.689851243	-1.705951125	-2.689851243	-2.689851243	ENSG00000036672.16	protein_coding	1	HGNC:12618	OTTHUMG00000166200.3
CASR	-2.689851243	-2.689851243	-2.689851243	-2.689851243	-2.689851243	-2.689851243	-2.689851243	-2.187611026	-2.689851243	-1.93691692	-2.689851243	-2.689851243	-2.22085563	ENSG00000036828.17	protein_coding	2	HGNC:1514	OTTHUMG00000159491.5
TUBG2	3.625978624	4.160585255	4.994873071	4.056976965	4.319359495	4.132185288	3.796327573	5.690185963	5.543135396	4.120303414	4.571481393	4.077505796	4.136434624	ENSG00000037042.9	protein_coding	2	HGNC:12419	OTTHUMG00000180640.2
RPL26L1	5.995113132	5.341595783	5.485983009	5.027472095	5.036595859	4.648217756	4.913044772	4.069703965	4.187289038	4.870477321	4.798891591	4.603190123	4.607956648	ENSG00000037241.7	protein_coding	2	HGNC:17050	OTTHUMG00000130517.5
NSUN2	7.659996334	6.751467186	6.582168637	6.855186855	6.792168724	6.690231625	6.977153743	6.779586176	6.481985121	6.540324918	6.579314624	6.845514717	6.906868032	ENSG00000037474.15	protein_coding	1	HGNC:25994	OTTHUMG00000090455.3
FBXO42	4.774908358	4.837985248	4.987017849	5.024113423	5.145509475	4.771167835	4.76807914	4.861297472	4.780836939	4.587890041	4.772471161	4.783264455	4.550475274	ENSG00000037637.11	protein_coding	2	HGNC:29249	OTTHUMG00000002218.3
MFAP3	5.644755343	5.611167836	5.456700329	5.828039054	6.299282454	6.279985117	6.414553233	6.096624603	6.067783702	6.225154214	6.010294398	6.294223379	6.263702193	ENSG00000037749.13	protein_coding	2	HGNC:7034	overlapping_locus
MRI1	5.718871996	4.197151935	4.555331596	4.242283619	4.008323469	3.918465708	4.146243411	5.481694722	5.66952696	3.665157951	3.801685159	4.105294551	3.950032231	ENSG00000037757.14	protein_coding	1	HGNC:28469	overlapping_locus
METTL1	2.490129265	2.719365998	2.660451654	3.041269097	2.653619413	2.757809644	2.273666139	2.752214165	3.236303302	1.95300007	2.624347176	2.622664248	2.538729793	ENSG00000037897.17	protein_coding	2	HGNC:7030	overlapping_locus
HOXC8	-1.755006919	-0.144659623	-0.085744456	-0.543991419	-1.145754356	1.153919851	-0.051294272	0.972299016	1.498580722	-0.543820185	0.397018142	0.027401698	0.817553808	ENSG00000037965.6	protein_coding	2	HGNC:5129	overlapping_locus
AGA	4.456878133	4.644466575	4.502023304	4.520132031	4.764457649	4.688939853	5.024967115	4.507305881	4.660524075	5.242379449	4.742835973	4.714947736	4.761510715	ENSG00000038002.9	protein_coding	2	HGNC:318	OTTHUMG00000160723.3
PI4K2B	6.042272463	5.779160053	5.248378786	5.661851393	5.827260048	5.573200861	5.820211878	5.694410183	5.739070719	6.116735253	5.72080489	6.083960727	5.744108597	ENSG00000038210.14	protein_coding	1	HGNC:18215	ncRNA_host
BOD1L1	7.678688291	7.748312504	7.459345505	7.673351708	7.267596044	7.952930433	7.731853691	7.939304257	7.745464533	7.744534899	7.761941719	8.127499128	8.369860781	ENSG00000038219.13	protein_coding	1	HGNC:31792	OTTHUMG00000090659.5
MAT2B	6.73790908	6.957852155	6.934523599	6.773033365	6.851497098	6.665549364	6.950104525	6.58383689	6.778857819	7.522554316	7.332628022	6.935111536	6.888138544	ENSG00000038274.17	protein_coding	2	HGNC:6905	OTTHUMG00000130379.7
EDC4	5.05255685	5.280649003	5.232967438	5.292732368	5.008205492	4.988967329	4.733233958	5.202056047	5.229840097	4.330518712	4.481931156	4.633591482	4.360226482	ENSG00000038358.15	protein_coding	2	HGNC:17157	overlapping_locus
TRIO	8.123244595	7.913230708	7.850335359	7.944266552	7.5403963	7.934734891	7.841222975	7.7929122	7.755985526	7.387252856	7.472962347	7.691377584	7.669486324	ENSG00000038382.20	protein_coding	1	HGNC:12303	OTTHUMG00000131057.11
VCAN	-1.356728731	-0.763743479	-0.085744456	-0.255745977	-0.621630681	-0.489361646	-0.524832258	-0.720883593	-2.689851243	-0.786478277	-0.054106263	-0.10748154	-1.143523463	ENSG00000038427.16	protein_coding	2	HGNC:2464	OTTHUMG00000131321.7
CLEC16A	4.845142783	4.324774526	4.11642894	4.387885054	4.043391945	4.070061233	4.325329346	3.823659135	3.837317831	3.909015434	3.969241424	3.994391287	4.137391522	ENSG00000038532.16	protein_coding	1	HGNC:29013	overlapping_locus
CDH1	2.823403647	1.484577846	1.086292091	0.981982762	3.115737488	3.291214338	3.09185498	0.71306994	0.913077274	2.392954073	1.738686673	1.197064065	2.170248559	ENSG00000039068.20	protein_coding	2	HGNC:1748	ncRNA_host
MTREX	5.791821377	5.484676282	5.309329049	5.493556895	5.2354429	5.276947682	5.246378167	5.309267602	5.20001858	5.583230698	5.439435159	5.576862542	5.763715831	ENSG00000039123.16	protein_coding	2	HGNC:18734	OTTHUMG00000097019.4
DNAH5	2.350556933	3.022288398	2.843026703	2.834389176	2.351782062	1.773794309	2.607778809	2.445408903	2.499161556	2.658614281	2.997207198	3.068254379	2.638656445	ENSG00000039139.11	protein_coding	2	HGNC:2950	OTTHUMG00000090533.4
ZFYVE16	6.138967248	6.066700147	5.700073326	6.025721587	5.72836215	6.164624358	6.288980807	6.428205729	6.427730954	6.101199648	5.88641528	6.317514218	6.432310743	ENSG00000039319.17	protein_coding	2	HGNC:20756	OTTHUMG00000108178.6
RIPOR1	7.390382464	6.630870499	7.004750704	6.87256514	7.01721481	6.897136294	6.745062147	6.700330003	6.23658707	6.528754657	6.655027069	6.909138716	6.769552254	ENSG00000039523.20	protein_coding	1	HGNC:25836	OTTHUMG00000137536.9
RAI14	7.692878778	7.839850477	7.525570463	7.709085901	7.47928143	7.772942044	7.700982449	7.524696772	7.551307834	8.135174864	8.065688376	8.176632122	8.248868797	ENSG00000039560.14	protein_coding	2	HGNC:14873	OTTHUMG00000162019.4
PNKP	4.265245145	4.172111428	4.530972288	4.177241768	4.339850943	3.956262289	3.991550262	5.176551824	5.31265368	3.400831688	3.612079896	3.631123871	3.828343003	ENSG00000039650.12	protein_coding	2	HGNC:9154	OTTHUMG00000183261.11
PHLPP2	4.584137873	4.475658608	4.196049878	4.444258818	4.448509297	4.800318689	4.552597786	4.59467589	4.695941303	4.419126733	4.333295932	4.692283473	4.70005237	ENSG00000040199.18	protein_coding	1	HGNC:29149	ncRNA_host
SPDL1	6.586351502	6.286063865	5.998369976	6.223908386	6.546954084	6.718867379	6.590598341	6.518312785	6.698216217	6.500268779	6.313087034	6.504693216	6.567043763	ENSG00000040275.17	protein_coding	1	HGNC:26010	OTTHUMG00000130438.7
STAU2	5.146165781	5.172385825	4.984191548	5.077219477	4.847306956	4.908450901	5.067202277	5.256661155	5.230522408	5.622427854	5.361163465	5.505775579	5.540260202	ENSG00000040341.18	protein_coding	1	HGNC:11371	overlapping_locus
SLC66A1	3.148609823	3.579127705	3.635053647	3.610444193	3.981451122	3.643456742	3.863600738	3.028110608	3.853087471	3.198732262	2.912642189	3.305785488	2.980845107	ENSG00000040487.13	protein_coding	1	HGNC:26001	OTTHUMG00000002521.8
CTNS	4.307035981	3.490740399	3.813956748	3.837886746	4.480848562	4.309025697	4.116606344	3.641677246	3.329432978	3.429540086	3.594088636	4.014831768	3.870058973	ENSG00000040531.16	protein_coding	1	HGNC:2518	OTTHUMG00000090693.8
RTN4R	0.691534332	-0.582354791	-0.703105199	-1.537074595	-0.238002548	-2.091710261	0.195461389	-1.815784154	-2.689851243	-1.93691692	-0.393769912	-1.569542002	-1.583880553	ENSG00000040608.14	protein_coding	1	HGNC:18601	ncRNA_host
PHF23	5.739367158	5.731746063	5.764176737	5.928468592	5.69015303	5.648411482	5.628790883	5.386973296	5.406485888	5.51786245	5.488954908	5.600044997	5.741413898	ENSG00000040633.13	protein_coding	1	HGNC:28428	OTTHUMG00000177972.6
INPP4A	4.801951532	4.598214715	4.455324866	4.736692686	4.865885578	4.832928291	4.955519104	5.041721246	4.973495915	4.64410981	4.687350851	4.882260935	4.642755343	ENSG00000040933.16	protein_coding	2	HGNC:6074	OTTHUMG00000153106.4
RAB27B	6.407408502	6.290435082	5.788353974	5.931159982	6.117879564	6.199431546	6.611997318	6.326306217	6.143474963	6.682838775	6.456903504	6.540379724	6.563416622	ENSG00000041353.10	protein_coding	1	HGNC:9767	overlapping_locus
PSMA4	7.185786131	7.183320221	7.303294063	7.1568351	7.010584586	6.962147597	6.707039376	6.595438247	6.63804535	7.077051149	7.131632556	6.819025666	6.767188604	ENSG00000041357.16	protein_coding	1	HGNC:9533	OTTHUMG00000143859.11
MYO16	0.464159021	-1.213728931	0.011364046	-0.255745977	-1.502415141	0.667386125	-0.524832258	-1.065958029	-0.088546786	-0.543820185	-0.21396492	-0.825375755	-0.965256393	ENSG00000041515.16	protein_coding	2	HGNC:29822	OTTHUMG00000017333.6
LSG1	5.817350216	5.732817838	5.536364421	5.674760665	5.566018239	5.788008923	5.74714505	5.917213132	5.489540315	5.586422796	5.622163961	5.855980366	5.723642942	ENSG00000041802.11	protein_coding	1	HGNC:25652	OTTHUMG00000156021.3
PARP3	4.60662097	4.58167298	4.747294575	4.678062898	4.468006167	4.219356617	4.507642395	4.342689314	4.509521863	4.330526327	4.457902212	4.419265794	4.471369719	ENSG00000041880.15	protein_coding	2	HGNC:273	OTTHUMG00000156931.5
TNC	5.732993641	6.613537233	6.814354662	6.691219967	6.361393942	6.524187273	6.577062344	6.052417605	6.13704528	6.945261802	7.076005295	6.881578247	6.999728187	ENSG00000041982.16	protein_coding	1	HGNC:5318	OTTHUMG00000021010.7
THAP3	2.93421941	3.284232788	3.161345902	3.228008286	3.385427522	3.062837557	2.824921695	3.14849389	3.110742935	3.181931742	2.461903375	2.354094551	2.244609582	ENSG00000041988.15	protein_coding	2	HGNC:20855	OTTHUMG00000001440.3
TDP1	5.572348618	5.744546613	5.602146448	5.774075921	5.656569431	5.601864797	5.456147983	5.280811225	5.4743265	5.332586973	5.547780825	5.666149896	5.624409347	ENSG00000042088.14	protein_coding	2	HGNC:18884	OTTHUMG00000171016.4
AIFM2	4.993292076	4.662559069	4.750811004	4.906825848	4.860984439	4.643702999	4.739197493	4.465770621	4.248439444	4.454495717	4.351259431	4.359788167	4.440056876	ENSG00000042286.15	protein_coding	2	HGNC:21411	OTTHUMG00000018398.3
SPATA7	3.237743553	3.439196689	3.556796788	3.112573362	3.357846278	3.076519443	3.029607749	3.416058004	4.057473904	3.578041819	3.160973429	3.159199798	3.418542627	ENSG00000042317.17	protein_coding	1	HGNC:20423	OTTHUMG00000170744.4
MED17	6.255610015	6.262836202	6.161970055	6.299986957	5.975340323	5.993731723	6.174988441	6.244556257	6.283897001	6.179380873	6.231889041	6.341923449	6.318539011	ENSG00000042429.12	protein_coding	1	HGNC:2375	overlapping_locus
RETSAT	5.188523899	5.16272536	5.454545548	5.30854066	5.789028274	5.853047719	5.665845165	5.456472192	5.682824334	4.94200362	5.095961925	5.318605062	5.152917556	ENSG00000042445.14	protein_coding	1	HGNC:25991	OTTHUMG00000154611.6
CAPG	6.879672634	7.094484303	7.321753887	7.232270575	6.880876776	6.526679999	6.637001804	5.69261289	5.914652598	6.507024197	6.592968265	6.23447264	6.146139448	ENSG00000042493.16	protein_coding	1	HGNC:1474	OTTHUMG00000130183.23
AP2S1	6.718039252	6.542041602	6.794027921	6.666659109	6.373503749	5.890323248	5.87655479	5.052980701	5.181401822	5.554179461	5.895012013	5.647945089	5.6015989	ENSG00000042753.12	protein_coding	1	HGNC:565	OTTHUMG00000183437.2
ADAM28	3.432826038	2.00768588	2.468580903	1.723534206	3.048282432	3.848755163	3.589321254	3.362741832	3.458742057	2.531890445	2.461890147	2.441249827	2.280427014	ENSG00000042980.13	protein_coding	1	HGNC:206	OTTHUMG00000163780.8
BARX2	-0.21517595	-0.144659623	0.011364046	-0.466353871	0.314851516	0.344488796	0.899307864	-0.10562588	-0.352231329	0.515322796	-0.838859955	-0.179967286	-0.201915773	ENSG00000043039.7	protein_coding	2	HGNC:956	OTTHUMG00000165776.5
DCUN1D1	5.705913073	5.72638274	5.169042342	5.483810849	5.358901944	5.42600357	5.610299426	5.626300721	5.78089253	6.069608239	5.768365631	5.925646192	5.854096943	ENSG00000043093.15	protein_coding	1	HGNC:18184	overlapping_locus
JADE2	6.586350795	6.517399253	6.514411745	6.551230666	6.583151326	6.534137393	6.690787644	6.183733868	6.193881401	6.116735253	6.292781865	6.422927617	6.430320273	ENSG00000043143.22	protein_coding	1	HGNC:22984	OTTHUMG00000129122.5
ZIC2	2.995150724	2.97239479	2.719128457	2.842039221	3.211351492	2.918370108	3.151527182	2.957938961	3.16228565	2.903501596	2.475057347	3.272191917	2.538729793	ENSG00000043355.12	protein_coding	2	HGNC:12873	OTTHUMG00000017279.5
TRIT1	4.38064337	4.46538896	4.675029683	4.488796179	4.524933012	4.267872225	4.38247412	4.673400523	4.829467428	4.495824788	4.623746391	4.430319429	4.391775218	ENSG00000043514.17	protein_coding	2	HGNC:20286	ncRNA_host
ADRB1	-0.296290361	-0.276334664	-0.703105199	-0.015611645	0.425324927	0.984526579	0.827949771	-0.575054447	1.135701555	0.283240053	0.503664128	0.46784989	-0.806614201	ENSG00000043591.6	protein_coding	2	HGNC:285	retrogene
CUL7	5.596890192	5.838057715	6.184571461	5.804465255	5.86908126	5.771278434	5.574476917	6.190919171	5.984324758	5.25847841	5.572492331	5.578235284	5.462432423	ENSG00000044090.12	protein_coding	2	HGNC:21024	overlapping_locus
CTNNA1	9.879381626	10.06980101	9.859117725	9.955260427	9.661077512	9.688614167	9.662696363	9.331111875	9.277369385	9.932741693	9.896157928	9.800686098	9.823706046	ENSG00000044115.21	protein_coding	1	HGNC:2509	ncRNA_host
PHKA2	4.552639038	4.584048068	5.123608812	4.688706655	4.267558141	4.50892948	4.461235088	5.661680012	5.352029988	4.099809031	4.024022262	4.284341488	4.263490392	ENSG00000044446.12	protein_coding	2	HGNC:8926	ncRNA_host
HSPA5	10.73601668	10.55760209	10.31911398	10.65287152	11.12879124	11.22813265	11.1340029	10.31596646	10.34584528	10.56714036	10.61292323	10.89951055	11.01420631	ENSG00000044574.9	protein_coding	2	HGNC:5238	OTTHUMG00000020672.2
DSG2	7.444430758	7.485062505	7.271177727	7.244588358	7.5670001	7.921055713	7.980386625	7.427989767	7.215412814	7.765105057	7.843842934	7.799009079	7.816181016	ENSG00000046604.14	protein_coding	2	HGNC:3049	OTTHUMG00000179649.3
GEMIN8	3.148609823	2.859281815	2.907535463	2.980175932	3.180178975	2.615110696	2.586316699	2.896747557	3.499391763	3.058655726	2.394174982	2.247581448	2.349466031	ENSG00000046647.14	protein_coding	2	HGNC:26044	OTTHUMG00000021160.2
OFD1	5.418801129	5.354392641	5.930154253	5.322279579	5.358901944	5.309172261	5.229171141	6.92382253	6.975372951	5.30572081	5.170700842	5.477268768	5.394629973	ENSG00000046651.16	protein_coding	2	HGNC:2567	OTTHUMG00000021159.2
GPM6B	-2.004772654	-1.352181024	-1.804908307	-0.626045788	-1.145754356	-0.660367163	-2.029208053	-0.10562588	-2.689851243	0.618716446	0.397018142	-0.038464149	-0.66370132	ENSG00000046653.15	protein_coding	2	HGNC:4461	OTTHUMG00000021162.5
MAGEC2	0.252322637	2.218055589	1.665863234	2.113123068	1.815855448	1.34691066	0.827949771	1.191967186	-0.675135178	2.333403187	1.997828586	2.071437667	1.898037584	ENSG00000046774.10	protein_coding	2	HGNC:13574	retrogene
PREX2	-2.689851243	-2.689851243	-2.689851243	-2.689851243	-2.689851243	-2.689851243	-2.689851243	-2.689851243	-2.689851243	-2.689851243	-2.282841226	-2.689851243	-1.583880553	ENSG00000046889.19	protein_coding	2	HGNC:22950	overlapping_locus
WDR37	6.887728829	4.516023903	4.656379605	4.654361715	4.435367847	4.436507069	4.612216885	4.737629456	5.406485888	4.440452003	4.57565597	4.64847676	4.520850422	ENSG00000047056.16	protein_coding	2	HGNC:31406	OTTHUMG00000017540.7
YTHDC2	5.988709403	6.027099321	5.774587074	5.83859267	5.61054339	6.02519099	6.033473595	6.69404922	6.61972247	5.977786984	6.020433889	6.07522831	6.106798616	ENSG00000047188.16	protein_coding	1	HGNC:24721	OTTHUMG00000128837.7
CTPS2	4.438193767	4.941639342	4.878577833	4.866136287	4.543430376	5.035644849	4.739197493	5.021798231	4.730501316	5.056916225	4.916970744	4.813915731	4.767826809	ENSG00000047230.15	protein_coding	2	HGNC:2520	ncRNA_host
ATP6V1H	5.644753985	5.538326856	5.517890792	5.609028329	5.676253117	5.573200861	5.564383382	4.914748208	4.678336944	5.679048176	5.678742191	5.283655448	5.426935332	ENSG00000047249.18	protein_coding	1	HGNC:18303	OTTHUMG00000164231.8
POLR2B	8.014721844	8.096580193	7.973698875	8.07903991	7.753931399	8.068266445	7.977298137	7.824060979	7.728466288	8.11486948	8.124581586	8.180709006	8.20413642	ENSG00000047315.17	protein_coding	2	HGNC:9188	ncRNA_host
FAM214A	3.753129113	4.347317417	3.948795627	4.162042146	4.143755651	3.832704244	4.07868277	4.772108808	4.695932558	4.468417882	4.519572836	4.589731036	4.471369719	ENSG00000047346.13	protein_coding	1	HGNC:25609	overlapping_locus
ARAP2	3.328469219	4.090938608	4.002934139	4.102777478	3.385441189	3.766728834	3.652643707	4.177579853	4.029975764	4.680418248	4.239961911	4.528502678	4.509578596	ENSG00000047365.12	protein_coding	2	HGNC:16924	overlapping_locus
TPR	8.597292482	8.3786221	7.941716884	8.268543354	7.903977723	8.393362691	8.207346565	8.019945569	7.962719953	8.123136744	8.179907995	8.489760963	8.592676118	ENSG00000047410.14	protein_coding	2	HGNC:12017	ncRNA_host
CP	-0.911155579	-0.670200282	0.110523175	0.370279934	-1.977265852	-2.091710261	-2.029208053	0.081983139	-0.675135178	-0.537802345	0.824892021	0.878368933	0.294598657	ENSG00000047457.14	protein_coding	1	HGNC:2295	OTTHUMG00000159563.6
KATNIP	3.25207812	3.555106898	3.779920821	3.546331757	3.30102067	3.670764303	3.621319318	3.973423823	4.162456346	3.677172572	3.441447806	3.244764386	3.504294353	ENSG00000047578.13	protein_coding	2	HGNC:29068	overlapping_locus
DTNBP1	4.367536527	4.557704535	4.221647833	4.616949147	4.381571254	4.498803359	4.224739202	3.96748439	3.973398625	3.857098788	4.148411881	4.369344428	4.479092878	ENSG00000047579.20	protein_coding	2	HGNC:17328	OTTHUMG00000014295.6
XK	2.039547165	2.230237687	1.752690471	2.268805219	2.583871775	2.048280783	2.649768304	2.393212719	1.852452808	2.421832392	2.435189645	3.012423999	2.478359183	ENSG00000047597.7	protein_coding	2	HGNC:12811	overlapping_locus
C12orf4	5.108063079	5.082684683	4.543203353	4.912284745	4.70545812	4.892153019	5.075906478	4.772108808	4.519428301	5.056916225	4.996738699	4.823217362	5.010963277	ENSG00000047621.12	protein_coding	2	HGNC:1184	OTTHUMG00000168258.6
SCML1	5.365410845	5.24885281	5.176910964	5.032493816	5.526286004	5.351995594	5.631410284	6.221656375	6.023176969	6.208674834	5.946732738	5.755101317	5.736589382	ENSG00000047634.15	protein_coding	2	HGNC:10580	OTTHUMG00000021206.8
WWC3	7.297118497	7.05136419	7.068902956	7.188309087	6.929723137	7.28739839	7.273350702	7.151320755	7.156264068	7.06337037	7.148167001	7.293216581	7.230571106	ENSG00000047644.19	protein_coding	2	HGNC:29237	ncRNA_host
ARHGAP6	-2.689851243	-2.362656665	-2.689851243	-2.689851243	-2.689851243	-2.091710261	-2.689851243	-2.689851243	-2.689851243	-2.689851243	-1.705951125	-2.689851243	-1.86749552	ENSG00000047648.23	protein_coding	2	HGNC:676	ncRNA_host
MAP4	9.519967578	9.350635065	9.32705634	9.367506368	9.184202931	9.272831897	9.164829826	8.878604846	8.912343586	9.281825676	9.433225415	9.295567341	9.298326143	ENSG00000047849.22	protein_coding	1	HGNC:6862	ncRNA_host
GOPC	5.716289507	5.722075953	5.330652494	5.553030325	5.413534597	5.668879603	5.900665226	6.157889006	6.354839226	5.845490812	5.72218603	6.066442715	6.04959696	ENSG00000047932.14	protein_coding	2	HGNC:17643	overlapping_locus
USP28	6.379115322	6.309217798	6.09984429	6.234846484	6.048370678	6.211884336	6.337961163	6.01259311	6.200063237	6.231285008	6.18572859	6.209863556	6.260345871	ENSG00000048028.11	protein_coding	1	HGNC:12625	overlapping_locus
HDAC9	5.845983381	5.657011656	5.480214118	5.67154416	5.72836215	5.767065847	5.945606618	6.104764702	5.903333129	6.372961238	6.100145962	6.270619201	6.072751762	ENSG00000048052.23	protein_coding	1	HGNC:14065	OTTHUMG00000152487.8
TSPAN17	5.10609359	5.30916911	5.670643143	5.389076266	5.526286004	4.963841089	5.036886957	5.350928937	5.368582018	4.811678424	5.100217238	5.020082325	4.758340681	ENSG00000048140.18	protein_coding	1	HGNC:13594	OTTHUMG00000163230.3
NOP16	4.655973795	4.619213011	4.842738412	4.915915589	4.688953676	4.398885268	4.437459362	3.961520403	4.057473904	3.878100585	4.239965768	4.452616428	4.303191925	ENSG00000048162.21	protein_coding	1	HGNC:26934	OTTHUMG00000163186.5
CC2D2A	4.327489418	4.136835592	3.793630333	4.024256197	4.579710553	4.261902986	4.224739202	3.634198269	3.596270852	3.85710936	3.978517236	4.391396117	4.329062499	ENSG00000048342.18	protein_coding	2	HGNC:29253	OTTHUMG00000160255.16
RRM2B	5.72530935	5.695961698	5.611854918	5.575002129	5.504429673	5.585214451	5.900665226	5.705157879	5.543990619	6.297058286	6.187729459	6.163926752	6.039186012	ENSG00000048392.12	protein_coding	1	HGNC:17296	OTTHUMG00000164776.7
ZNF800	4.954375564	4.869478934	4.480988174	4.826195537	4.774923234	5.021564322	5.263382382	5.110707035	4.8294754	5.163351574	4.892644209	5.20578464	5.248651727	ENSG00000048405.10	protein_coding	2	HGNC:27267	overlapping_locus
SNX29	3.547678465	3.894436818	3.820678006	3.875647196	3.439096317	3.775143702	3.683292289	3.127329353	2.614640272	3.341596719	3.996896403	3.810195394	3.570864438	ENSG00000048471.14	protein_coding	1	HGNC:30542	overlapping_locus
LMO3	-2.004772654	-1.871234446	-2.689851243	-1.01081246	-1.145754356	-2.689851243	-2.689851243	-2.689851243	-2.689851243	-2.689851243	-2.689851243	-2.689851243	-2.22085563	ENSG00000048540.15	protein_coding	1	HGNC:6643	OTTHUMG00000168837.5
MRPS10	7.933916022	7.964248463	7.930854424	7.811725062	7.732581335	7.654786864	7.846855962	7.575297853	7.550099027	8.328157191	8.235608177	7.953597494	7.910199579	ENSG00000048544.6	protein_coding	2	HGNC:14502	OTTHUMG00000014694.2
RSF1	7.193299484	7.44210596	7.075681841	7.268255379	6.779224625	7.346470125	7.205077661	7.468755775	7.417118316	7.45605425	7.556196269	7.682782027	7.760627664	ENSG00000048649.14	protein_coding	1	HGNC:18118	overlapping_locus
VPS13D	5.488566351	5.561411866	5.54043571	5.649916643	4.960662431	5.659819502	5.389554981	5.15057288	5.427698082	5.230186227	5.32955283	5.499195232	5.606894002	ENSG00000048707.15	protein_coding	2	HGNC:23595	ncRNA_host
CELF2	4.767443431	5.487216399	4.995944302	5.327737358	5.058189253	5.093982093	5.232629003	5.366807995	5.432959312	5.987478328	5.908420418	5.987972708	5.99542994	ENSG00000048740.18	protein_coding	2	HGNC:2550	OTTHUMG00000017668.8
FAM120A	9.086176241	8.070186798	7.670479417	7.939148479	7.849290625	7.993065365	8.083474256	7.716620647	7.582386492	8.021733378	7.925958005	8.03265981	7.951360965	ENSG00000048828.17	protein_coding	2	HGNC:13247	OTTHUMG00000020252.4
R3HDM1	5.889042006	5.572219267	5.383761382	5.505650301	5.900814523	5.845076418	6.267226724	5.81838176	5.519494935	5.82131188	5.738657397	6.0878249	6.008830458	ENSG00000048991.17	protein_coding	1	HGNC:9757	ncRNA_host
COL9A2	3.308033197	3.09069867	3.730852754	3.454492976	3.412518174	3.291214338	2.947820629	3.095005092	3.373836311	3.386238402	3.224717199	2.945854683	3.192937817	ENSG00000049089.15	protein_coding	2	HGNC:2218	OTTHUMG00000005761.7
KITLG	5.871740401	3.890604225	3.213309123	4.010747504	5.586964788	5.326454998	5.860997066	3.626687855	3.395535783	3.457702284	3.532437526	4.058806695	3.916296879	ENSG00000049130.16	protein_coding	2	HGNC:6343	OTTHUMG00000169888.6
ERCC8	4.196503715	4.159426283	4.043686467	4.000533177	4.206984477	3.978294603	4.312309161	4.507309974	4.237222763	3.846508742	4.292970817	4.443594798	4.210696174	ENSG00000049167.16	protein_coding	2	HGNC:3439	overlapping_locus
ADAMTS6	1.706380564	2.090218675	2.468580903	2.469806796	1.549292391	2.477506703	1.601840056	2.921536428	3.029802526	2.239197787	2.42165177	2.48878651	2.61080518	ENSG00000049192.15	protein_coding	2	HGNC:222	overlapping_locus
H6PD	8.15314987	7.49171902	7.709561674	7.422858441	7.408754658	7.550806984	7.354146073	7.433386251	7.422476332	7.694379725	7.786574602	7.686290436	7.655496777	ENSG00000049239.13	protein_coding	1	HGNC:4795	OTTHUMG00000001768.2
VAMP3	7.493523672	7.593068215	7.368327809	7.481896079	7.593122186	7.266661319	7.353352171	6.941351674	7.107791978	7.905904737	7.756559862	7.548672131	7.507587094	ENSG00000049245.13	protein_coding	1	HGNC:12644	overlapping_locus
PER3	5.033264859	4.560119378	4.333852833	4.374762334	4.87565278	5.035641347	5.143594251	5.001593324	5.077839362	4.800731892	4.690176518	4.873331215	4.906017124	ENSG00000049246.15	protein_coding	1	HGNC:8847	OTTHUMG00000001216.3
TNFRSF9	2.898224447	2.928211012	3.19275202	2.887106704	2.86438492	3.116803396	3.222805725	3.005089487	2.499121467	3.640799742	3.693188504	3.420517599	3.192937817	ENSG00000049249.9	protein_coding	1	HGNC:11924	OTTHUMG00000001223.5
EPN3	0.003938116	-0.97126271	0.102346322	-0.392681836	-0.078701156	0.04392079	-0.192546028	-2.689851243	-2.689851243	-1.444700092	-0.838859955	-0.825375755	-2.689851243	ENSG00000049283.18	protein_coding	2	HGNC:18235	overlapping_locus
LTBP1	6.096899075	6.977407157	7.064666714	6.933808359	6.802441029	7.077204189	6.980243569	6.798110561	6.691651213	7.499033319	7.546530759	7.420475417	7.424531244	ENSG00000049323.16	protein_coding	1	HGNC:6714	ncRNA_host
RCN1	9.217272037	8.513574141	8.018824887	8.374079036	8.979955923	8.698382798	9.080419359	8.287543648	8.215233978	8.451340392	8.226168134	8.708232654	8.625323958	ENSG00000049449.10	protein_coding	1	HGNC:9934	overlapping_locus
RFC2	6.334346728	5.388761474	5.126324059	5.40594878	5.129279443	5.018023499	5.075906478	4.208124838	4.509501962	4.750397984	4.376041901	4.724907573	4.951139992	ENSG00000049541.11	protein_coding	2	HGNC:9970	OTTHUMG00000023239.8
ARID1B	4.978281527	5.08938767	4.852600534	5.007201763	4.860984439	5.046113179	5.208244578	5.196998759	4.944347584	5.301846055	5.162583135	5.300402087	5.135918856	ENSG00000049618.24	protein_coding	1	HGNC:18040	overlapping_locus
CLPTM1L	6.938466736	6.799267709	7.009167779	7.038641725	7.147830868	7.016392464	6.922537382	6.264672461	6.360369701	6.577697422	6.748933816	6.602472451	6.438266716	ENSG00000049656.14	protein_coding	2	HGNC:24308	OTTHUMG00000131015.5
NEDD4L	7.572392943	7.531641423	7.430006094	7.748542988	7.361771182	7.709598036	7.591459209	7.42907068	7.3713777	7.85122253	7.729001797	7.991014294	7.959714332	ENSG00000049759.20	protein_coding	1	HGNC:7728	overlapping_locus
PPP1R3F	3.178937081	3.369312919	3.723705807	3.70576269	3.30102067	3.302889574	3.30394992	3.073046086	2.914294121	2.634144394	3.127992451	3.216805299	3.105819036	ENSG00000049769.14	protein_coding	2	HGNC:14944	overlapping_locus
HEXB	7.27491465	7.061626231	6.884928922	6.865076147	7.334602149	7.1750405	7.487478772	6.454985615	6.526923013	7.146820087	7.071677857	7.033058276	6.905437942	ENSG00000049860.14	protein_coding	2	HGNC:4879	OTTHUMG00000102057.13
PTCD2	4.334235435	4.278594869	4.121870476	4.086768249	4.230006277	4.625203478	4.617516595	4.414306044	4.772568684	4.099800096	4.383040622	4.353381977	4.185389288	ENSG00000049883.15	protein_coding	1	HGNC:25734	OTTHUMG00000100953.12
JKAMP	6.495140156	6.362764768	6.510263128	6.232664907	6.583151326	6.601930532	6.661582854	6.215404987	6.218442253	6.798836748	6.828557743	6.47696725	6.278162602	ENSG00000050130.18	protein_coding	2	HGNC:20184	OTTHUMG00000171054.4
DKK3	-0.138380387	1.006683006	-0.302086756	0.141382652	0.425324927	0.043809358	-0.051294272	-0.321330787	-0.352231329	0.15150854	0.340585353	-0.179967286	0.067637731	ENSG00000050165.19	protein_coding	1	HGNC:2893	OTTHUMG00000165709.4
ARHGEF5	5.159219382	3.059645945	3.168638192	3.276352009	4.458534272	4.13638485	3.978469974	2.716453605	3.222723307	3.073054823	2.630479884	2.421750996	2.636848551	ENSG00000050327.15	protein_coding	2	HGNC:13209	OTTHUMG00000158004.4
NFE2L3	8.181745509	8.192117848	8.185218292	8.188105216	8.456465648	8.495243553	8.547113737	7.971561443	7.881432307	8.638786638	8.593495611	8.538398927	8.551605657	ENSG00000050344.9	protein_coding	2	HGNC:7783	OTTHUMG00000023882.5
MCUR1	7.102202986	6.890365694	6.631690866	6.85801882	6.957567069	6.928593876	7.09487228	6.65485556	6.736976118	7.131605698	7.008558993	7.165112638	7.134813369	ENSG00000050393.11	protein_coding	2	HGNC:21097	OTTHUMG00000014279.3
LIMA1	7.757732631	7.655096223	7.584949302	7.670937375	7.643273247	7.859076959	7.694101204	7.59138752	7.66063878	8.064253046	8.056410682	7.995391643	8.09182519	ENSG00000050405.13	protein_coding	2	HGNC:24636	ncRNA_host
LETMD1	4.626018214	4.100927668	4.70436416	3.738917173	4.252651484	4.371393371	4.203751308	5.417796165	5.278019627	4.017072158	4.278023113	4.366166036	4.161590003	ENSG00000050426.16	protein_coding	1	HGNC:24241	OTTHUMG00000169538.5
SLC4A8	1.327602071	2.554754184	1.752690471	1.72351764	1.39493206	1.046791847	2.19076444	3.288465162	2.973521471	2.172759302	2.153352376	2.523438542	2.567978959	ENSG00000050438.17	protein_coding	2	HGNC:11034	OTTHUMG00000169489.6
TNIP3	0.414044071	-0.346971591	0.187929676	0.604193238	-1.977265852	-1.078651072	0.501016721	-0.442622062	0.913077274	0.403943222	0.340585353	0.208675631	1.000399414	ENSG00000050730.16	protein_coding	2	HGNC:19315	ncRNA_host
MAPK9	6.649981597	6.572860258	6.492502708	6.523548365	6.385509337	6.409952012	6.604009851	6.190124978	6.190785175	6.828794483	6.496991566	6.656810025	6.527555715	ENSG00000050748.18	protein_coding	1	HGNC:6886	OTTHUMG00000130934.9
COL23A1	-2.689851243	-2.689851243	-2.689851243	-2.689851243	-2.689851243	-2.689851243	-2.689851243	-2.689851243	-2.689851243	-2.689851243	-2.689851243	-2.689851243	-2.689851243	ENSG00000050767.18	protein_coding	1	HGNC:22990	overlapping_locus
BCAR1	6.370930461	5.886213459	6.09984567	6.149565912	6.460400938	6.033772766	5.813298131	5.49414253	5.617063913	5.480600708	5.721857438	5.510753826	5.440841749	ENSG00000050820.17	protein_coding	1	HGNC:971	overlapping_locus
FAM160A2	3.722567027	4.067369581	4.489436537	4.18026257	4.374703409	3.948842773	3.898849967	5.088990263	4.966271107	3.653030253	4.001453705	3.931272553	3.620592193	ENSG00000051009.11	protein_coding	2	HGNC:25378	OTTHUMG00000133379.2
HERPUD1	5.795498575	5.906077486	5.865059665	5.85664433	6.162423382	6.115770273	5.958187146	5.757725459	5.849316315	5.864019845	5.831163763	5.8192618	5.972358078	ENSG00000051108.15	protein_coding	1	HGNC:13744	overlapping_locus
HOMER3	4.048313772	4.690849328	4.92702775	4.991811615	4.311375669	3.758256106	3.933258456	4.141101664	4.340813434	4.099809031	4.344100849	4.196214522	4.204150022	ENSG00000051128.19	protein_coding	2	HGNC:17514	overlapping_locus
RAD51	4.861596262	3.662397629	3.263455755	3.388106957	3.32971324	3.606210958	3.166081874	2.832845338	3.057290324	3.002410046	2.833062962	3.444819653	3.519361256	ENSG00000051180.17	protein_coding	1	HGNC:9817	OTTHUMG00000130067.10
POLQ	3.722572175	3.64884805	3.118403857	3.806950249	3.577119756	3.992798078	4.039735339	4.886697607	4.633394612	3.021403298	3.152794502	3.84714136	4.067393358	ENSG00000051341.15	protein_coding	2	HGNC:9186	OTTHUMG00000159396.2
PIK3CB	6.07489448	6.091953221	6.029133444	6.063022141	5.883984757	6.037485068	6.201696667	5.7950976	5.67397305	6.453834913	6.401085245	6.262094662	6.284788658	ENSG00000051382.9	protein_coding	1	HGNC:8976	OTTHUMG00000159893.6
CYBA	4.645147254	4.700268401	5.139808053	4.921343875	5.1333541	4.387958976	4.535901145	4.378944261	4.351955152	3.700941092	3.878017701	3.728395509	3.534272432	ENSG00000051523.11	protein_coding	1	HGNC:2577	OTTHUMG00000173320.5
THOC3	5.056952038	5.07587953	5.034297362	5.169470564	5.136524363	5.39799084	5.212782728	4.34266637	4.246613851	4.361980335	4.794665194	4.85528156	5.21401558	ENSG00000051596.10	protein_coding	2	HGNC:19072	overlapping_locus
HEBP2	5.75580772	5.834071174	6.021869543	5.843365751	5.586967759	5.153286534	5.411077964	5.483776829	5.111008283	5.633478712	5.699927532	5.536430149	5.306222927	ENSG00000051620.11	protein_coding	2	HGNC:15716	OTTHUMG00000015671.4
MPHOSPH9	6.158073653	6.068120125	5.669179938	5.859259998	5.80180062	6.254136796	6.212937137	6.565821249	6.333913965	6.092202516	5.934605775	6.114753851	6.042162098	ENSG00000051825.15	protein_coding	1	HGNC:7215	overlapping_locus
PLEKHA5	6.311429176	6.420386617	6.250416605	6.282712428	6.134235591	6.420718981	6.29064222	6.466612631	6.349290248	6.571264066	6.501019358	6.406003478	6.434298469	ENSG00000052126.15	protein_coding	1	HGNC:30036	ncRNA_host
PRSS8	-1.542167394	-2.362656665	-2.18056505	-2.115153275	-0.621630681	-2.689851243	-2.689851243	-2.689851243	-2.689851243	-2.689851243	-0.714068947	-2.689851243	-2.689851243	ENSG00000052344.16	protein_coding	1	HGNC:9491	OTTHUMG00000176750.5
SIKE1	6.119553591	6.177798878	5.860181061	5.984840048	6.092989359	6.159815618	6.371282533	6.89203454	6.674002983	6.625029504	6.259875875	6.648985541	6.445182281	ENSG00000052723.12	protein_coding	2	HGNC:26119	OTTHUMG00000012061.3
RRP12	4.505551477	4.687069273	4.891388372	4.879206011	4.785318624	4.462791525	4.38869293	4.360937467	4.19994776	4.026494611	4.584795309	4.337240935	4.294459894	ENSG00000052749.14	protein_coding	2	HGNC:29100	ncRNA_host
FNIP2	4.400079818	4.540688944	4.206341575	4.57165506	4.499909786	4.56823755	4.787012573	4.6023582	4.845330526	4.817128853	5.067992174	4.979061396	4.716480293	ENSG00000052795.13	protein_coding	2	HGNC:29280	OTTHUMG00000161983.5
MSMO1	7.311305711	7.258105605	7.139078681	7.078854971	7.385882032	7.083992718	7.473664079	7.04932699	6.815539181	7.816982283	7.72452946	7.487460637	7.374683032	ENSG00000052802.13	protein_coding	2	HGNC:10545	OTTHUMG00000161126.7
TTC17	6.682097288	6.545090604	6.354723009	6.488030404	6.966731369	7.283716266	7.113747076	6.954923683	6.704744965	6.508704335	6.634635981	6.935646601	6.973313185	ENSG00000052841.15	protein_coding	2	HGNC:25596	overlapping_locus
FOXN3	7.184385361	7.057359497	6.682337013	7.02400339	6.787005012	7.028761427	7.091067506	6.733080807	6.536718407	7.2257087	7.080858198	7.245581384	7.171127523	ENSG00000053254.16	protein_coding	1	HGNC:1928	overlapping_locus
AKR7A2	5.275297107	4.807820257	4.894558196	4.960464842	5.053896352	4.548737844	4.628057966	3.713458198	3.5774085	4.143799273	4.270490779	4.022927554	4.05697634	ENSG00000053371.13	protein_coding	2	HGNC:389	ncRNA_host
MRTO4	5.841250477	5.58294631	5.642496209	5.761019549	6.734325178	5.682363958	5.682874237	4.851655933	5.064355283	5.133110667	5.234033273	5.370284935	5.440841749	ENSG00000053372.5	protein_coding	2	HGNC:18477	OTTHUMG00000002496.4
USE1	3.381590999	3.187591373	3.540619565	2.980175932	2.741662109	2.102783683	2.896426064	2.896747557	2.290828451	2.658614281	2.563996628	2.477060161	2.280444694	ENSG00000053501.13	protein_coding	2	HGNC:30882	OTTHUMG00000182723.3
MCF2L2	-1.542167394	-1.213728931	-0.556693391	-1.125491363	0.064746362	-1.344287876	-0.724921801	-0.575054447	-1.091800402	0.00652891	-1.126395427	-0.512951836	-1.346965428	ENSG00000053524.13	protein_coding	2	HGNC:30319	ncRNA_host
LAMA3	6.669469249	6.771924375	7.258251093	6.781510744	6.28286865	6.667811867	6.619942127	7.18795467	7.137071825	6.508706017	6.609481539	6.775965298	6.654901608	ENSG00000053747.17	protein_coding	1	HGNC:6483	OTTHUMG00000131874.11
AP5M1	6.077914212	6.150013822	5.796892049	5.936529531	5.839779602	6.040978505	6.307133928	6.31699398	6.165744789	6.724000133	6.259874924	6.58412478	6.484082657	ENSG00000053770.12	protein_coding	1	HGNC:20192	OTTHUMG00000140318.6
ANAPC4	4.575617332	4.633040158	4.60674011	4.800904481	4.537292952	4.425868408	4.869286367	5.251784692	5.379517581	4.844054999	4.572596612	4.8462124	4.690105069	ENSG00000053900.11	protein_coding	2	HGNC:19990	OTTHUMG00000097753.4
TRAPPC3	5.862428498	5.723153856	5.95019649	5.827076671	5.6452027	5.529101777	5.479617271	5.266372167	5.458950538	5.563928351	5.631012792	5.434110695	5.542010704	ENSG00000054116.12	protein_coding	2	HGNC:19942	OTTHUMG00000007664.4
THRAP3	8.275070259	8.094499469	7.896352688	8.117763598	8.049073032	8.204565038	8.113877489	7.962631916	7.718817097	7.977556522	7.898618534	8.18702709	8.31562924	ENSG00000054118.15	protein_coding	2	HGNC:22964	OTTHUMG00000007866.8
PHPT1	5.156486267	4.992147564	5.469564001	4.948172469	5.049556142	4.645631758	4.563622485	4.338097886	4.669475814	4.211537204	4.361906332	3.918310531	3.708622109	ENSG00000054148.18	protein_coding	2	HGNC:30033	overlapping_locus
LY75	2.498221569	2.768792576	2.484567147	2.407013508	3.897693647	3.492991428	3.451515398	3.096235856	3.029802526	3.255662702	3.34845069	3.312188064	2.603220503	ENSG00000054219.11	protein_coding	2	HGNC:6729	overlapping_locus
ARID4B	6.759946048	6.795156485	6.401805105	6.763805267	6.647968648	6.86052905	6.827850943	6.938725103	6.644856027	6.992723937	6.952595184	7.092172579	7.148781929	ENSG00000054267.22	protein_coding	2	HGNC:15550	ncRNA_host
OPN3	3.675466603	3.973633788	3.99245806	3.945151178	3.991748596	4.207044629	3.648227975	3.708139434	3.192845725	4.228921966	4.329212257	3.898382481	3.707498272	ENSG00000054277.14	protein_coding	2	HGNC:14007	overlapping_locus
SDCCAG8	4.200201207	4.423563341	4.310190869	4.356181242	4.214696738	4.255896921	4.54148819	4.730632886	4.306862511	4.656318486	4.386529033	4.482277696	4.823488093	ENSG00000054282.16	protein_coding	2	HGNC:10671	ncRNA_host
HHAT	2.549354477	2.254297563	2.343612906	2.439881458	2.653619413	2.948444129	2.628926314	2.163124099	2.614677276	2.505152999	2.659374807	2.534795375	2.73210787	ENSG00000054392.13	protein_coding	2	HGNC:18270	OTTHUMG00000036447.4
KIF1B	6.395351077	6.617851428	6.188171773	6.490466879	6.234374245	6.481116525	6.539862633	6.256172213	6.158998369	6.493483281	6.575500642	6.804423986	6.619524927	ENSG00000054523.19	protein_coding	1	HGNC:16636	ncRNA_host
FOXC1	4.954373372	4.906010254	4.622196512	4.953479187	5.07946421	4.937842295	4.81034562	4.765281284	4.384873151	5.377500325	5.277895209	5.191489929	5.103808416	ENSG00000054598.9	protein_coding	2	HGNC:3800	OTTHUMG00000016182.3
TBC1D22A	4.196496303	4.149841894	4.083302451	4.118611004	4.353901507	3.85669829	3.845647808	3.335340021	3.944248309	3.735858143	3.931534804	3.480536694	3.620592193	ENSG00000054611.14	protein_coding	2	HGNC:1309	OTTHUMG00000150332.4
SYNE2	6.017314398	5.830074588	5.225791595	5.875404198	5.195343739	5.704559331	5.479614361	5.194455823	5.248519846	5.088779221	5.089557469	5.890679739	5.730129875	ENSG00000054654.19	protein_coding	1	HGNC:17084	OTTHUMG00000140349.6
PLEKHH1	2.41567707	3.056898985	3.499356263	2.48944362	2.783747284	3.302901214	2.964553186	4.892978376	4.966271107	2.797309772	2.85336298	3.020541356	3.055071873	ENSG00000054690.14	protein_coding	2	HGNC:17733	OTTHUMG00000171272.4
ATP9A	3.407435948	3.130240005	3.016813028	2.872240089	2.676138903	3.267552677	3.578491932	3.169331726	2.577152434	2.583923162	3.216900579	3.509635146	2.706019391	ENSG00000054793.14	protein_coding	1	HGNC:13540	OTTHUMG00000032751.4
FAM168A	6.668134935	6.687189959	6.60471233	6.690160754	6.587612972	6.804600624	6.718180108	6.448604954	6.387692227	6.775252787	6.826632924	6.805010359	6.754516652	ENSG00000054965.11	protein_coding	2	HGNC:28999	OTTHUMG00000167995.2
RELT	2.986603452	3.03622549	3.68006426	3.372349858	3.808772184	3.832712307	3.236662153	3.881657879	4.351944053	3.231724897	2.988051157	3.325524019	3.085735887	ENSG00000054967.13	protein_coding	2	HGNC:13764	OTTHUMG00000167973.4
GALC	5.467221874	5.447332976	5.397300241	5.436588913	5.8018851	6.014567399	6.007468359	5.386973296	5.363085748	6.110096661	6.134783161	5.990040036	5.846653472	ENSG00000054983.17	protein_coding	2	HGNC:4115	overlapping_locus
NOP58	6.401794242	6.093620313	5.666919933	6.104955563	6.178288793	6.133875661	6.103133771	6.151354467	6.037049594	6.009046336	5.826034486	6.198291019	6.335656606	ENSG00000055044.11	protein_coding	2	HGNC:29926	ncRNA_host
SZRD1	7.493900294	7.451636486	7.400056493	7.515173322	7.343422948	7.282979598	7.34698598	6.689547048	6.758068942	7.305354554	7.361719508	7.167396897	7.074278895	ENSG00000055070.17	protein_coding	2	HGNC:30232	OTTHUMG00000002217.6
CUL1	7.08178579	6.890845405	6.604711357	6.903969056	6.96330086	6.949191497	6.904223653	6.445403475	6.133821275	6.772454087	6.75557149	6.784322706	6.82363252	ENSG00000055130.17	protein_coding	2	HGNC:2551	OTTHUMG00000152776.7
FAM114A2	4.25816433	4.278591937	4.185689436	4.233585461	4.585670521	4.188194638	4.513328365	4.628941806	4.805353026	4.447483926	4.451254879	4.431484621	4.231841474	ENSG00000055147.19	protein_coding	2	HGNC:1333	OTTHUMG00000130147.15
CYFIP2	1.529363239	2.301234484	2.614822848	2.356888333	1.025605714	1.902271592	2.042554487	1.672711866	1.852452808	2.558115356	2.233019593	2.247581448	2.493690319	ENSG00000055163.20	protein_coding	1	HGNC:13760	OTTHUMG00000163484.7
TAB2	7.627035199	7.473259108	7.23644824	7.339520978	7.337254056	7.515457907	7.528849783	7.309147599	7.109434228	7.760166634	7.748788101	7.776441443	7.835863366	ENSG00000055208.19	protein_coding	1	HGNC:17075	ncRNA_host
GINM1	6.235910765	6.090283366	6.087369693	5.945434606	6.211430308	6.174201972	6.408448195	5.622527898	5.624295794	6.501960179	6.231059792	6.104133137	6.182069643	ENSG00000055211.14	protein_coding	2	HGNC:21074	OTTHUMG00000015789.3
EIF2AK2	7.504416457	7.381002444	6.854170268	7.099745588	6.96330086	7.193206672	7.339790175	7.543782966	7.250069785	7.58053252	7.372754615	7.633733104	7.658900763	ENSG00000055332.19	protein_coding	2	HGNC:9437	OTTHUMG00000100962.7
USP36	5.338793203	5.351607324	5.65945018	5.612385993	5.648050653	5.563517437	5.496974191	5.816730893	5.785008797	5.075209728	5.333172836	5.519364906	5.297513646	ENSG00000055483.19	protein_coding	1	HGNC:20062	OTTHUMG00000177542.10
KMT2C	7.259906191	6.662639686	6.375361028	6.580619868	6.109630451	6.593554823	6.40997306	6.590603524	6.382271135	6.289241687	6.269351587	6.599092718	6.411270556	ENSG00000055609.21	protein_coding	1	HGNC:13726	OTTHUMG00000150553.7
MCOLN3	2.41567707	2.129759983	1.293562199	1.347093119	1.549292391	2.230660666	2.377274782	2.969871845	3.43800038	1.047176195	1.01718687	1.225404603	1.532852353	ENSG00000055732.13	protein_coding	2	HGNC:13358	OTTHUMG00000009955.4
CCDC85A	-2.689851243	-2.10956934	-1.507135199	-1.537074595	-2.689851243	-2.689851243	-1.57776872	-2.689851243	-1.123052949	-2.689851243	-2.282841226	-2.689851243	-1.953369054	ENSG00000055813.6	protein_coding	2	HGNC:29400	overlapping_locus
PUM2	7.400069243	7.288278377	7.017228113	7.301877451	7.31769258	7.44205087	7.50545748	7.288451416	7.30126262	7.637809789	7.522554122	7.797535697	7.626233956	ENSG00000055917.16	protein_coding	2	HGNC:14958	OTTHUMG00000122098.4
MRPL43	5.920794593	5.465480205	5.59040506	6.232665634	5.513837246	5.007348586	4.930187409	4.669754524	4.687170374	4.896434708	5.190790511	4.59788875	4.557780108	ENSG00000055950.16	protein_coding	1	HGNC:14517	overlapping_locus
ITIH4	2.565984704	2.452740718	3.010554452	2.160344371	2.790182624	3.011397442	2.891096935	1.407383	2.288278783	1.389022297	2.282389981	0.964755581	1.753423709	ENSG00000055955.17	protein_coding	2	HGNC:6169	overlapping_locus
HPF1	4.721824069	4.635334525	4.099963533	4.583112593	4.360868854	4.042441921	4.25905446	3.955525659	4.029989638	4.475308242	4.072478154	4.391399244	4.524583236	ENSG00000056050.7	protein_coding	2	HGNC:26051	OTTHUMG00000160960.2
ZFR	8.209097151	8.088656423	7.64954386	8.047542319	7.64256014	7.889914923	7.869817412	7.74684392	7.640333334	8.106555679	8.058325679	8.113114286	8.280426916	ENSG00000056097.16	protein_coding	2	HGNC:17277	ncRNA_host
ZNF280C	3.570735274	3.475474837	3.161356482	3.222157623	3.271745857	3.606210958	3.790408347	4.125188935	3.95889709	3.712674258	4.055047147	4.236407846	3.950037788	ENSG00000056277.16	protein_coding	2	HGNC:25955	OTTHUMG00000022393.3
TRAF1	3.878537951	4.77701106	5.158480106	5.000381198	4.069144986	4.143396069	4.015851988	4.68792558	4.8294754	4.784146428	4.912138142	4.608687267	4.333325254	ENSG00000056558.11	protein_coding	2	HGNC:12031	OTTHUMG00000020578.2
RC3H2	7.296686395	7.126202867	6.70247187	7.034891852	6.755628494	7.146946561	7.275866707	7.212644847	7.270764821	7.19047931	7.185693001	7.370989913	7.325730656	ENSG00000056586.16	protein_coding	2	HGNC:21461	ncRNA_host
IL17RB	-0.138380387	0.28714062	1.172804979	0.190198133	0.064746362	-0.489361646	0.304628314	1.518765342	2.373541435	-0.786478277	0.340585353	0.090391295	-1.346965428	ENSG00000056736.10	protein_coding	1	HGNC:18015	OTTHUMG00000158280.3
TRAF3IP2	3.959384714	3.831862943	3.786795291	3.718286637	3.478054602	4.194476094	3.742693009	3.249827075	3.329432978	3.429540086	3.853019596	3.560583157	3.668662858	ENSG00000056972.20	protein_coding	1	HGNC:1343	OTTHUMG00000015379.6
GYG2	2.650223926	2.049549257	1.695390094	2.449929036	2.406679922	2.872049905	2.300274181	1.150628135	1.650691981	2.030045523	1.864093634	2.007596372	1.92090054	ENSG00000056998.20	protein_coding	2	HGNC:4700	OTTHUMG00000021079.6
DCBLD2	9.434367874	9.688674448	9.438612921	9.610546427	9.66072467	9.871167668	9.982549337	9.911228572	9.780944645	10.30702265	10.16086029	10.30359379	10.18737955	ENSG00000057019.16	protein_coding	1	HGNC:24627	ncRNA_host
SERPINB3	-1.946780351	-1.505344328	-1.049818553	-2.115153275	-1.977265852	-2.689851243	-1.57776872	-2.689851243	-1.091800402	-0.154664574	-1.126395427	-1.078968187	-2.22085563	ENSG00000057149.16	protein_coding	2	HGNC:10569	OTTHUMG00000060403.3
SOAT1	7.279733141	7.098227446	6.681416003	7.051896222	7.688284191	7.625421117	7.803937269	7.152401675	7.258976941	7.257094753	7.305243964	7.665755046	7.608739124	ENSG00000057252.13	protein_coding	2	HGNC:11177	OTTHUMG00000035253.3
PKP2	5.920793471	6.163568735	5.790051951	6.096978837	6.150412284	6.29907555	6.106897476	5.759448642	5.747532633	6.162369252	6.229117193	6.384168556	6.36408389	ENSG00000057294.16	protein_coding	2	HGNC:9024	overlapping_locus
MSH4	-2.307023789	-2.689851243	-1.804908307	-2.689851243	-2.689851243	-2.689851243	-2.689851243	-1.815784154	-2.689851243	-0.786478277	-2.689851243	-2.31858913	-2.22085563	ENSG00000057468.7	protein_coding	2	HGNC:7327	OTTHUMG00000009788.2
GDI2	8.928052875	8.866643955	8.65510473	8.717531678	8.579901729	8.667546552	8.666971267	8.184309981	8.099551314	8.79560701	8.787191164	8.602758235	8.716832528	ENSG00000057608.17	protein_coding	1	HGNC:4227	OTTHUMG00000017607.10
PRDM1	1.685407929	2.277962765	2.009333977	2.187056674	1.28201218	1.66932264	1.724795284	1.582328409	1.788283997	1.829120796	2.308516767	1.739334896	2.553435815	ENSG00000057657.17	protein_coding	1	HGNC:9346	overlapping_locus
ATG5	6.810531118	5.530958205	5.519953075	5.396890704	5.61928877	5.282861024	5.652216678	5.179118777	5.181401822	6.011425637	5.797492775	5.574107624	5.348997725	ENSG00000057663.16	protein_coding	2	HGNC:589	ncRNA_host
TMCC3	5.254088174	6.020099876	5.919246676	6.07686541	5.423551832	5.585214451	5.414126631	5.965691202	6.054204865	6.441548507	6.334917964	6.167582832	6.246836294	ENSG00000057704.13	protein_coding	1	HGNC:29199	ncRNA_host
PITHD1	5.569488359	4.813903923	4.764805561	4.991809895	4.677831857	4.758492016	4.622796908	4.684308908	4.458881047	4.692318824	4.70422243	4.902145852	4.713209639	ENSG00000057757.10	protein_coding	2	HGNC:25022	OTTHUMG00000002960.4
MTA3	5.521480918	5.399589234	5.280392811	5.354727464	5.28023529	5.210252217	5.263385763	4.85809399	5.318345094	5.421057566	5.347562707	5.239175745	5.390542765	ENSG00000057935.14	protein_coding	1	HGNC:23784	ncRNA_host
USP13	5.902736568	5.93065496	5.200612664	5.83188602	5.670656557	5.764954932	5.878763374	5.663516232	5.92214364	5.705351704	5.876523406	6.126452706	6.075299038	ENSG00000058056.10	protein_coding	2	HGNC:12611	overlapping_locus
ATP11B	7.182516018	6.986862242	6.782895517	6.828478645	6.939064285	7.405928532	7.414002217	7.158279179	7.084603661	7.350175401	7.290423535	7.446666563	7.485710868	ENSG00000058063.16	protein_coding	1	HGNC:13553	OTTHUMG00000158295.4
LAMC2	5.962796596	6.958767592	7.220034885	6.928877729	6.813910616	6.897135331	6.837662874	6.750480515	6.914674175	7.571701105	7.482366191	7.38832733	7.355378049	ENSG00000058085.15	protein_coding	2	HGNC:6493	OTTHUMG00000035520.4
CDK14	4.06870322	4.478214638	4.366336254	4.334651572	4.167792367	4.194482369	4.070976945	4.252762945	4.272093326	4.744689017	4.780448217	4.875568273	4.583088299	ENSG00000058091.17	protein_coding	2	HGNC:8883	overlapping_locus
SEC61A1	8.198033645	7.958326385	7.904670904	8.124640523	8.407676125	8.393021018	8.384103241	7.387971745	7.436936444	7.834539618	7.889428464	8.01023007	7.947587817	ENSG00000058262.10	protein_coding	1	HGNC:18276	OTTHUMG00000159624.5
PPP1R12A	7.338429315	7.528253678	7.142433782	7.380481456	7.093442677	7.350698246	7.397920655	7.413864249	7.298385823	7.735217722	7.606093696	7.752905965	7.935710051	ENSG00000058272.19	protein_coding	1	HGNC:7618	ncRNA_host
RASGRF1	2.440923796	1.874335113	1.293562199	2.234340716	2.698290271	2.348120069	1.644000249	2.560375235	2.686814401	1.316875186	1.36715518	2.534806698	2.652383013	ENSG00000058335.16	protein_coding	1	HGNC:9875	OTTHUMG00000144172.3
CAMK2B	-0.571211583	-0.02394599	-1.260431766	-0.13068832	-2.689851243	-0.489361646	-1.234432396	-0.321330787	-0.675135178	0.283240053	-1.705951125	0.208675631	-0.806614201	ENSG00000058404.20	protein_coding	1	HGNC:1461	OTTHUMG00000023491.14
CROCC	3.602855474	2.568185807	2.970370184	2.38857678	2.208628794	2.933515554	2.458121429	4.114569888	4.217877659	2.10375462	2.535319786	2.491076033	2.738054945	ENSG00000058453.17	protein_coding	2	HGNC:21299	ncRNA_host
POLR3E	4.203889247	4.363995703	4.79580563	4.40864037	4.537292952	4.156344677	4.376234642	5.28080883	5.242545612	4.315215776	4.224451751	4.225922317	4.276848952	ENSG00000058600.16	protein_coding	2	HGNC:30347	OTTHUMG00000094779.4
ATP2B4	8.17353231	7.894933694	7.858107093	7.725463834	8.032805861	8.415063135	8.379041451	8.046018911	7.889101205	8.229051218	8.205808664	8.125620743	8.246042533	ENSG00000058668.15	protein_coding	2	HGNC:817	ncRNA_host
ZC3H11A	8.305838105	8.211626677	8.038209573	8.222133323	8.211301772	8.642282553	8.625858542	8.822075061	8.531850124	8.55871165	8.682160635	8.620056116	8.596028999	ENSG00000058673.17	protein_coding	2	HGNC:29093	overlapping_locus
RIOK2	5.164096036	5.375111485	5.019484552	5.215899331	4.800772598	5.178881289	5.150922767	5.212145376	5.156199784	5.294053472	4.985280805	5.53925648	5.738200956	ENSG00000058729.11	protein_coding	1	HGNC:18999	ncRNA_host
YIPF1	5.127632872	5.074260226	5.093429373	4.971028583	4.996894113	5.083856607	4.855904749	4.286551092	4.438120473	5.079747088	5.037249617	4.778490534	4.917430839	ENSG00000058799.15	protein_coding	2	HGNC:25231	OTTHUMG00000008074.9
NDC1	7.007159669	6.922627999	6.518547434	6.85801882	7.372154768	7.430776229	7.610853963	6.984634246	7.02494183	7.411753581	7.105939804	7.466836716	7.34064455	ENSG00000058804.12	protein_coding	2	HGNC:25525	ncRNA_host
FLYWCH1	3.530134888	3.928479552	4.571345597	4.057496194	4.060611616	3.467702897	3.836577775	4.700760058	5.043889875	3.792249535	4.076803196	3.432722835	3.511843708	ENSG00000059122.17	protein_coding	1	HGNC:25404	OTTHUMG00000177364.3
UNKL	3.536010388	3.530699063	3.642659929	3.709953611	4.222367989	3.538613556	3.752380507	3.678501388	4.384873151	3.846487442	3.407518059	3.609782418	3.335892953	ENSG00000059145.19	protein_coding	1	HGNC:14184	OTTHUMG00000128553.8
TBXAS1	3.273309378	4.215654221	4.314949655	4.221902803	3.357846278	3.076519443	3.836577775	3.742512064	3.416913705	4.045175446	4.010525346	3.837997779	3.592386551	ENSG00000059377.18	protein_coding	1	HGNC:11609	OTTHUMG00000157302.9
PARP12	5.088224173	5.141922311	5.218183258	4.868010923	4.748607564	4.992987772	4.83330274	5.460706689	5.682828746	4.613143971	4.687350851	4.622070071	4.436090581	ENSG00000059378.13	protein_coding	1	HGNC:21919	OTTHUMG00000157315.2
ALDH18A1	6.763150533	6.737665573	6.605684586	6.787962125	6.7674748	6.779724998	6.829693558	6.126248398	6.146674292	6.592059696	6.655750018	6.759100795	6.54421731	ENSG00000059573.9	protein_coding	2	HGNC:9722	OTTHUMG00000018815.3
TARBP1	4.505554468	4.350113812	4.969000544	4.345456569	4.705463594	5.172525044	5.179870137	6.596401711	6.280982417	4.750397984	4.767128514	4.616736116	4.868286317	ENSG00000059588.10	protein_coding	2	HGNC:11568	OTTHUMG00000037947.4
GATB	4.45997189	4.159426283	4.236778341	4.124892941	4.367802715	4.213182791	3.975146196	2.933772948	2.821189756	3.6160232	3.358631689	3.956852367	3.791606755	ENSG00000059691.12	protein_coding	1	HGNC:8849	OTTHUMG00000161672.2
MXD1	4.337603373	4.209514146	4.626034877	4.532004432	4.395209632	4.597001664	4.951327923	5.21715995	5.050743985	5.124352686	4.753684689	5.00176823	5.007936744	ENSG00000059728.11	protein_coding	1	HGNC:6761	overlapping_locus
CDK17	5.602029176	5.802804105	5.570624521	5.789983551	5.40681759	5.578015904	5.808674351	6.009705991	5.726284055	6.223106864	6.011424534	6.082993065	6.085456051	ENSG00000059758.8	protein_coding	2	HGNC:8750	ncRNA_host
DNAJC25	4.480905907	4.235971692	3.628677924	4.098440527	4.391152058	4.038497723	4.305764586	4.840494415	4.635165087	4.489018307	4.373154108	4.243939192	4.556090635	ENSG00000059769.20	protein_coding	2	HGNC:34187	overlapping_locus
SLC2A3	6.074421666	6.503532987	6.690223067	6.41453807	6.758033259	6.721803332	6.617205242	6.816036575	6.793072376	6.947662929	7.055654406	6.826562292	6.795256672	ENSG00000059804.16	protein_coding	2	HGNC:11007	OTTHUMG00000133685.4
CTDP1	3.807522656	3.803603792	3.474033268	3.926908152	3.926156533	3.775143702	3.151527182	3.14849389	3.110742935	2.903501596	3.085706877	3.474640004	2.902602724	ENSG00000060069.18	protein_coding	1	HGNC:2498	OTTHUMG00000132920.4
YBX3	7.65965933	7.516178071	7.667344929	7.494691891	7.015007015	6.967663873	6.959524535	7.563604099	7.677342337	7.419827697	7.295071758	7.040553354	7.033556843	ENSG00000060138.13	protein_coding	2	HGNC:2428	OTTHUMG00000168409.5
STYK1	1.747432771	1.115765354	0.734661503	1.258402532	2.235291659	2.205976	2.519945511	1.986431078	1.972814753	0.890712879	1.087459437	1.458154091	1.308495452	ENSG00000060140.9	protein_coding	2	HGNC:18889	OTTHUMG00000168408.4
WNK1	8.11640543	7.910630777	7.594776244	7.785710267	7.534245927	7.975013301	7.823560408	7.495585524	7.326973679	7.976340928	7.883885018	8.045180858	8.110281326	ENSG00000060237.19	protein_coding	1	HGNC:14540	ncRNA_host
CCAR1	7.59611473	7.189962814	6.822740682	7.181744803	7.027103361	7.356318169	7.36442802	7.68710706	7.493368463	7.134878602	7.118579881	7.462378684	7.595476465	ENSG00000060339.14	protein_coding	1	HGNC:24236	ncRNA_host
OGFR	5.757065908	6.208910615	6.449827741	6.192835122	6.130165464	5.905731854	5.710415936	6.673217697	6.568109535	5.882319112	5.880241121	5.841176442	5.864453702	ENSG00000060491.17	protein_coding	2	HGNC:15768	OTTHUMG00000032937.3
GNA15	5.092217425	5.079321474	5.29493227	5.240708904	4.909309833	4.762729676	4.606897635	4.054106234	4.283776407	4.542591681	4.655897665	4.473443171	4.147119674	ENSG00000060558.4	protein_coding	2	HGNC:4383	OTTHUMG00000180637.5
CREB3L3	0.07015692	-0.499552582	0.61615743	-0.713050002	1.549292391	0.931066325	0.967302191	-0.720883593	-0.352231329	0.15150854	0.783154239	0.027401698	0.22288936	ENSG00000060566.14	protein_coding	1	HGNC:18855	OTTHUMG00000181846.4
PIGV	3.65405252	3.671360495	3.961003197	3.59693459	4.289633252	4.143389569	3.863600738	3.572936102	3.236303302	3.356631288	3.868070377	3.615152806	3.458164953	ENSG00000060642.11	protein_coding	2	HGNC:26031	OTTHUMG00000004005.9
PTPRU	5.21985639	6.085262171	6.185573171	6.017299113	5.8018851	5.604230508	5.620893469	5.586166838	5.857157377	5.842823892	6.169618926	5.977596603	5.874736642	ENSG00000060656.20	protein_coding	2	HGNC:9683	OTTHUMG00000003699.8
SNRNP40	5.93973566	5.847970702	5.769390428	5.941879169	5.760333361	5.608945614	5.502710871	5.024658416	5.130543189	5.595960099	5.592266096	5.553300082	5.275507605	ENSG00000060688.13	protein_coding	2	HGNC:30857	overlapping_locus
QSER1	7.126236304	7.131341229	6.487236862	6.892502975	6.62715877	7.02964088	7.229892441	7.051434241	7.099552565	7.354863583	7.078703907	7.377166604	7.360118654	ENSG00000060749.16	protein_coding	1	HGNC:26154	OTTHUMG00000166220.6
MPC1	3.955010132	3.954412799	3.892546038	3.965934807	3.878401554	3.840760043	3.742702709	5.021795365	3.057290324	4.433378546	3.817278187	3.777077629	3.661899694	ENSG00000060762.19	protein_coding	2	HGNC:21606	OTTHUMG00000015999.3
ACAA1	4.340960114	4.40756342	4.99297495	4.553131611	4.524933012	4.452335137	4.153558516	4.883546939	5.077846072	4.05441671	4.098231775	4.194011326	4.004567246	ENSG00000060971.19	protein_coding	2	HGNC:82	ncRNA_host
BCAT1	7.856320372	7.564186426	6.873280306	7.329691561	7.048839312	7.102499589	7.436664592	7.337630971	7.285368775	7.748814924	7.47255209	7.683100717	7.45471257	ENSG00000060982.15	protein_coding	2	HGNC:976	OTTHUMG00000169053.5
HDAC7	4.845140419	5.271351673	5.739585641	5.399485275	5.231646977	4.856910714	4.976290172	6.082953494	6.200063237	4.90668114	5.133815311	4.895547218	4.709931554	ENSG00000061273.18	protein_coding	2	HGNC:14067	overlapping_locus
LZTS1	0.414044071	-0.276334664	-0.556693391	-0.072002899	0.064746362	-0.198284813	0.589888705	-1.815784154	-0.352231329	0.15150854	-0.714068947	0.208675631	-0.66370132	ENSG00000061337.15	protein_coding	2	HGNC:13861	OTTHUMG00000097027.4
PRDM6	0.003938116	0.333049012	-0.866071429	0.491972134	0.314851516	0.667386125	0.304628314	0.324323953	0.497498624	-1.078371553	0.220631865	0.317992597	0.550646449	ENSG00000061455.11	protein_coding	2	HGNC:9350	OTTHUMG00000150469.4
SPAG4	3.547684275	2.129772989	2.775525577	2.162851058	2.204637641	1.807002082	2.21893098	2.884191546	3.001780811	1.785301096	2.033867161	1.528057332	1.591029693	ENSG00000061656.11	protein_coding	2	HGNC:11214	OTTHUMG00000032352.6
NCKAP1	8.436163226	8.102391092	7.820078315	8.027972399	8.163074852	8.130666627	8.403024245	7.653784057	7.726327356	8.327243054	8.24308698	8.305421387	8.048685901	ENSG00000061676.15	protein_coding	2	HGNC:7666	ncRNA_host
MRPS35	6.047418369	5.891769919	5.59628672	5.680105622	5.970795557	5.675637535	5.599627013	5.097170709	4.966263857	5.972916789	5.683005355	5.39076228	5.523457347	ENSG00000061794.13	protein_coding	2	HGNC:16635	ncRNA_host
GUCY1B1	1.244009781	1.089258205	0.844113382	0.925495535	1.339576619	0.15115101	0.673683693	0.324323953	0.497498624	1.377098106	0.90491093	1.778135182	1.802780594	ENSG00000061918.14	protein_coding	1	HGNC:4687	OTTHUMG00000161698.19
SFSWAP	5.678313113	5.769801514	5.751931827	5.616852245	5.569029717	5.565946818	5.392649422	5.83967125	5.821536059	5.459864943	5.514687327	5.618860392	5.663911068	ENSG00000061936.10	protein_coding	1	HGNC:10790	OTTHUMG00000168319.3
TNK2	4.377374536	4.76450286	5.182139922	4.845351	5.104590977	4.945318453	4.694761103	5.313956237	5.524432382	4.404732725	4.731910544	4.534178036	4.713209639	ENSG00000061938.21	protein_coding	1	HGNC:19297	ncRNA_host
MON2	5.433029196	5.428953245	5.323578852	5.33994678	5.108731723	5.291685838	5.54505035	6.06915437	5.966316368	5.605431621	5.432700303	5.741675298	5.506550953	ENSG00000061987.16	protein_coding	1	HGNC:29177	OTTHUMG00000169992.8
CDH3	-0.382238489	-1.676720907	0.79045252	-0.713050002	1.549292391	-0.336494722	0.304628314	-1.275366562	1.028679343	-2.689851243	-0.714068947	-0.10748154	-0.965256393	ENSG00000062038.15	protein_coding	2	HGNC:1762	overlapping_locus
GPBP1	7.135931411	7.184103637	7.011371256	7.075971222	7.347813205	7.435429131	7.53726316	7.347383781	7.224534334	7.714213832	7.625413795	7.514628059	7.525878839	ENSG00000062194.16	protein_coding	2	HGNC:29520	OTTHUMG00000162321.5
DGAT2	3.20127135	4.224815613	4.551300167	4.329215854	4.119303448	4.007157199	3.799763057	3.756364404	3.837317831	3.949254118	4.365470907	4.317630242	4.046753826	ENSG00000062282.15	protein_coding	1	HGNC:16940	overlapping_locus
ZNF112	3.873910819	2.475107224	2.122345598	2.346158175	1.643726051	2.557736791	2.473938627	3.580738629	3.16228565	2.729628095	2.323153424	2.39209329	2.947830851	ENSG00000062370.17	protein_coding	2	HGNC:12892	overlapping_locus
CS	7.341814714	7.468600237	7.411577763	7.451383383	7.359163131	7.529216049	7.365684407	7.013061382	6.940670507	7.560174563	7.497929987	7.346716885	7.342406966	ENSG00000062485.19	protein_coding	1	HGNC:2422	overlapping_locus
LTK	-0.065466923	0.42070276	1.724324743	0.190198133	0.425324927	1.595220202	0.899307864	1.986431078	2.329128883	0.805620603	0.089792876	0.687478726	0.911871381	ENSG00000062524.16	protein_coding	1	HGNC:6721	OTTHUMG00000130339.3
MRPS24	5.458757103	5.496181473	5.842144312	5.644633431	5.547816155	4.966018507	4.64373219	4.114397885	4.162469003	4.921923197	4.907289297	4.575027903	4.566770654	ENSG00000062582.14	protein_coding	2	HGNC:14510	overlapping_locus
ELMO2	5.666322897	5.861741508	5.781488666	5.916151229	5.827260048	6.053141074	5.722765622	5.788373205	5.793210351	5.657959797	5.75224403	5.667440292	5.599827177	ENSG00000062598.18	protein_coding	2	HGNC:17233	overlapping_locus
WAPL	7.208477676	7.066306001	6.718739358	7.055602214	6.971290074	7.26442088	7.28422184	7.070954899	7.030153341	7.253082972	7.308465738	7.410867425	7.524012514	ENSG00000062650.20	protein_coding	2	HGNC:23293	OTTHUMG00000018651.4
VMP1	7.42874574	7.618779799	7.815463936	7.372580024	7.538860395	7.343644007	7.662402403	8.70319115	8.758613503	8.044078876	7.705971497	7.608401006	7.557226931	ENSG00000062716.13	protein_coding	2	HGNC:29559	ncRNA_host
APPBP2	6.341067537	6.135514472	5.823877537	6.155717083	5.922165902	6.180550849	6.262161705	6.440050767	6.318383395	6.361827263	6.331301434	6.459178004	6.371369657	ENSG00000062725.10	protein_coding	2	HGNC:622	OTTHUMG00000180048.4
POLD1	4.532219547	4.40756342	4.621777512	4.632469791	4.487230327	4.371404471	4.443141678	4.972105979	4.922093234	3.552153758	3.801685159	3.887609519	3.822271733	ENSG00000062822.15	protein_coding	1	HGNC:9175	overlapping_locus
EIF4B	8.982215282	9.008020043	8.857081701	8.968636477	8.759447451	8.914084688	8.911221234	8.58157717	8.439299671	9.06352438	9.143566809	8.999789034	9.179898049	ENSG00000063046.18	protein_coding	1	HGNC:3285	overlapping_locus
BICRA	3.763172608	3.997816772	4.226707303	3.875647196	4.025955491	3.992798078	3.42977245	3.707298585	3.821373911	3.181948624	3.764632325	3.480530815	3.68210819	ENSG00000063169.11	protein_coding	2	HGNC:4332	overlapping_locus
SPHK2	3.045389254	3.630586288	3.635061266	3.676110287	4.069144986	3.231316239	3.589321254	3.937414811	3.614889771	3.147783981	3.293231387	3.345028424	2.936667269	ENSG00000063176.16	protein_coding	1	HGNC:18859	OTTHUMG00000183318.4
RPL18	8.089716381	8.120501969	8.412787802	8.231162242	8.036074655	7.68301294	7.589437893	6.768526238	6.971762544	7.625449005	7.788553908	7.369799004	7.202272488	ENSG00000063177.13	protein_coding	1	HGNC:10310	overlapping_locus
CA11	1.124440308	1.826992226	2.186133603	1.880338526	1.09403755	1.434515837	1.558410623	2.445425996	2.577152434	1.047176195	2.136877076	1.974584088	1.700786617	ENSG00000063180.9	protein_coding	2	HGNC:1370	OTTHUMG00000183320.2
ISOC2	3.773146667	3.774784188	4.246724719	4.165094908	4.043391945	3.325994727	3.180462548	2.993457225	3.236327352	3.181965505	3.372764047	3.202619905	2.553435815	ENSG00000063241.8	protein_coding	2	HGNC:26278	OTTHUMG00000180830.3
U2AF2	7.359269678	7.348541263	7.345229071	7.474225049	7.565492272	7.300574137	7.410188519	6.948152884	6.93519155	7.143574192	7.334886774	7.177858152	7.115122635	ENSG00000063244.13	protein_coding	2	HGNC:23156	overlapping_locus
EPN1	7.208014972	6.733392386	6.99291074	6.855658842	6.615554083	6.392282472	6.377544981	5.694410183	6.005642943	6.153787623	6.307578212	6.051680108	5.94613052	ENSG00000063245.15	protein_coding	2	HGNC:21604	overlapping_locus
MED29	5.644755343	5.590053616	5.456700329	5.701289599	5.586967759	5.335017919	5.408022841	4.822338572	5.009122197	5.463345139	5.262789663	5.338202598	5.560328487	ENSG00000063322.15	protein_coding	1	HGNC:23074	OTTHUMG00000182969.5
AHRR	0.07015692	-2.362656665	0.102346322	0.370279934	-1.047137181	-2.091710261	-2.689851243	-0.292422878	-2.689851243	-2.689851243	-0.13182257	-1.989825509	1.000399414	ENSG00000063438.20	protein_coding	1	HGNC:346	overlapping_locus
GSC2	-2.689851243	-2.689851243	-2.689851243	-2.689851243	-2.689851243	-2.689851243	-2.689851243	-2.689851243	-2.689851243	-2.689851243	-2.689851243	-2.689851243	-2.689851243	ENSG00000063515.3	protein_coding	2	HGNC:4613	OTTHUMG00000150122.2
ZNF275	3.615772029	3.616728529	3.395246919	3.592415224	3.829011552	3.948842773	3.500321408	3.906705137	3.558296263	3.929280088	3.62394471	4.038984098	3.75389784	ENSG00000063587.15	protein_coding	2	HGNC:13069	overlapping_locus
MTMR1	6.26888726	6.307782231	6.197228903	6.285520475	6.020041705	6.219612133	6.182159596	6.096624603	6.016190311	6.455581603	6.507441808	6.50397039	6.328192035	ENSG00000063601.17	protein_coding	2	HGNC:7449	OTTHUMG00000024159.7
GPC1	6.005727833	4.724153613	4.718814311	4.852943291	6.067662184	5.580421013	5.569864148	3.817061904	3.704559396	3.898790762	4.369005536	4.2294283	4.329053952	ENSG00000063660.9	protein_coding	1	HGNC:4449	ncRNA_host
ADCK1	0.362125433	0.28714062	0.553107755	1.036368047	0.064746362	1.046791847	0.899307864	0.465867867	-0.675135178	0.515322796	0.503664128	0.687478726	0.22288936	ENSG00000063761.16	protein_coding	1	HGNC:19038	OTTHUMG00000171520.3
HAGH	4.726964709	4.260887298	4.522760253	4.451775765	4.311375669	4.042441921	3.845647808	3.382615542	3.458742057	3.814187808	4.11094454	3.636404991	3.797795822	ENSG00000063854.13	protein_coding	1	HGNC:4805	OTTHUMG00000128662.6
RNF4	6.799594294	6.809960823	6.782893798	6.849030767	7.060655365	7.001227237	6.952203416	6.549459669	6.387692227	6.945261802	6.838780294	6.894303283	6.825905552	ENSG00000063978.16	protein_coding	1	HGNC:10067	overlapping_locus
CASP8	4.856916729	4.687073692	4.489432323	4.603509606	4.800772598	5.130515754	5.117647253	5.323283389	4.884222367	4.69232475	4.692993844	4.764075666	5.029492716	ENSG00000064012.22	protein_coding	1	HGNC:1509	OTTHUMG00000132821.17
LIMCH1	8.235264717	7.546331311	7.318793114	7.56079921	7.862236999	8.006177143	8.033390624	7.255319018	7.248580146	7.737373904	7.632408652	7.84995727	7.852682462	ENSG00000064042.18	protein_coding	1	HGNC:29191	overlapping_locus
INTS13	5.156495793	5.394185512	5.179527812	5.280663969	5.169517229	5.335017919	5.204731223	5.110707035	5.084534433	5.580034724	5.599797722	5.504986827	5.404802689	ENSG00000064102.15	protein_coding	1	HGNC:20174	OTTHUMG00000169193.6
TM7SF3	5.471819288	5.694863279	5.681751779	5.629062512	5.87183971	5.993089824	6.091752917	5.661678173	5.340888851	5.871889705	5.891334672	6.01460745	5.903718943	ENSG00000064115.11	protein_coding	2	HGNC:23049	OTTHUMG00000169243.9
SPA17	4.631511151	4.426213269	4.18047335	4.20420098	4.034704417	4.447078386	4.38869293	3.700160158	3.958911665	4.152448959	4.164756722	4.2047305	4.479092878	ENSG00000064199.7	protein_coding	2	HGNC:11210	OTTHUMG00000165927.1
CCN5	-0.296290361	-1.871234446	-1.804908307	-0.130628426	0.713562783	-1.670128391	0.406112641	-1.815784154	-1.091800402	-2.689851243	-0.838859955	-1.386848184	-1.143523463	ENSG00000064205.11	protein_coding	2	HGNC:12770	OTTHUMG00000033071.2
ST3GAL6	4.156291197	4.355682051	4.530972288	4.348142534	4.918783656	4.538888257	4.996774564	4.936197457	4.669466907	5.111110783	5.142091916	4.888918264	4.694795477	ENSG00000064225.12	protein_coding	1	HGNC:18080	overlapping_locus
ATP2C2	-2.307023789	-1.676902889	-2.18056505	-1.70527556	-2.689851243	-1.078651072	-1.57776872	-2.187611026	-2.689851243	-0.543820185	-1.294966827	-2.023578361	-1.86749552	ENSG00000064270.13	protein_coding	1	HGNC:29103	OTTHUMG00000176737.2
NGFR	4.02345986	5.082684683	5.065434683	5.465355312	5.157563291	4.78789752	4.689738168	4.647634598	4.509511913	4.721647746	4.916970744	5.346290315	5.392586794	ENSG00000064300.9	protein_coding	1	HGNC:7809	ncRNA_host
CDON	6.341904603	5.728530248	5.486563698	5.697076561	6.279195638	6.758661498	6.500245946	5.637569699	5.845383687	5.923286127	5.93248458	5.959784128	6.155806579	ENSG00000064309.16	protein_coding	2	HGNC:17104	OTTHUMG00000165862.3
TAF2	6.077914212	6.057328801	5.83054785	5.966585164	5.979875342	6.065198532	5.964441707	6.130242795	6.114327735	5.987478328	6.01818682	6.085894107	6.172575096	ENSG00000064313.12	protein_coding	1	HGNC:11536	OTTHUMG00000165009.5
HIPK2	6.825586937	6.459719353	5.989460055	6.28762293	6.241941847	6.718867379	6.60534417	6.059414869	6.162584355	6.239419082	6.314003282	6.56830723	6.409252846	ENSG00000064393.16	protein_coding	2	HGNC:14402	OTTHUMG00000157704.4
TNPO3	6.444548802	6.34186515	6.143344748	6.491074596	6.328009273	6.700208453	6.676893873	6.143473749	5.760133164	6.261554167	6.444405837	6.6078149	6.520089279	ENSG00000064419.14	protein_coding	1	HGNC:17103	OTTHUMG00000158409.3
BORCS8-MEF2B	1.075434641	0.801389501	1.739909851	1.594752622	2.009252866	1.034843493	1.542851532	1.10300712	0.915121942	-2.689851243	0.513397187	0.938289808	0.938287832	ENSG00000064489.23	protein_coding	2	HGNC:39979	overlapping_locus
RFXANK	3.621304042	3.994253104	4.295805141	4.213077567	4.441960106	3.926344943	3.872502981	3.73553919	3.499371722	3.724324362	3.743024023	3.285712592	3.085735887	ENSG00000064490.14	protein_coding	1	HGNC:9987	OTTHUMG00000169224.8
TMEM161A	2.713757137	2.648522068	3.283046047	3.099873557	3.226673499	2.933485481	2.670313483	2.320518839	2.083903742	2.030045523	2.351974375	2.611980963	2.315342203	ENSG00000064545.15	protein_coding	2	HGNC:26020	OTTHUMG00000182217.8
LPAR2	2.337172601	1.35706367	1.635749876	1.584500707	2.630742828	2.048280783	1.943130935	1.785037346	2.329128883	1.254028435	1.527417337	0.687519471	0.817553808	ENSG00000064547.14	protein_coding	2	HGNC:3168	OTTHUMG00000182328.3
CTSA	7.702044082	7.379635225	7.591834839	7.434611653	8.095238393	7.923896647	7.824132965	7.214526704	7.221498712	7.273031241	7.370554424	7.2649102	7.31282345	ENSG00000064601.21	protein_coding	2	HGNC:9251	OTTHUMG00000033078.16
SUGP2	6.754366171	6.650267005	7.103041772	6.420657501	6.490890656	6.428743134	6.432702829	8.266426804	8.179913306	6.279415442	6.364406094	6.480645159	6.530346044	ENSG00000064607.17	protein_coding	2	HGNC:18641	OTTHUMG00000182997.5
SLC12A2	5.57377591	5.723054722	5.220723831	5.477685198	5.529381482	5.802488817	6.019529049	5.836417702	5.829533134	5.79946874	5.810537618	6.245757945	6.214816961	ENSG00000064651.14	protein_coding	2	HGNC:10911	overlapping_locus
SNX24	5.4626036	5.310602581	5.424002656	5.404657877	4.942199557	5.162937857	5.270128345	5.631946213	5.357568459	5.729005054	5.552445328	5.480210348	5.43688158	ENSG00000064652.11	protein_coding	2	HGNC:21533	OTTHUMG00000128913.3
EYA2	-2.307023789	-2.362656665	-2.689851243	-2.689851243	-2.689851243	-2.689851243	-2.689851243	-2.689851243	0.497498624	-1.93691692	-2.689851243	-2.689851243	-1.86749552	ENSG00000064655.19	protein_coding	2	HGNC:3520	ncRNA_host
CNN2	8.095196358	7.398985861	7.258870487	7.37752283	7.239519251	6.940800711	6.916100226	6.270715615	6.640321422	6.945260559	6.915639595	6.768760834	6.82363252	ENSG00000064666.15	protein_coding	2	HGNC:2156	OTTHUMG00000172729.9
ABCA7	3.506420536	3.500841843	4.290977843	3.546327074	4.086061782	3.538623441	3.290727823	4.187838647	4.30685106	2.505179985	2.90292181	2.928721084	2.382784881	ENSG00000064687.13	protein_coding	2	HGNC:37	OTTHUMG00000167547.10
SNCAIP	-0.296290361	-0.499552582	0.487041149	0.038658084	-0.860020841	-0.660367163	-0.192546028	-0.321330787	0.913077274	0.715193138	-0.599218074	0.369694026	0.067637731	ENSG00000064692.20	protein_coding	1	HGNC:11139	OTTHUMG00000128915.7
DDX20	5.470287422	5.384681383	5.145167631	5.47768397	5.36237777	5.320718017	5.342323797	5.339474844	5.448608093	5.234253955	5.154423586	5.338202598	5.532765705	ENSG00000064703.13	protein_coding	2	HGNC:2743	OTTHUMG00000011956.4
BTBD1	6.434370456	6.409045428	6.091539888	6.225372964	6.115821703	6.085639767	6.391533402	6.159192369	6.097876708	6.807070668	6.573205719	6.553712718	6.356770574	ENSG00000064726.10	protein_coding	2	HGNC:1120	overlapping_locus
BCAS1	1.300272625	0.919092986	1.086292091	0.954015593	1.339576619	1.902271592	1.601840056	0.768776206	-1.091800402	0.971064596	-0.21396492	0.150745367	0.22288936	ENSG00000064787.13	protein_coding	2	HGNC:974	ncRNA_host
CHI3L2	4.060581988	3.86348715	4.910404404	3.709949431	3.048282432	2.774694045	2.964553186	2.410810437	2.538664443	3.735846643	3.737565534	2.954345777	2.706019391	ENSG00000064886.14	protein_coding	1	HGNC:1933	OTTHUMG00000012174.10
SBNO2	5.589382221	5.994437467	6.177754396	5.982247914	5.89602362	5.491303801	5.473784914	5.893915833	5.760137346	5.332579369	5.363583351	5.172650663	5.321338793	ENSG00000064932.16	protein_coding	1	HGNC:29158	OTTHUMG00000181875.7
PMS1	4.543921112	4.37501297	3.866824528	4.239390056	3.907243805	4.261896998	4.513328365	4.83869949	4.891876487	4.738963107	4.050656288	4.461579015	4.320486118	ENSG00000064933.18	protein_coding	1	HGNC:9121	OTTHUMG00000132664.7
HMG20B	6.364346004	6.342566704	6.473456091	6.261476739	6.282866815	5.833038286	5.69295034	6.115547211	6.175184762	5.351472644	5.895012013	5.579608093	5.489445999	ENSG00000064961.19	protein_coding	1	HGNC:5002	OTTHUMG00000150437.7
TAF11	5.062025601	5.046975494	5.109969097	5.030822966	5.261742056	5.127229491	4.9087325	5.456472192	5.534242198	5.213762489	5.150325414	4.966523544	4.914585865	ENSG00000064995.18	protein_coding	2	HGNC:11544	OTTHUMG00000014556.4
ANKS1A	5.578047912	5.836064327	5.634896681	5.794918928	5.49179005	5.561086391	5.644451998	5.371313595	5.352029988	5.490861296	5.789609665	5.602748174	5.603364917	ENSG00000064999.15	protein_coding	2	HGNC:20961	overlapping_locus
AP3D1	7.67702951	7.436929748	7.397813676	7.447205951	7.432924242	7.315074818	7.271671765	6.76081998	6.861092176	6.985716451	7.13474733	7.08666319	7.083174238	ENSG00000065000.19	protein_coding	2	HGNC:568	OTTHUMG00000180354.6
ZNF76	5.575201792	5.659264866	6.393519746	5.786024049	5.781258819	5.806601428	5.856521652	7.047921148	7.201621481	5.527862326	5.642730837	5.576861167	5.317033956	ENSG00000065029.15	protein_coding	2	HGNC:13149	OTTHUMG00000014564.5
SLC9A3R2	7.166996435	7.229181047	7.396690116	7.347941238	6.788296382	6.34925297	6.293957664	6.64558517	6.711250789	6.719645742	6.888897306	6.551615683	6.646352802	ENSG00000065054.14	protein_coding	1	HGNC:11076	OTTHUMG00000176956.4
NTHL1	2.210774289	2.943089798	3.311917732	3.099867176	2.559852558	1.83946265	1.724795284	2.263489001	2.944049738	1.645437221	2.323153424	1.8885891	1.440936074	ENSG00000065057.9	protein_coding	1	HGNC:8028	OTTHUMG00000128744.4
UHRF1BP1	6.206769766	6.267714176	6.046423891	6.237749165	5.822220638	6.294693897	6.136741836	6.12491625	5.726284055	6.302891612	6.326770029	6.329737008	6.355722182	ENSG00000065060.17	protein_coding	2	HGNC:21216	ncRNA_host
GNAI3	7.772413682	7.467803377	7.203432005	7.49500399	7.306007614	7.246377056	7.426132397	6.845836354	7.00919338	7.583730588	7.453553053	7.605371482	7.559960059	ENSG00000065135.12	protein_coding	2	HGNC:4387	ncRNA_host
IPO5	8.187118025	8.232607355	7.934383477	8.243670497	7.779507017	8.08189676	7.990123446	7.683489692	7.597678313	8.028305031	8.149432858	8.158597207	8.198884233	ENSG00000065150.21	protein_coding	1	HGNC:6402	OTTHUMG00000017244.9
OAT	7.453767151	7.352725748	7.297287529	7.293183875	7.528842758	7.349290718	7.280885591	6.721657987	6.732720292	7.512519969	7.358614616	7.163282624	7.256642415	ENSG00000065154.12	protein_coding	2	HGNC:8091	OTTHUMG00000019213.2
WDR3	6.290749468	6.159601053	5.920809959	6.124692421	5.747099127	6.13060033	6.047284647	5.793418178	5.633456185	5.90038661	5.974813729	6.236214597	6.220587273	ENSG00000065183.16	protein_coding	2	HGNC:12755	OTTHUMG00000012197.3
PKN2	7.119899683	7.101547333	6.801685216	6.878622293	7.123456418	7.354914713	7.472202907	7.630911128	7.512114617	7.494792489	7.357726719	7.565051095	7.557226019	ENSG00000065243.20	protein_coding	1	HGNC:9406	ncRNA_host
WDR18	2.995150724	3.149611556	3.292727844	3.301989038	3.065444176	2.538093663	2.964553186	2.57607367	2.499121467	1.785389988	2.659374807	2.37955053	2.262638398	ENSG00000065268.11	protein_coding	2	HGNC:17956	OTTHUMG00000181903.9
TRAM2	8.275289587	8.087820036	7.975204285	8.205074813	8.522423176	8.768221079	8.664413139	8.247251365	8.155480121	8.179180997	8.206549189	8.535043316	8.522471472	ENSG00000065308.5	protein_coding	2	HGNC:16855	OTTHUMG00000014850.2
NTN1	-2.689851243	-2.362656665	-2.689851243	-2.689851243	-1.502415141	-2.689851243	-2.689851243	-2.689851243	-2.689851243	-1.078371553	-2.282841226	-2.689851243	-2.22085563	ENSG00000065320.9	protein_coding	2	HGNC:8029	OTTHUMG00000130257.6
GLP2R	0.959534476	-0.024003863	-0.302086756	-0.255745977	1.025605714	1.046791847	1.467421261	-0.008773917	-0.088546786	-1.444700092	-1.965751149	-0.512951836	-0.965256393	ENSG00000065325.13	protein_coding	2	HGNC:4325	OTTHUMG00000130269.12
MCM10	5.57234719	5.252063104	4.506194608	5.316801074	5.426875514	5.587605211	5.435288795	5.091720416	5.016150089	4.644115937	4.635518966	5.472839949	5.506552842	ENSG00000065328.17	protein_coding	2	HGNC:18043	OTTHUMG00000017694.3
DGKA	3.696614644	4.523462843	5.347024019	4.50816352	3.907253324	4.213182791	3.68328218	6.177320753	6.187679181	4.575092131	4.635516034	4.461576037	4.358665747	ENSG00000065357.20	protein_coding	2	HGNC:2849	OTTHUMG00000170109.14
ERBB3	3.085973028	3.341512278	3.499347892	3.307525353	3.164336442	3.864613696	3.263941481	3.887960579	3.772456855	3.002410046	3.507016144	3.657364254	3.585240972	ENSG00000065361.17	protein_coding	2	HGNC:3431	overlapping_locus
ANKRD44	3.186412857	3.530694138	3.016813028	3.522721234	3.148318006	3.231316239	3.417671446	4.167252769	4.373983726	3.552153758	3.759265897	3.752939466	3.772866072	ENSG00000065413.20	protein_coding	1	HGNC:25259	overlapping_locus
KARS1	7.528537448	6.97605097	6.725911784	7.008791529	6.718138679	6.798421813	6.65901386	5.909489092	6.023176969	6.559943506	6.607240081	6.482119133	6.521024816	ENSG00000065427.15	protein_coding	2	HGNC:6215	OTTHUMG00000137609.5
ADAT1	4.882481002	4.797625501	4.58718379	4.906824025	4.774923234	4.880497079	4.796393929	4.851004415	4.813444089	4.817128853	4.872883258	4.995612872	5.010965941	ENSG00000065457.11	protein_coding	2	HGNC:228	overlapping_locus
PDIA5	4.732087097	4.316225364	4.506194608	4.239384263	4.769702549	4.652864557	4.617516595	4.014328973	4.199935428	4.41194768	4.581758334	4.257146148	4.272406865	ENSG00000065485.20	protein_coding	1	HGNC:24811	ncRNA_host
TBC1D22B	5.321907051	5.427631403	5.570624521	5.572705003	5.572034923	5.49385012	5.450216805	5.292736335	5.335285851	5.654922283	5.407167263	5.549100356	5.562147538	ENSG00000065491.8	protein_coding	2	HGNC:21602	OTTHUMG00000014619.1
NDUFB4	5.772063038	5.958242281	6.199806612	5.949796696	5.578029607	5.323589359	5.179866554	5.041721246	4.994969972	5.428184425	5.303955216	5.307025804	5.047787185	ENSG00000065518.8	protein_coding	2	HGNC:7699	OTTHUMG00000159442.2
SPEN	6.628165807	6.653663011	6.161971377	6.55064719	6.370054657	6.852106991	6.845587281	6.43252604	6.507125434	6.193923284	6.359088365	6.76273112	6.795299979	ENSG00000065526.12	protein_coding	2	HGNC:17575	OTTHUMG00000009376.4
MYLK	7.208474919	6.265496269	5.916115017	6.220243357	6.64010343	6.887464439	6.785647407	5.806787485	5.797287596	6.225154214	6.12541778	6.227482826	6.282582617	ENSG00000065534.19	protein_coding	1	HGNC:7590	OTTHUMG00000141304.13
ZC3H15	6.931247665	6.698195405	6.314851677	6.586952934	6.667056885	6.570850841	6.62521227	6.345897369	6.387692227	6.687307001	6.625808675	6.716477909	6.824391353	ENSG00000065548.18	protein_coding	1	HGNC:29528	OTTHUMG00000154251.5
MAP2K4	6.443766115	6.368276218	6.213903549	6.192083323	6.492477667	6.208778483	6.514519971	6.059416265	5.884270277	6.527054529	6.508240206	6.4052163	6.557035469	ENSG00000065559.15	protein_coding	1	HGNC:6844	ncRNA_host
PACC1	3.778107956	3.920983617	4.338543688	4.140490001	4.422105592	4.083675106	4.182453574	3.875327523	3.329432978	4.152448959	4.262915117	4.280969974	4.324778538	ENSG00000065600.13	protein_coding	2	HGNC:25593	OTTHUMG00000036751.2
SNAP91	2.166039609	2.254297563	1.936993238	2.187056674	1.932724953	2.230660666	2.377274782	2.032674172	2.37358517	2.86195805	2.233035094	2.453281646	2.8677379	ENSG00000065609.14	protein_coding	2	HGNC:14986	OTTHUMG00000015114.10
SLK	8.290343054	8.269599576	7.88278088	8.097932862	7.859780461	8.346841907	8.304193217	8.12917759	8.012719757	8.489064837	8.457483203	8.552451014	8.645750438	ENSG00000065613.15	protein_coding	2	HGNC:11088	OTTHUMG00000018999.3
CYB5R4	5.730436329	5.479582591	5.306937548	5.383846083	5.269167821	5.346356657	5.273489534	4.91783154	5.162541686	5.842823892	5.557096345	5.334954773	5.367840244	ENSG00000065615.14	protein_coding	2	HGNC:20147	OTTHUMG00000015118.6
COL17A1	3.237743553	3.318874927	3.38622227	3.067609848	3.57710779	3.446796168	3.405468082	2.969871845	3.16228565	2.583923162	2.748825708	2.902633009	2.782923298	ENSG00000065618.21	protein_coding	2	HGNC:2194	ncRNA_host
GSTO2	-0.138455176	-0.763743479	0.102346322	-0.466353871	-0.621630681	-0.854402665	-2.689851243	-1.065958029	-0.675135178	0.890712879	0.019636685	-1.224710787	-0.304254388	ENSG00000065621.15	protein_coding	2	HGNC:23064	OTTHUMG00000019006.5
SEC61A2	3.25207812	3.433939569	3.292718185	3.564937534	3.935511393	3.404029543	3.545507522	4.789049367	4.31826849	3.689111719	3.468040381	3.819520965	3.708622109	ENSG00000065665.21	protein_coding	2	HGNC:17702	OTTHUMG00000017679.8
TLE2	-2.004772654	-0.763743479	0.102346322	-1.895707042	-0.860020841	-2.689851243	-0.524832258	-0.575054447	-2.689851243	-2.689851243	-1.705951125	-0.609865775	-0.965256393	ENSG00000065717.15	protein_coding	2	HGNC:11838	OTTHUMG00000180613.8
ASB1	7.381444634	5.237049411	5.437170786	5.404659169	4.960657845	5.237908614	5.256604728	5.815079788	5.991467065	5.297949183	5.517871847	5.395446829	5.472137744	ENSG00000065802.12	protein_coding	1	HGNC:16011	OTTHUMG00000152866.2
FAM107B	7.460727597	7.362444102	7.233306294	7.374888423	7.386735664	7.481793118	7.413238302	7.113934646	7.117617558	7.816303395	7.738246774	7.586034992	7.657199348	ENSG00000065809.14	protein_coding	2	HGNC:23726	ncRNA_host
ME1	5.828154357	5.49733238	5.335349061	5.239261268	5.544760021	5.597128827	5.623529869	5.318629683	5.340888851	5.373810183	5.370644385	5.261587864	5.155329674	ENSG00000065833.9	protein_coding	2	HGNC:6983	OTTHUMG00000015111.3
TBC1D1	5.94746477	6.245379412	6.18426951	6.222444517	5.770834029	5.812743337	5.739873652	5.514657213	5.357562931	6.013801021	6.164550208	6.030756342	6.110532613	ENSG00000065882.16	protein_coding	1	HGNC:11578	overlapping_locus
CDK13	6.516077025	6.444769181	6.292083023	6.408472434	6.299284267	6.588864245	6.455075596	6.414083974	6.269276596	6.407660618	6.415672163	6.625251547	6.57246969	ENSG00000065883.16	protein_coding	2	HGNC:1733	OTTHUMG00000023726.8
MTHFD2	5.457973586	5.613494899	5.351665358	5.61350497	5.181372933	5.332166404	5.519796623	5.147949332	4.907063969	5.699823892	5.5556112	5.444491153	5.619131077	ENSG00000065911.13	protein_coding	2	HGNC:7434	OTTHUMG00000129814.5
SLC9A7	6.879095507	7.048787556	7.025970147	6.82992202	6.984883774	7.267406365	7.318794407	7.554223268	7.490851898	7.555504158	7.39933064	7.487826255	7.455848512	ENSG00000065923.10	protein_coding	2	HGNC:17123	overlapping_locus
FOXJ2	5.306537115	5.127336927	5.107225611	5.050766379	5.334333823	5.441944015	5.545047568	5.232099932	5.31265368	5.270431854	5.356484031	5.445997244	5.386439838	ENSG00000065970.9	protein_coding	2	HGNC:24818	OTTHUMG00000168526.2
YBX1	10.01234941	9.837160959	9.532243767	9.720035485	9.537391513	9.318829285	9.263015507	8.677215638	8.613362227	9.300957382	9.208565987	9.317284918	9.413843349	ENSG00000065978.19	protein_coding	2	HGNC:8014	OTTHUMG00000007523.7
PDE4A	5.62148094	5.698156031	6.026234595	5.927570046	5.61054339	5.546415915	5.395740324	5.445831254	5.62887868	5.687985317	5.660130635	5.463948749	5.576619763	ENSG00000065989.16	protein_coding	1	HGNC:8780	OTTHUMG00000180411.6
PPP2R5A	5.39639248	5.30773134	5.010700074	5.189156869	5.023482965	4.892153019	5.263382382	4.880389375	4.821482012	5.690957047	5.311315282	5.233956043	5.342661798	ENSG00000066027.12	protein_coding	2	HGNC:9309	ncRNA_host
ELAVL1	7.232620697	7.215464195	7.172270542	7.350289702	7.154863196	7.086530521	7.081511439	6.80894519	6.722025478	7.265084006	7.255556698	7.11912321	7.204602966	ENSG00000066044.15	protein_coding	1	HGNC:3312	OTTHUMG00000182470.4
TIE1	-2.307023789	-1.676720907	-1.260431766	-1.125491363	-2.689851243	-1.670128391	-2.029208053	-1.275366562	0.649718202	-2.689851243	-1.705951125	-2.023578361	-2.689851243	ENSG00000066056.14	protein_coding	2	HGNC:11809	OTTHUMG00000007282.5
DIP2B	5.76957411	5.796673352	5.59432883	5.687555448	5.316525431	5.849067574	5.775869599	5.752555616	5.739070719	5.657959797	5.882713462	5.87175498	5.852611318	ENSG00000066084.13	protein_coding	2	HGNC:29284	ncRNA_host
SMARCD1	6.350258655	6.112663309	6.150027422	6.25862074	6.134237624	6.12238097	5.92864943	6.313487506	6.509612553	5.977789415	6.142023711	5.999300886	5.908016505	ENSG00000066117.15	protein_coding	1	HGNC:11106	OTTHUMG00000150194.5
KDM4A	5.75832049	5.661516812	5.509601664	5.714894236	5.849722063	5.837060828	5.737424648	5.395845967	5.484486849	5.286222494	5.538403195	5.516500731	5.636547714	ENSG00000066135.13	protein_coding	2	HGNC:22978	overlapping_locus
NFYC	5.462608223	5.550524108	5.285250742	5.521222516	5.757693569	5.483617226	5.612955239	4.995766051	4.876519706	5.294049567	5.412311861	5.410949951	5.497069445	ENSG00000066136.20	protein_coding	1	HGNC:7806	ncRNA_host
ZMYND12	1.215033565	1.034736512	0.487041149	0.327322692	-0.078701156	0.667386125	0.195461389	-0.209450687	1.028679343	0.00652891	0.90491093	0.317992597	0.42832741	ENSG00000066185.13	protein_coding	2	HGNC:21192	OTTHUMG00000007333.3
SLC9A3	1.695470893	1.522477979	1.120303559	1.697861824	1.638368669	1.550468914	1.935410864	2.025053941	1.024005927	0.303244132	1.553670699	1.061463542	0.83975128	ENSG00000066230.12	protein_coding	2	HGNC:11073	overlapping_locus
NGEF	2.350556933	2.583536598	3.040026553	2.637449897	1.855859996	2.325403723	2.542410222	2.57607367	2.373541435	2.505152999	2.588447891	1.974584088	1.943406823	ENSG00000066248.15	protein_coding	1	HGNC:7807	OTTHUMG00000133272.17
ASPM	8.018919582	7.885095618	7.338810373	7.615106255	7.664547834	7.83311725	8.085473992	8.387026054	8.294068138	8.090345759	7.933616424	8.230278529	8.298271736	ENSG00000066279.19	protein_coding	2	HGNC:19048	overlapping_locus
ELOVL1	6.252939661	6.366219481	6.484068104	6.432739881	6.718140036	6.562366342	6.444678927	5.823324701	5.933317045	6.067327628	6.257970765	6.155666539	6.140062908	ENSG00000066322.15	protein_coding	2	HGNC:14418	ncRNA_host
SPI1	-2.689851243	-2.689851243	-2.689851243	-2.689851243	-2.689851243	-2.689851243	-2.029208053	-2.689851243	-2.689851243	-2.689851243	-2.689851243	-2.689851243	-2.689851243	ENSG00000066336.12	protein_coding	1	HGNC:11241	OTTHUMG00000150150.4
POLR1H	3.156251614	3.753840483	4.380043396	3.837886746	3.343848333	3.446796168	3.652643707	3.565091148	3.306708075	3.867632654	3.873052612	3.209730037	3.14520443	ENSG00000066379.15	protein_coding	2	HGNC:13182	ncRNA_host
MPPED2	-2.689851243	-2.689851243	-2.689851243	-2.689851243	-2.689851243	-2.689851243	-2.689851243	-2.689851243	-2.689851243	-2.689851243	-1.294966827	-1.778771959	-2.689851243	ENSG00000066382.17	protein_coding	1	HGNC:1180	OTTHUMG00000166159.5
ZBTB11	5.811312768	5.799741985	5.528181058	5.61796665	5.348423937	5.849067574	5.840749726	6.140837248	6.084579472	6.00666787	5.885181574	6.010540806	6.080386483	ENSG00000066422.5	protein_coding	2	HGNC:16740	ncRNA_host
ATXN3	4.784801887	4.680429696	4.652621235	4.726398378	5.001355299	4.666498723	5.222226973	5.295107202	5.212297614	5.230182145	5.117114078	5.27520612	5.342663914	ENSG00000066427.24	protein_coding	1	HGNC:7106	overlapping_locus
GOLGA5	6.679448063	6.529772116	6.294495637	6.438428916	6.444092741	6.342190936	6.472729948	5.895480745	5.813498438	6.517094199	6.546167453	6.399022334	6.536836827	ENSG00000066455.13	protein_coding	2	HGNC:4428	OTTHUMG00000171217.2
FGFR2	-2.004772654	-2.362656665	-2.18056505	-2.115153275	-1.502415141	-1.670128391	-2.689851243	-2.187611026	-2.689851243	-2.689851243	-2.689851243	-2.689851243	-1.86749552	ENSG00000066468.24	protein_coding	1	HGNC:3689	OTTHUMG00000019175.12
LRRC40	5.062025601	5.200365956	4.799209321	4.955243764	4.699979423	4.706644765	5.000835958	5.121445389	5.124065232	5.560689281	5.19477748	5.268413912	5.088743674	ENSG00000066557.6	protein_coding	2	HGNC:26004	ncRNA_host
ISOC1	3.576442357	3.428668508	3.213309123	3.688893159	3.788244835	3.732569779	3.523091365	3.269280293	2.883911845	3.21532289	3.448147052	3.981986527	3.950037788	ENSG00000066583.12	protein_coding	1	HGNC:24254	ncRNA_host
EML1	1.327602071	1.638777696	1.780509221	1.47067484	2.00562984	1.556690993	2.21893098	1.55089691	1.913888619	1.740200354	2.263694166	1.85270259	2.226389321	ENSG00000066629.18	protein_coding	1	HGNC:3330	OTTHUMG00000171529.4
TRMT11	3.968089943	4.097603444	4.175243576	4.024259559	4.052027472	3.661725144	3.924732963	3.925203143	4.351944053	4.360668437	4.148411881	4.165044691	4.236405478	ENSG00000066651.20	protein_coding	2	HGNC:21080	OTTHUMG00000015515.14
THUMPD1	5.858919371	5.737094858	5.265707791	5.620193995	5.749755703	6.028714287	6.057069359	6.201555831	6.15624264	5.90038661	5.832443238	5.92888116	6.200873315	ENSG00000066654.14	protein_coding	2	HGNC:23807	overlapping_locus
MSANTD3	6.626103626	6.623177447	6.466831212	6.57202497	6.457155313	6.339354996	6.419108289	6.461339237	6.286799902	6.378207032	6.501510078	6.411409997	6.582118174	ENSG00000066697.15	protein_coding	2	HGNC:23370	overlapping_locus
KIF26A	-2.689851243	-2.689851243	-2.689851243	-2.115153275	-0.860020841	-2.689851243	-2.689851243	-2.689851243	-2.689851243	-2.689851243	-2.689851243	-2.023578361	-1.86749552	ENSG00000066735.15	protein_coding	2	HGNC:20226	OTTHUMG00000154986.3
ATG2B	6.443768457	5.811951661	5.519955138	5.644457355	5.045272038	5.618329847	5.542263634	5.81838176	5.959044496	5.682032384	5.661568191	6.009522606	5.782564056	ENSG00000066739.12	protein_coding	1	HGNC:20187	OTTHUMG00000149933.4
ARFGEF1	6.823188131	6.15081593	5.957829397	6.134062518	6.056976544	6.262136111	6.325067948	6.04115091	6.033593923	6.432707996	6.204624736	6.353202976	6.556132129	ENSG00000066777.9	protein_coding	1	HGNC:15772	OTTHUMG00000164626.8
ACSM2B	-2.689851243	-2.362656665	-2.689851243	-2.689851243	-2.689851243	-2.689851243	-2.689851243	-2.689851243	-2.689851243	-2.689851243	-2.689851243	-1.778771959	-2.689851243	ENSG00000066813.14	protein_coding	2	HGNC:30931	OTTHUMG00000131555.4
ZFAT	4.05650008	3.943355582	3.759091666	4.207168877	3.944824533	3.758256106	4.124072884	3.441999246	3.596270852	3.835808198	3.670474517	3.777072843	3.634490883	ENSG00000066827.16	protein_coding	1	HGNC:19899	OTTHUMG00000164321.3
MTFR1	5.012364672	5.067488115	4.888195586	5.137248002	5.239232643	4.971184066	4.805710031	4.77551559	4.772560392	5.53778677	5.311315282	5.178864805	5.088743674	ENSG00000066855.16	protein_coding	1	HGNC:29510	OTTHUMG00000164468.6
STAG3	-1.747686612	-2.083039833	-2.18056505	-1.674039625	-2.689851243	-0.613919196	-2.689851243	-1.481419733	-1.667010342	-1.93691692	-2.689851243	-1.771136664	-2.689851243	ENSG00000066923.18	protein_coding	2	HGNC:11356	overlapping_locus
FECH	4.606626547	4.605252058	4.485220653	4.429103858	4.914059257	4.643702999	4.612216885	4.499094766	4.248439444	4.522734067	4.569533822	4.391399244	4.346051137	ENSG00000066926.13	protein_coding	1	HGNC:3647	OTTHUMG00000132740.4
MYO9A	6.549105482	5.661516812	5.515821419	5.685431912	5.410180003	5.874744379	5.838482127	5.672673389	5.605798651	5.720313385	5.694307424	5.833140577	5.877661213	ENSG00000066933.16	protein_coding	1	HGNC:7608	overlapping_locus
PFKP	8.112728079	8.178431169	8.258044836	8.286351001	7.908145531	7.760780355	7.641092408	7.256536695	7.37684253	7.648539276	7.739847943	7.579849221	7.667376177	ENSG00000067057.18	protein_coding	2	HGNC:8878	overlapping_locus
IDI1	6.99389308	6.906587028	6.571259591	6.783995574	7.029292736	6.68130504	6.913948108	6.608855183	6.782977829	7.330320958	7.061348957	6.990860907	6.934517609	ENSG00000067064.12	protein_coding	2	HGNC:5387	OTTHUMG00000017536.4
SP100	6.485036147	6.584741145	6.633520563	6.59440638	6.311967615	6.465678166	6.262474667	6.339513392	6.316723865	6.733828897	6.753562253	6.567455083	6.589057961	ENSG00000067066.17	protein_coding	2	HGNC:11206	ncRNA_host
KLF6	8.315941772	8.167781972	8.193649079	8.339168303	8.280713836	8.188904462	8.364536845	8.74762295	8.639205696	8.52444475	8.544176737	8.542630052	8.487960133	ENSG00000067082.15	protein_coding	2	HGNC:2235	OTTHUMG00000017567.2
PLPP1	5.353826734	5.316327977	5.290102046	5.263675682	5.866953898	5.59949994	5.700461501	4.945288945	4.780836939	5.5344851	5.527383444	5.513630858	5.680753306	ENSG00000067113.17	protein_coding	2	HGNC:9228	ncRNA_host
NEO1	4.532228357	5.456435772	5.166409024	5.312677467	5.112868873	5.541489128	5.286856525	5.147946706	4.813452149	5.682032384	5.469349843	5.802900497	5.830139876	ENSG00000067141.17	protein_coding	1	HGNC:7754	OTTHUMG00000133509.8
TRAM1	8.134169266	7.840347279	7.313446697	7.633679789	8.111336852	7.784970818	8.233469478	7.595244479	7.615109764	8.283169276	8.045694905	8.133353133	8.08234954	ENSG00000067167.8	protein_coding	2	HGNC:20568	OTTHUMG00000164428.3
PHKA1	4.91845711	5.384487908	5.230844141	5.327447179	4.978892009	5.426000898	5.299820623	5.310556151	5.266295533	5.377363958	5.418811893	5.421375296	5.430920869	ENSG00000067177.15	protein_coding	2	HGNC:8925	OTTHUMG00000022696.2
TNFRSF1A	7.143159863	7.258104861	7.484933794	7.238079728	7.597552412	7.381338652	7.37150228	6.977264508	6.751771309	7.34641555	7.600096244	7.123365646	7.166247871	ENSG00000067182.8	protein_coding	1	HGNC:11916	OTTHUMG00000168267.4
CACNB1	2.813772199	3.09069867	4.037929772	3.340298968	3.385454855	2.85627335	2.913761815	4.387866296	4.42762707	2.861936976	3.10276503	3.068254379	3.361188778	ENSG00000067191.16	protein_coding	2	HGNC:1401	OTTHUMG00000133217.5
EVI5	6.877362164	6.696549464	6.154017965	6.432740514	6.635801435	6.758663619	6.923606385	6.581893418	6.338127851	6.846210845	6.850825606	6.963780484	6.839469792	ENSG00000067208.15	protein_coding	2	HGNC:3501	ncRNA_host
STOML1	2.119920196	2.602404483	3.051477607	2.787624868	2.86438492	2.278797951	2.930891726	2.765980946	2.186997182	2.609252297	2.791543274	2.453281646	2.262638398	ENSG00000067221.14	protein_coding	1	HGNC:14560	OTTHUMG00000137608.6
PKM	11.46771659	11.44929935	11.49157504	11.52787801	11.23250371	11.05128174	11.00093276	10.79957199	10.85831156	11.05028914	11.10256259	10.92825406	11.00708996	ENSG00000067225.19	protein_coding	1	HGNC:9021	OTTHUMG00000172709.6
DHX29	7.231284137	6.665485909	6.314852866	6.682724403	6.281033313	6.483687291	6.726786713	6.291070991	6.354839226	6.772452686	6.772435638	6.716057909	6.900412449	ENSG00000067248.10	protein_coding	2	HGNC:15815	OTTHUMG00000162313.3
DNTTIP2	7.474929009	7.334150795	7.082934594	7.323898741	7.019419231	6.980456778	7.071891652	6.759961182	6.815539181	7.247044306	7.172113729	7.266615386	7.339054518	ENSG00000067334.14	protein_coding	2	HGNC:24013	OTTHUMG00000010268.7
METTL22	2.022974429	2.230249818	2.630193356	1.835071092	2.235321989	2.325380804	2.273666139	3.541297041	3.821357879	2.477883154	1.671643285	2.117530478	2.226389321	ENSG00000067365.15	protein_coding	1	HGNC:28368	OTTHUMG00000129694.7
TP53BP1	6.013111191	6.194994076	6.074786289	6.194331571	5.544760021	6.174201972	5.935030959	5.974603723	6.104479647	5.813157706	5.91929899	6.137139403	6.173765337	ENSG00000067369.14	protein_coding	1	HGNC:11999	OTTHUMG00000059757.15
RRP15	6.48758791	5.599475883	5.376944007	5.585294175	5.46617366	5.608945614	5.618252242	5.590037761	5.539124642	5.717404487	5.711099707	6.111744276	5.933536461	ENSG00000067533.6	protein_coding	2	HGNC:24255	OTTHUMG00000039494.5
RHOA	9.754758035	9.645620137	9.72521704	9.665001625	9.443280779	9.362467286	9.387457238	8.926356477	8.90951751	9.749103694	9.704125281	9.378480209	9.235531935	ENSG00000067560.14	protein_coding	1	HGNC:667	overlapping_locus
DHX8	6.336030709	6.537757732	6.373108578	6.608978491	6.375223487	6.379920315	6.337959557	5.803455505	5.829529148	6.179378759	6.15128123	6.315801043	6.304481816	ENSG00000067596.12	protein_coding	1	HGNC:2749	OTTHUMG00000180883.6
PRKCZ	3.541862056	3.470353632	3.340232292	3.256916631	3.226688755	3.267552677	2.99744712	2.896747557	3.212050259	2.706343064	3.094265431	2.884975136	2.914054772	ENSG00000067606.17	protein_coding	1	HGNC:9412	OTTHUMG00000001238.14
IARS2	7.943916178	7.912285907	7.859738419	7.924135868	8.041504795	8.124093463	8.069611126	7.420400616	7.515834547	7.946840194	8.018410478	8.048406503	8.038268352	ENSG00000067704.10	protein_coding	2	HGNC:29685	OTTHUMG00000037287.4
SYT1	3.259192345	3.811733318	3.548722763	3.623819588	3.624195555	3.816497198	3.790408347	4.119843664	4.001985739	4.581505277	4.148411881	4.564999599	4.375311323	ENSG00000067715.14	protein_coding	2	HGNC:11509	ncRNA_host
NAV3	4.93228943	5.291838003	5.253352979	5.368036823	4.795639645	5.169333197	5.150922767	5.435109095	5.31265368	5.521199002	5.484078562	5.804075419	5.736587771	ENSG00000067798.16	protein_coding	1	HGNC:15998	OTTHUMG00000170001.5
IDH3G	5.208875399	5.281631201	5.421798443	5.511656202	5.108731723	4.978493501	4.81034562	5.166212167	5.162541686	4.75606744	4.947994145	4.877801868	4.871221045	ENSG00000067829.19	protein_coding	2	HGNC:5386	OTTHUMG00000024219.31
ROGDI	1.327574998	2.129785995	2.468580903	2.556066673	2.26527817	2.020237227	1.724795284	2.779590481	2.944079189	0.971064596	1.625151771	2.117530478	1.777925055	ENSG00000067836.13	protein_coding	1	HGNC:29478	overlapping_locus
ROCK1	7.342296737	7.289895343	6.908195214	7.250618763	7.186263842	7.509104849	7.568835591	7.559962996	7.303046228	7.629395099	7.512984992	7.78298669	7.875300617	ENSG00000067900.8	protein_coding	2	HGNC:10251	OTTHUMG00000131723.5
CBFB	5.789366332	5.700345937	5.145164956	5.517643175	5.572034923	5.486182262	5.958191323	5.620636835	5.484486849	6.145156806	5.748180916	5.994161709	5.976456246	ENSG00000067955.15	protein_coding	1	HGNC:1539	OTTHUMG00000137520.8
PDK3	5.059990169	5.317755782	5.09896371	5.260826177	4.748602252	5.110701565	5.158210607	5.395848179	5.448608093	5.673052169	5.581651671	5.563047533	5.56759097	ENSG00000067992.16	protein_coding	2	HGNC:8811	overlapping_locus
HYAL2	3.937377937	4.377753506	4.543203353	4.690826439	4.923497339	4.50387024	4.407171757	3.484210396	3.899387803	4.227982062	4.5385084	4.197595624	4.009908525	ENSG00000068001.14	protein_coding	2	HGNC:5321	overlapping_locus
HDAC4	3.883150289	3.898259256	3.860328369	3.814750676	3.91673116	4.156338235	3.966865378	3.830219789	3.772456855	3.959138379	3.623938799	3.931272553	3.921985837	ENSG00000068024.17	protein_coding	2	HGNC:14063	ncRNA_host
RASSF1	3.859939708	3.920983617	4.043680728	4.18026257	4.245139997	3.643456742	3.62132987	3.931324949	4.18755027	3.814187808	3.500598233	3.878710714	3.688784156	ENSG00000068028.18	protein_coding	2	HGNC:9882	OTTHUMG00000149958.6
FGFR3	0.308268413	-1.352181024	-0.302086756	0.190198133	0.425324927	0.667386125	-1.234432396	-0.209450687	-0.352231329	-0.543820185	-1.294966827	-0.825375755	-0.414410538	ENSG00000068078.20	protein_coding	1	HGNC:3690	OTTHUMG00000121148.7
IFI35	3.524247174	3.559946057	3.702050047	3.697352581	3.829021601	3.255574709	2.99744712	2.393194996	2.37358517	3.130393394	2.551632461	2.802716409	2.679450449	ENSG00000068079.8	protein_coding	2	HGNC:5399	OTTHUMG00000167720.1
HEATR6	4.93895018	5.012121348	4.984030049	4.906824025	4.716369789	4.880497079	4.734327168	5.04736055	4.642497594	4.772982567	4.857880352	4.848491874	4.87999833	ENSG00000068097.15	protein_coding	2	HGNC:24076	ncRNA_host
COASY	5.520002394	6.16039785	6.143344748	5.884694366	5.812088699	5.546413457	5.782962256	5.558775603	5.43819097	5.664015705	5.822175525	5.503541106	5.412891546	ENSG00000068120.15	protein_coding	2	HGNC:29932	overlapping_locus
PLEKHH3	3.08598103	3.428668508	4.266596059	3.434391491	3.19583384	2.633739254	2.896426064	4.751521618	4.899490213	3.021403298	3.407511191	2.920077369	2.936656051	ENSG00000068137.15	protein_coding	1	HGNC:26105	OTTHUMG00000180641.3
MEF2A	6.425703813	6.457777362	6.123115756	6.38050901	6.336868583	6.456476761	6.5426512	6.661308926	6.709086161	6.923972157	6.795480702	6.861968349	6.728023053	ENSG00000068305.17	protein_coding	2	HGNC:6993	OTTHUMG00000171937.3
OTUD5	6.416983203	6.544481563	6.613439143	6.544213332	6.324449547	6.28441455	6.085610908	6.237784337	6.162584355	6.352482859	6.28719201	6.286679197	6.457940974	ENSG00000068308.14	protein_coding	2	HGNC:25402	OTTHUMG00000024130.2
TFE3	6.885431235	6.887003246	7.245209459	7.062986167	6.86992939	6.798422845	6.599998134	6.90063102	7.021457001	6.8070693	6.900470802	6.669114316	6.642058467	ENSG00000068323.17	protein_coding	2	HGNC:11752	OTTHUMG00000022690.7
TBC1D25	4.825770737	5.181505303	5.349180534	5.201103648	4.763543086	4.791531421	4.851408987	4.69143592	4.755897031	4.854684186	5.032565954	4.727101929	4.870865905	ENSG00000068354.16	protein_coding	2	HGNC:8092	overlapping_locus
ACSL4	8.068106297	8.138590902	7.850335769	8.06296818	7.839346428	8.042356848	8.063800085	8.116485376	7.943513135	8.652558572	8.522739181	8.565153775	8.500820766	ENSG00000068366.21	protein_coding	2	HGNC:3571	overlapping_locus
INPP5A	4.347650255	4.449846105	4.610619762	4.787100322	4.649660541	4.513966012	4.507636687	4.702305855	4.489472283	4.375506576	4.715361523	4.714947736	4.693428462	ENSG00000068383.19	protein_coding	2	HGNC:6076	OTTHUMG00000019293.6
GPKOW	4.64514997	4.734881166	4.941537833	4.873620259	4.609273038	4.57788945	4.425416888	4.267340582	3.987755845	4.662381274	4.444576776	4.190425288	4.350268274	ENSG00000068394.11	protein_coding	2	HGNC:30677	OTTHUMG00000021511.4
GRIPAP1	5.212545024	5.580569406	5.813816407	5.577294458	5.365845242	5.470725778	5.389554981	6.414082882	6.476910163	5.238322422	5.452806286	5.61082879	5.799623412	ENSG00000068400.13	protein_coding	2	HGNC:18706	OTTHUMG00000033192.10
FTSJ1	6.216853515	6.405021037	6.571259591	6.624031776	6.286530504	6.065198532	5.843013765	6.264676093	6.365873561	6.080971109	6.230089305	5.982792946	6.233201299	ENSG00000068438.15	protein_coding	2	HGNC:13254	OTTHUMG00000024118.3
PRR11	7.98338271	7.801073909	7.515777247	7.770507036	7.964122029	8.251306451	8.194991643	7.829392299	7.618588683	8.100983619	8.11830084	8.10455708	8.123584364	ENSG00000068489.13	protein_coding	1	HGNC:25619	overlapping_locus
REEP1	1.685407929	1.761350287	1.293562199	1.655682971	1.932687544	1.932679546	2.326400356	1.382565694	1.235329962	1.254028435	1.802752357	2.176782596	2.050954862	ENSG00000068615.19	protein_coding	2	HGNC:25786	OTTHUMG00000130205.9
ATP11A	6.257387508	5.94263067	5.718165113	5.929365681	6.500389794	6.719957483	6.619942127	5.987864978	6.224513897	5.887504384	6.084121533	6.213403429	6.142494164	ENSG00000068650.19	protein_coding	2	HGNC:13552	overlapping_locus
POLR1A	6.786728269	6.584769016	6.381081299	6.582393578	6.455528945	6.72648087	6.562021691	5.901723476	6.09124341	6.176060244	6.236869045	6.544337036	6.539609281	ENSG00000068654.17	protein_coding	1	HGNC:17264	OTTHUMG00000153165.4
LAPTM4A	7.50740705	7.385093959	7.55657154	7.53566263	7.837475719	7.691373354	7.802192933	7.037327411	6.960889529	7.984227977	7.845744943	7.828177479	7.629273858	ENSG00000068697.7	protein_coding	2	HGNC:6924	OTTHUMG00000090750.3
TTC7A	4.584137873	4.319076916	4.480983935	4.429101319	4.846170393	4.538883315	4.601553351	4.494971616	4.40640848	3.689111719	4.037402956	4.070574729	4.031078065	ENSG00000068724.17	protein_coding	1	HGNC:19750	overlapping_locus
IP6K2	5.301377198	5.694861081	5.908254425	5.676898886	5.358898464	5.365990293	5.467925949	6.718125884	6.539157508	5.445877167	5.574022932	5.633474711	5.52345548	ENSG00000068745.15	protein_coding	1	HGNC:17313	OTTHUMG00000133543.7
STON1-GTF2A1L	-2.072320458	-0.574450604	-2.689851243	0.018059242	-0.16846032	-2.689851243	-0.713591063	-2.689851243	-1.207941421	-2.689851243	-0.667720292	-1.651690947	-1.297991597	ENSG00000068781.21	protein_coding	1	HGNC:30651	overlapping_locus
SRBD1	4.484458655	4.488393713	4.026358627	4.377394339	4.31855093	4.824844731	4.628057966	4.04285277	3.538927432	4.562179676	4.503595216	4.461579015	4.575903605	ENSG00000068784.13	protein_coding	2	HGNC:25521	ncRNA_host
KIF2A	7.101711336	7.140796436	6.694268819	7.02105832	6.665648028	7.03573831	7.119361696	7.114605963	6.991491086	7.331272629	7.263641527	7.328346456	7.326800527	ENSG00000068796.19	protein_coding	1	HGNC:6318	overlapping_locus
PSME4	7.231716835	7.341188469	7.204074098	7.346597012	7.045599885	7.215793271	7.118428376	6.970598734	6.964523585	7.284869134	7.4564604	7.561234007	7.40894753	ENSG00000068878.15	protein_coding	2	HGNC:20635	OTTHUMG00000151852.6
IFT80	5.037410876	4.648189531	4.655065289	4.760551305	4.508110906	4.643045714	5.040833193	5.462067555	5.605798651	5.421061142	5.170773676	5.140310818	4.77239417	ENSG00000068885.15	protein_coding	1	HGNC:29262	overlapping_locus
SIRT2	5.169770058	4.821971752	5.101722937	5.099451111	4.860979525	4.57788945	4.305764586	5.075247654	5.20001858	4.461459685	4.78315834	4.473443171	4.509578596	ENSG00000068903.20	protein_coding	2	HGNC:10886	OTTHUMG00000150480.4
ERLEC1	6.818981653	6.758318005	6.713339021	6.699139379	7.088206472	6.965828069	7.142523554	6.544482076	6.321220629	7.323640666	7.210999153	6.892113894	6.978771218	ENSG00000068912.14	protein_coding	1	HGNC:25222	OTTHUMG00000129281.5
PPP2R5B	3.768168257	4.067366185	4.489436537	4.451778265	4.346900348	4.007157199	3.958536755	4.519535587	4.499526892	4.126369067	4.204822629	3.96107192	4.051941457	ENSG00000068971.14	protein_coding	1	HGNC:9310	OTTHUMG00000150043.5
PITX1	5.326995882	5.293287337	5.606036513	5.32773872	5.550865828	5.143573461	5.048701275	4.156851229	4.539058909	4.744689017	5.048305872	4.551071372	4.391775218	ENSG00000069011.16	protein_coding	2	HGNC:9004	OTTHUMG00000149983.7
MAST4	4.816492763	5.651360356	5.441533588	5.530719899	5.045276363	5.247008822	5.42625728	5.609238101	5.539124642	5.531175857	5.697120917	5.739219271	5.699055462	ENSG00000069020.18	protein_coding	1	HGNC:19037	overlapping_locus
ADGRF5	8.786284362	9.508307005	9.556671542	9.585614205	9.364870901	9.645514599	9.562349163	9.567376012	9.52971188	10.16888781	10.15786103	10.23538878	10.22092587	ENSG00000069122.19	protein_coding	2	HGNC:19030	OTTHUMG00000014793.4
NUP133	6.255609126	6.306344516	6.152688123	6.369300068	6.076154075	6.247092887	6.288980807	6.362965476	6.376824141	6.069610521	5.979441211	6.250075049	6.018135982	ENSG00000069248.12	protein_coding	2	HGNC:18016	OTTHUMG00000039462.4
NUCKS1	10.0133505	9.674186533	9.18043645	9.55133206	9.686084654	9.898986617	9.976245846	9.444091712	9.377878668	9.916980491	9.806720133	9.988030144	9.991042457	ENSG00000069275.13	protein_coding	2	HGNC:29923	ncRNA_host
VPS35	7.773647542	7.681675783	7.539373982	7.623731145	7.669466759	7.677411731	7.731242696	7.330129799	7.354857898	7.953653638	7.791188654	7.685012652	7.709840784	ENSG00000069329.18	protein_coding	1	HGNC:13487	overlapping_locus
DNAJA2	7.045727076	6.849489665	6.65723664	6.745254732	6.528505228	6.396380672	6.446168973	6.247620361	6.146677491	6.838197921	6.774333567	6.619256701	6.771125871	ENSG00000069345.12	protein_coding	2	HGNC:14884	OTTHUMG00000133104.9
BCL3	5.552215378	5.709077912	6.347765527	5.883767203	5.559976359	5.130515754	5.176286912	5.502381798	5.660593462	5.63038916	5.305800598	4.985287625	4.722999439	ENSG00000069399.15	protein_coding	1	HGNC:998	ncRNA_host
KCNAB2	2.296271885	1.889777016	3.085328784	2.36750747	3.132136006	2.325357884	1.838089504	2.120937935	2.416627504	1.785345543	2.051554384	1.940798679	2.207898822	ENSG00000069424.15	protein_coding	2	HGNC:6229	OTTHUMG00000000795.17
CLEC2D	1.271458792	1.648396528	2.086311366	1.177170601	0.743129561	1.37596992	1.506840723	3.392339835	3.206364803	1.653884654	2.040241853	1.50204489	1.918198765	ENSG00000069493.15	protein_coding	1	HGNC:14351	overlapping_locus
FUNDC1	4.799516121	4.642188976	4.497839905	4.503298967	4.422105592	4.43119222	4.472971765	3.985229833	3.884118867	5.061511393	4.493924952	4.467523289	4.208802332	ENSG00000069509.6	protein_coding	2	HGNC:28746	OTTHUMG00000021399.2
MAOB	2.52596241	1.241453444	1.041009078	0.836388001	2.351782062	1.932679546	1.601840056	0.71306994	0.913077274	0.618716446	0.503664128	0.727659597	0.767977199	ENSG00000069535.14	protein_coding	2	HGNC:6834	OTTHUMG00000021388.5
RORA	2.055980706	2.230237687	1.88671156	2.280112823	2.204637641	2.020237227	1.601840056	3.81706851	2.914294121	3.112790617	2.922278288	3.468736895	2.891070622	ENSG00000069667.16	protein_coding	1	HGNC:10258	ncRNA_host
DRD4	-2.689851243	-2.689851243	-1.507135199	-2.3740731	-1.502415141	-1.670128391	-0.957300312	-2.689851243	0.787398826	-1.444700092	-2.689851243	-2.31858913	-1.143523463	ENSG00000069696.7	protein_coding	2	HGNC:3025	OTTHUMG00000133312.3
TGFBR3	5.835312428	5.13869132	5.022396982	5.217369117	6.230575505	6.378543095	6.514521391	5.475430309	5.51454549	5.734770545	5.671611186	5.85484698	5.774741186	ENSG00000069702.11	protein_coding	2	HGNC:11774	ncRNA_host
HES2	2.254149222	3.084001786	3.340232292	2.731060964	3.180178975	2.254930069	2.8064778	3.028099195	3.187382518	3.198732262	3.128000787	2.429116821	2.431363327	ENSG00000069812.11	protein_coding	2	HGNC:16005	OTTHUMG00000000752.2
ATP1B3	6.71674784	6.657615504	6.656283508	6.738609584	7.098663072	6.9238713	6.974058319	6.209126392	6.286799902	6.643536537	6.795480702	6.702890579	6.718268214	ENSG00000069849.11	protein_coding	1	HGNC:806	OTTHUMG00000159081.6
NEDD4	6.289881311	5.858802087	5.501266725	5.972696116	5.832281917	6.204113363	6.121899624	5.81838176	5.933313337	6.179380873	6.101206823	6.384957092	6.410263064	ENSG00000069869.17	protein_coding	1	HGNC:7727	OTTHUMG00000132015.6
PIGB	3.822008123	3.86348715	3.292727844	3.693129071	3.897693647	3.567987753	4.055440707	3.416066727	3.16228565	3.919188405	3.588035283	3.748063966	3.721708317	ENSG00000069943.10	protein_coding	1	HGNC:8959	OTTHUMG00000172654.2
MAPK6	6.996556069	6.818558061	6.741030393	6.83232348	6.580169212	6.875774315	6.803193161	6.915361995	6.823567473	7.341699789	7.236352439	7.165112638	7.202853857	ENSG00000069956.13	protein_coding	1	HGNC:6879	overlapping_locus
GNB5	4.918874959	4.867532421	4.662832397	4.977989	4.937537362	5.243983814	5.008924608	4.730629379	4.509511913	5.038392438	4.887729288	4.94111401	5.02157914	ENSG00000069966.19	protein_coding	1	HGNC:4401	OTTHUMG00000131892.4
RAB27A	6.289011763	5.508628711	5.253352979	5.385284017	5.430191555	5.360408693	5.485429043	5.202063635	4.973495915	5.69982684	5.436070819	5.5837187	5.508440932	ENSG00000069974.16	protein_coding	2	HGNC:9766	overlapping_locus
HDHD5	3.696604163	3.831858946	3.985118729	3.912444476	3.829011552	3.528704319	3.600069893	3.749451398	3.283619479	2.94386236	3.532437526	3.395786686	3.352806021	ENSG00000069998.12	protein_coding	1	HGNC:1843	OTTHUMG00000150071.2
UFD1	5.543502168	5.660391841	5.689105407	5.602286086	5.235446691	5.491296139	5.169082823	5.706932491	5.453788583	5.019618268	5.226267101	5.258164405	5.418923043	ENSG00000070010.19	protein_coding	1	HGNC:12520	OTTHUMG00000150130.16
LRP6	6.843450479	6.76356622	6.44222809	6.703869718	6.787005012	7.259931037	7.227295761	7.191780771	6.978968956	7.058781128	7.084622499	7.309440851	7.319291488	ENSG00000070018.9	protein_coding	1	HGNC:6698	OTTHUMG00000168540.3
PHRF1	5.514065663	5.749842958	5.679904731	5.745809413	5.698424747	5.611297401	5.804033381	5.454352397	5.448608093	5.250447361	5.232097585	5.403220765	5.408851776	ENSG00000070047.13	protein_coding	2	HGNC:24351	OTTHUMG00000165141.7
ELP1	6.606017148	6.611791757	6.611505376	6.591498493	6.512951496	6.597193591	6.571608907	6.970597991	6.924036442	6.337406664	6.558593032	6.522647167	6.482161436	ENSG00000070061.16	protein_coding	2	HGNC:5959	OTTHUMG00000020465.9
NUCB2	7.445995377	7.002926969	6.679570372	6.877226852	7.307811472	7.501578708	7.547711351	6.964646889	6.660623674	7.262093842	7.318544726	7.421623322	7.479467239	ENSG00000070081.17	protein_coding	2	HGNC:8044	overlapping_locus
PFN2	5.086229395	5.427632726	5.340030387	5.28488137	4.748602252	4.783733251	4.938685058	5.058579043	5.363085748	5.861386989	5.709710692	5.381345726	5.255411024	ENSG00000070087.14	protein_coding	1	HGNC:8882	overlapping_locus
PTPN3	4.966266126	5.11260587	5.131731169	4.97972387	4.951460529	5.153286534	4.972163123	5.099885439	5.181401822	5.09327417	5.216500226	5.10452165	5.312720558	ENSG00000070159.14	protein_coding	2	HGNC:9655	OTTHUMG00000020475.5
SPTB	-0.382238489	-0.346971591	-0.556693391	-0.255745977	0.064746362	0.805241936	-0.349143558	-0.575054447	-2.689851243	-2.689851243	-0.97547613	-0.10748154	-0.414410538	ENSG00000070182.21	protein_coding	1	HGNC:11274	ncRNA_host
DAPP1	-2.689851243	-2.689851243	-0.703105199	-1.70527556	-2.689851243	-2.689851243	-1.57776872	-2.689851243	-2.689851243	-1.444700092	-1.965751149	-1.078968187	-1.583880553	ENSG00000070190.13	protein_coding	2	HGNC:16500	overlapping_locus
SLC44A1	7.713743546	6.277286633	6.115130337	6.15033634	6.363131637	6.656468259	6.960569617	6.174742864	6.061010259	6.367404991	6.598243772	6.509021865	6.495549898	ENSG00000070214.16	protein_coding	2	HGNC:18798	OTTHUMG00000020421.6
TMEM260	4.120401431	3.958079786	3.936490061	3.951862571	4.304164544	4.035460682	4.622802179	4.792416427	4.907056415	4.108716817	4.160691914	4.350168184	4.63240012	ENSG00000070269.14	protein_coding	1	HGNC:20185	overlapping_locus
SMG6	5.671664781	5.770843312	5.370096553	5.777071993	5.466176891	5.732917027	5.290179011	5.237048211	5.691621644	5.544367528	5.420842797	5.569969502	5.35320627	ENSG00000070366.14	protein_coding	1	HGNC:17809	overlapping_locus
EXOC5	7.519657765	7.463281655	6.971184402	7.359306041	7.103862569	7.25917912	7.634570431	7.522166022	7.439550055	7.7881487	7.672960833	7.838820302	7.692503973	ENSG00000070367.16	protein_coding	1	HGNC:10696	OTTHUMG00000171309.4
CLTCL1	3.037143615	3.117179607	2.86918512	2.980175932	3.180178975	3.567978067	2.878879467	3.189883069	3.084264171	1.544009246	3.015355789	2.557277753	2.831985482	ENSG00000070371.16	protein_coding	2	HGNC:2093	overlapping_locus
FSTL3	3.701835293	3.879044976	4.11642894	4.067319685	4.11107076	4.117158137	3.600069893	3.663891673	3.479189751	3.341596719	3.653201221	3.631123871	4.062261091	ENSG00000070404.10	protein_coding	2	HGNC:3973	OTTHUMG00000180593.15
DGCR2	5.188523899	5.161133896	5.253352979	5.353391222	5.665038202	5.728590754	5.785318748	4.579175762	4.642497594	5.061511393	5.108690395	5.225211428	5.202741649	ENSG00000070413.20	protein_coding	2	HGNC:2845	overlapping_locus
RNF126	4.377377805	4.410242872	4.822816274	4.684459847	4.856061663	4.123762491	4.210781252	4.369966706	3.973398625	3.76995004	4.20877303	3.961076133	3.972092034	ENSG00000070423.18	protein_coding	2	HGNC:21151	OTTHUMG00000180592.10
MNT	4.499601415	4.817945495	4.965972129	4.957007947	4.909309833	5.000187843	5.087410618	5.097170709	4.764252769	4.686380807	4.916970744	5.011972545	4.802096476	ENSG00000070444.15	protein_coding	1	HGNC:7188	OTTHUMG00000090603.8
ZXDC	3.012094836	3.272505912	3.47402475	3.32945513	3.858838139	3.58722116	3.631843516	4.081856245	4.351955152	3.040131122	3.344352348	3.35789279	3.496712894	ENSG00000070476.15	protein_coding	2	HGNC:28160	OTTHUMG00000162754.5
JMJD6	4.687953223	4.837985248	4.932267216	4.94284438	4.865890476	4.745703837	4.724536915	5.273608557	5.318350775	4.1865046	4.535369158	4.764075666	4.739169579	ENSG00000070495.15	protein_coding	1	HGNC:19355	ncRNA_host
POLB	4.027632027	4.508538905	4.633677291	4.329218576	4.008332344	3.85669829	3.5454964	3.985223954	4.306862511	4.404732725	4.720898983	3.994391287	4.151959262	ENSG00000070501.12	protein_coding	1	HGNC:9174	OTTHUMG00000164093.6
WIPI1	4.936733345	5.258026592	5.594326871	5.389076266	5.433499993	4.783733251	4.748889094	5.249336594	4.747475741	5.392163578	5.363579811	5.209336296	5.181602527	ENSG00000070540.13	protein_coding	2	HGNC:25471	ncRNA_host
GBA2	5.683612188	5.418344445	5.909831233	5.514056128	5.662220798	5.379847783	5.335904627	6.613616867	6.401160525	5.197153803	5.18077964	5.147737656	5.293137019	ENSG00000070610.14	protein_coding	2	HGNC:18986	OTTHUMG00000021024.1
NDST1	7.701718065	7.281342717	7.225105066	7.358980154	7.493616392	7.495863041	7.486754971	6.779585328	6.88813383	7.110697169	7.195173239	7.371782514	7.353831485	ENSG00000070614.15	protein_coding	1	HGNC:7680	OTTHUMG00000163572.6
ASNS	5.605712026	6.083275653	6.064799735	6.063387864	5.549817468	5.162193788	5.495319838	5.912070431	6.012607023	6.120443969	6.003809545	5.813226957	5.673053856	ENSG00000070669.17	protein_coding	1	HGNC:753	OTTHUMG00000022892.14
AP3M2	4.272294894	4.324771686	4.648853049	4.483917112	4.856061663	4.804435427	4.679639527	4.978156432	5.016150089	4.64410981	4.814517269	4.587008796	4.528313861	ENSG00000070718.12	protein_coding	1	HGNC:570	OTTHUMG00000164060.6
CNGB1	-1.192433711	-1.676720907	-1.260431766	-1.125491363	-1.502415141	-0.660367163	-2.689851243	-0.720883593	-2.689851243	-1.93691692	-1.485873424	-1.778771959	-2.22085563	ENSG00000070729.14	protein_coding	2	HGNC:2151	OTTHUMG00000154810.7
ST6GALNAC2	2.577334117	2.134123322	2.229265251	1.970889844	2.565243594	1.867310096	2.589254372	1.676532459	1.328249744	2.301561508	2.326862132	1.590791788	1.750593228	ENSG00000070731.11	protein_coding	2	HGNC:10867	overlapping_locus
PABPC1	10.94522112	10.54410999	10.3769887	10.52416564	10.5460459	10.55167573	10.5185241	9.997094653	9.912815664	10.68619692	10.59040539	10.52975932	10.72492381	ENSG00000070756.17	protein_coding	2	HGNC:8554	ncRNA_host
TESK2	2.80407602	2.657571283	3.30360148	3.080595576	3.465193666	2.723436211	2.896426064	2.871525298	2.173344768	2.882879352	3.033261106	2.086966139	2.652383013	ENSG00000070759.17	protein_coding	2	HGNC:11732	OTTHUMG00000007680.3
CFAP20	5.318505633	4.614571257	4.559347777	4.505754967	4.422105592	4.425857719	4.407171757	3.678515931	3.738899033	4.575092131	4.617819429	4.165044691	4.666624452	ENSG00000070761.8	protein_coding	1	HGNC:29523	OTTHUMG00000133490.5
CSNK2A2	6.452329128	6.120048983	6.094313337	6.137182771	6.154427773	6.236467447	6.257078841	6.12491625	6.071158536	5.975353941	6.175681402	6.190225779	6.221738571	ENSG00000070770.10	protein_coding	2	HGNC:2459	OTTHUMG00000133488.5
PTPN21	5.793046109	5.742418579	5.655697934	5.873539151	5.625084887	5.831021792	5.822508353	6.011150273	5.721996525	5.48060414	5.907206608	5.986938449	5.913728171	ENSG00000070778.13	protein_coding	1	HGNC:9651	OTTHUMG00000170766.2
EIF2B3	5.165989857	5.297636755	5.243389882	5.387771477	4.918783656	4.918980625	5.136232011	4.172425552	3.958882516	4.844044331	4.921787213	4.84392932	4.829542174	ENSG00000070785.17	protein_coding	2	HGNC:3259	OTTHUMG00000008585.5
CAMK2A	-1.356728731	-1.213728931	-1.049818553	-0.392681836	-0.078701156	-0.660367163	-0.957300312	-0.008773917	0.649718202	-0.786478277	-0.838859955	-0.336873901	-0.965256393	ENSG00000070808.17	protein_coding	2	HGNC:1460	OTTHUMG00000134281.8
TCOF1	6.361044126	6.442806293	6.25538255	6.532441387	6.319093434	6.399105445	6.231382015	6.186293199	6.283891183	5.94583281	5.986354722	6.235343881	6.149771915	ENSG00000070814.22	protein_coding	1	HGNC:11654	OTTHUMG00000130081.18
CDC42	9.299815355	9.346270142	9.274913816	9.20984388	9.199586366	9.211921932	9.22139336	8.880567945	8.740071494	9.756904864	9.684581454	9.335946122	9.393837346	ENSG00000070831.17	protein_coding	2	HGNC:1736	overlapping_locus
OSBPL3	8.106085135	7.804642205	7.634379217	7.758430426	7.849290625	8.074671892	8.015938774	8.461021317	8.491489629	8.047556823	7.835571796	8.143831503	8.113696591	ENSG00000070882.13	protein_coding	2	HGNC:16370	overlapping_locus
RAD18	5.894762261	5.798719832	5.399544416	5.808648833	5.917447859	5.845076418	5.874342819	5.931011515	5.77262874	5.92076186	5.871554408	6.147357832	6.075300312	ENSG00000070950.10	protein_coding	2	HGNC:18278	OTTHUMG00000090545.6
ATP2B1	7.860126827	7.782580367	7.629607867	7.768752361	7.871414838	8.256198929	8.290156773	7.957022905	7.891012076	8.249332214	8.167795688	8.42613194	8.500583878	ENSG00000070961.16	protein_coding	2	HGNC:814	OTTHUMG00000169946.4
NCK2	5.53766155	5.045252727	4.704367791	4.998671007	5.334333823	5.039139245	5.01295199	4.218164458	4.175057867	4.3456761	4.867900437	4.816246767	4.920270214	ENSG00000071051.14	protein_coding	2	HGNC:7665	OTTHUMG00000153116.4
MAP4K4	9.284766467	9.10384734	9.008600505	8.992418329	8.764621907	9.047804691	8.860425935	8.853263094	8.791721061	8.948248885	9.141188172	8.97370577	9.045828049	ENSG00000071054.16	protein_coding	2	HGNC:6866	OTTHUMG00000155394.5
MGAT4A	4.406505149	3.961737476	3.879742605	3.969435016	4.127505765	4.63910031	4.519009005	4.081861743	4.136931089	4.613143971	4.490690315	4.600595966	4.505802925	ENSG00000071073.13	protein_coding	2	HGNC:7047	OTTHUMG00000130563.6
RPL31	8.328688399	8.284039002	8.694463405	8.356765145	8.435579963	7.967679284	7.972130229	7.251655533	7.195437055	8.087526151	8.200848638	7.769833896	7.474632844	ENSG00000071082.11	protein_coding	1	HGNC:10334	OTTHUMG00000130687.8
WDR1	9.510682958	9.467901079	9.419664936	9.526177228	9.285626643	9.186748733	9.13557577	8.6473973	8.709648983	9.176149565	9.248959604	9.17420272	9.182776079	ENSG00000071127.17	protein_coding	2	HGNC:12754	ncRNA_host
SNX13	5.909533712	5.719916649	5.584501295	5.60678142	5.961658264	6.114111197	6.0841206	6.128914332	6.030129956	6.291199322	5.925308583	6.003397246	5.887852225	ENSG00000071189.21	protein_coding	1	HGNC:21335	OTTHUMG00000152730.5
ARHGAP10	4.422436461	4.402186847	4.055120012	4.411211343	4.229998666	4.231643914	3.924732963	3.533277658	3.437979468	3.988391225	4.216633689	4.297749302	4.375315462	ENSG00000071205.12	protein_coding	1	HGNC:26099	ncRNA_host
RPS6KA2	4.46613035	4.928613803	4.968997522	4.854837028	4.289633252	4.117158137	4.763305506	4.262497718	4.17747734	4.896429564	4.971412444	4.651090778	4.978641516	ENSG00000071242.12	protein_coding	1	HGNC:10431	ncRNA_host
ING3	3.707042321	3.290069402	2.957121015	3.388106957	3.343862399	3.679774072	3.790408347	3.450523825	3.78894752	3.356631288	3.068435928	3.636404991	3.344374271	ENSG00000071243.16	protein_coding	2	HGNC:14587	OTTHUMG00000141270.4
VASH1	1.826190651	1.826992226	1.541314099	2.449929036	1.157002213	2.392550822	2.041040701	2.462418772	1.780850126	1.912877366	1.738686673	2.102329247	2.297998963	ENSG00000071246.11	protein_coding	2	HGNC:19964	overlapping_locus
LMCD1	2.52596241	3.236718122	3.588601268	3.498717873	2.653596717	2.757809644	2.670293083	3.14848339	3.084264171	2.963636886	3.49413871	3.02053327	3.202309059	ENSG00000071282.12	protein_coding	1	HGNC:6633	OTTHUMG00000154971.6
BUD23	4.828501881	4.871428659	5.166406388	5.076935856	5.224028858	5.035644849	5.008920575	5.4090513	5.390354665	4.916865455	4.596891725	4.875568273	4.84157465	ENSG00000071462.12	protein_coding	2	HGNC:16405	OTTHUMG00000023306.4
SEL1L	7.765248156	7.611230858	7.109224478	7.490743722	8.006389853	8.199494364	8.312795209	7.703727498	7.708017246	8.014759692	7.933616424	8.208260315	8.285941176	ENSG00000071537.14	protein_coding	2	HGNC:10717	OTTHUMG00000171419.3
TRIP13	5.21985639	4.92674177	4.472481518	4.837720456	5.383058683	5.107373136	5.132531201	4.590809681	4.40640848	4.800731892	4.684519638	4.802201366	4.479092878	ENSG00000071539.14	protein_coding	1	HGNC:12307	OTTHUMG00000090349.28
ATP6AP1	6.294216015	6.597756102	6.82022999	6.695976829	7.147830868	6.961225088	6.92894701	6.323983787	6.425098462	6.503651286	6.720067443	6.618589735	6.461842858	ENSG00000071553.18	protein_coding	1	HGNC:868	OTTHUMG00000033291.11
TCF3	5.939734553	6.086100252	5.91924824	6.11446299	6.176315379	5.939813375	5.811007754	5.506481806	5.553668785	5.48060414	5.828602687	5.629503647	5.736590993	ENSG00000071564.17	protein_coding	1	HGNC:11633	ncRNA_host
TRIB2	6.335187702	6.440842696	6.561270091	6.470863193	6.420944723	6.411302286	6.406918655	6.630629961	6.521996564	6.688792844	6.608735022	6.598416361	6.531275885	ENSG00000071575.12	protein_coding	1	HGNC:30809	ncRNA_host
DAZAP1	6.54838043	6.511795128	6.564274911	6.514601382	6.490892244	7.947356494	6.337961163	6.910726582	6.711248626	6.302891612	6.260824636	6.322375096	6.387872184	ENSG00000071626.17	protein_coding	1	HGNC:2683	overlapping_locus
MBD3	5.818297009	5.673106791	5.727781394	5.791934055	6.133448523	5.703739668	5.829702464	5.013148899	5.336587687	5.012763053	5.376232993	5.306239926	5.121638949	ENSG00000071655.18	protein_coding	2	HGNC:6918	overlapping_locus
HLTF	6.756253042	6.496748109	6.146020464	6.379196446	6.236271764	6.689118818	6.488724162	6.529441385	6.295479494	6.828795831	6.731770476	6.792633755	6.76639986	ENSG00000071794.16	protein_coding	1	HGNC:11099	OTTHUMG00000159534.5
FAM50A	6.157171352	6.358608302	6.486180326	6.389673461	5.857132352	5.878654408	5.670181882	6.17860026	6.476907618	5.824016122	5.769711354	5.876230513	5.922251369	ENSG00000071859.15	protein_coding	1	HGNC:18786	ncRNA_host
FAM3A	4.690589521	4.586419252	4.884998923	4.66948712	4.549541801	4.473177844	4.449390259	4.162061373	4.248439444	4.072741734	4.493924952	4.131738595	4.185394008	ENSG00000071889.17	protein_coding	2	HGNC:13749	OTTHUMG00000013418.20
CPSF1	5.531798659	5.806877864	6.218994015	5.870737051	5.687381524	5.548869333	5.441278548	6.522369857	6.749668782	4.896429564	5.363579811	5.091108395	5.359496159	ENSG00000071894.17	protein_coding	2	HGNC:2324	ncRNA_host
CYBRD1	7.993816149	7.121711255	6.941470522	7.114428672	8.085807492	8.204176367	8.299667075	7.120639824	7.072865699	7.534998861	7.461844264	7.518569942	7.587014738	ENSG00000071967.12	protein_coding	1	HGNC:20797	OTTHUMG00000132260.4
PDCD2	6.018360931	5.855856664	5.725341282	5.703390989	5.907962853	5.752224166	5.502716599	6.019782861	5.624295794	5.639638039	5.635419136	5.542077285	5.645154645	ENSG00000071994.11	protein_coding	1	HGNC:8762	OTTHUMG00000016083.7
RDH11	7.476837441	7.359945284	7.311581098	7.328589926	7.697256951	7.707950228	7.630615394	7.488915908	7.34547334	7.54733616	7.543730412	7.610062857	7.793893341	ENSG00000072042.13	protein_coding	1	HGNC:17964	overlapping_locus
PRKACA	7.505164313	7.537473698	7.715878682	7.687221092	7.336370629	7.386839328	7.207224333	6.902188669	6.872742747	7.562003963	7.603847338	7.545865608	7.572197488	ENSG00000072062.15	protein_coding	1	HGNC:9380	OTTHUMG00000182051.5
ADGRL1	4.772424338	5.078883681	5.276402829	5.040829134	4.885349469	4.915178518	4.669469699	4.448821774	4.797232633	4.761731645	4.957409475	5.048121771	4.849529984	ENSG00000072071.16	protein_coding	1	HGNC:20973	OTTHUMG00000182138.4
ACTN1	8.628114144	8.693507473	8.558287272	8.753740069	8.5817737	8.34435515	8.442011479	7.820785584	7.805131522	8.230885678	8.322992977	8.340399177	8.367440761	ENSG00000072110.16	protein_coding	1	HGNC:163	overlapping_locus
ZFYVE26	4.701076353	4.821975776	4.935357858	4.969283218	4.753905005	4.840962802	4.580003161	4.978153478	4.764252769	4.390200964	4.67027963	4.637970433	4.722996187	ENSG00000072121.17	protein_coding	2	HGNC:20761	ncRNA_host
RPS6KA6	1.02777487	0.978073158	0.417874146	0.28304701	-1.977265852	-0.072165541	0.304628314	1.382565694	2.029428229	0.618716446	0.340585353	1.307231532	0.147350911	ENSG00000072133.11	protein_coding	2	HGNC:10435	OTTHUMG00000021923.2
EPN2	5.321903654	5.848959548	5.774585345	5.726306488	5.372755284	5.684599148	5.528262806	5.752553889	5.656105883	5.94334772	5.947913757	5.816936798	5.842168886	ENSG00000072134.15	protein_coding	1	HGNC:18639	overlapping_locus
PTPN18	4.578461211	4.107543321	4.241795124	4.207168877	4.428751959	4.452335137	4.535901145	4.314900259	4.199935428	4.08182674	3.955219613	4.04694188	4.486774914	ENSG00000072135.13	protein_coding	2	HGNC:9649	OTTHUMG00000131630.6
LIMS2	3.208639927	3.001116352	3.43954231	3.513169676	3.412518174	3.062837557	2.896426064	3.169331726	3.029774774	2.067078294	2.670864212	2.54607474	2.782910818	ENSG00000072163.20	protein_coding	1	HGNC:16084	OTTHUMG00000131529.6
SPEG	2.363818235	3.230673293	4.246789536	3.340298968	3.148318006	2.963249267	2.564508532	4.727121836	4.29537718	3.457702284	3.305688744	3.15185034	2.652383013	ENSG00000072195.15	protein_coding	1	HGNC:16901	OTTHUMG00000193740.2
LNX1	2.389980654	2.745072239	2.944880411	2.546734059	2.235291659	2.392550822	2.273666139	2.339038577	2.416627504	2.68267604	2.539148877	2.315067837	2.399160119	ENSG00000072201.14	protein_coding	2	HGNC:6657	OTTHUMG00000102099.5
ALDH3A2	6.84462981	6.869098454	6.769944645	6.698612768	6.661423056	6.809730519	6.936385737	7.02808273	7.084603661	6.772449883	6.732457353	6.631220923	6.656605307	ENSG00000072210.19	protein_coding	1	HGNC:403	ncRNA_host
TFRC	8.290777059	7.402356027	7.020148014	7.534777828	8.422320499	8.672931429	8.722746994	7.476369398	7.402520138	7.434073508	7.423303843	7.928552057	7.815799866	ENSG00000072274.13	protein_coding	2	HGNC:11763	OTTHUMG00000155714.3
SREBF1	7.372042614	7.112694907	7.40453337	7.264294028	7.593122925	7.244105627	7.277540772	7.257144843	7.322660498	6.801587529	6.907772312	6.887687439	6.816030543	ENSG00000072310.18	protein_coding	2	HGNC:11289	ncRNA_host
AFF4	8.253857967	8.441041778	8.142980666	8.295086247	7.931733326	8.299864831	8.214795768	8.533668223	8.553127285	8.567079077	8.550410316	8.734936181	8.662804558	ENSG00000072364.13	protein_coding	2	HGNC:17869	OTTHUMG00000059838.10
UBE2D1	5.070138734	5.045251003	4.704371422	4.905001008	4.918783656	4.188194638	4.638522872	4.954323499	4.929549558	5.768887851	5.488954908	5.400117769	4.87708142	ENSG00000072401.15	protein_coding	2	HGNC:12474	OTTHUMG00000018269.3
MPP5	7.570964281	7.095733235	6.548181792	6.976138732	7.11317862	7.319395819	7.383996659	6.880227825	6.821563082	7.249060005	7.138372238	7.328346456	7.172215938	ENSG00000072415.10	protein_coding	2	HGNC:18669	OTTHUMG00000171243.4
RHOBTB1	2.440923796	3.168726441	3.642659929	3.137654864	3.226688755	2.723436211	2.607778809	3.836750744	3.458742057	3.32640382	3.421188583	3.195474558	3.292721941	ENSG00000072422.17	protein_coding	2	HGNC:18738	ncRNA_host
SMC1A	8.434003539	8.339269152	7.860552781	8.19353481	8.456059034	8.810794206	8.714424124	8.116485376	7.876617498	8.053335219	8.156346817	8.579976745	8.633042429	ENSG00000072501.19	protein_coding	2	HGNC:11111	ncRNA_host
HSD17B10	4.6559711	4.950866824	4.953803655	5.108993969	5.032242488	4.365838247	4.245426144	4.233094095	3.837317831	3.97871575	4.200869307	4.175973179	4.27241131	ENSG00000072506.14	protein_coding	2	HGNC:4800	overlapping_locus
MARK2	5.863594757	5.736026257	5.81381809	5.862297949	5.917447859	5.802486759	5.905003811	5.588105533	5.278031309	5.494267605	5.505089771	5.543482104	5.52904845	ENSG00000072518.22	protein_coding	1	HGNC:3332	OTTHUMG00000160504.7
HMMR	4.286291878	3.997813209	3.273289048	3.628246213	4.043391945	3.985564566	3.958536755	4.070823534	3.416913705	4.072750839	3.882965761	4.120468506	3.916302568	ENSG00000072571.20	protein_coding	2	HGNC:5012	OTTHUMG00000130381.8
CHFR	4.300154369	4.726361421	4.707993911	4.736694738	4.53112313	4.573066745	4.541482614	4.864497053	5.130549659	4.454495717	4.647196253	4.410041766	4.350272485	ENSG00000072609.18	protein_coding	1	HGNC:20455	ncRNA_host
TRHDE	-0.571211583	-1.352181024	0.268719123	-0.904581877	0.314851516	-1.344287876	-0.524832258	-0.209450687	-0.352231329	-0.154664574	-1.705951125	0.559750877	0.663400358	ENSG00000072657.10	protein_coding	2	HGNC:30748	overlapping_locus
P4HA2	6.268005843	6.040998017	6.230385149	6.053992069	6.55760468	6.401823722	6.449144457	5.779927209	5.991467065	6.187814149	6.209556802	6.262949387	6.390947933	ENSG00000072682.20	protein_coding	1	HGNC:8547	ncRNA_host
NFATC3	5.023009353	5.033413518	4.687521486	5.192152851	5.090081621	5.558651242	5.187017128	4.894203078	5.058722174	5.23101456	5.165363839	5.459290871	5.322783764	ENSG00000072736.19	protein_coding	1	HGNC:7777	ncRNA_host
TRNT1	3.817195776	3.92848329	3.820678006	3.65888401	3.658529458	3.741194256	3.73296932	4.478360161	4.548774946	3.878090165	3.926750822	4.054863905	4.046759023	ENSG00000072756.17	protein_coding	2	HGNC:17341	OTTHUMG00000090259.12
ACADVL	6.741087883	7.16875826	7.738659966	7.198401971	7.052072557	6.921029368	6.738996427	8.257631825	8.424464957	6.79331664	6.93304046	7.004722132	6.838718851	ENSG00000072778.20	protein_coding	2	HGNC:92	OTTHUMG00000102157.25
STK10	6.444549582	6.821580545	6.838541061	6.889737041	6.644392634	6.466900685	6.446168973	6.53648143	6.605830032	6.467749578	6.520995316	6.611225298	6.651488162	ENSG00000072786.13	protein_coding	1	HGNC:11388	OTTHUMG00000163265.4
FBXW11	6.797152453	6.934775397	6.78547197	6.980477987	6.704509805	6.825007608	6.796200679	6.638126477	6.360366943	7.178895222	7.207552423	7.143462417	7.187616816	ENSG00000072803.18	protein_coding	2	HGNC:13607	OTTHUMG00000163267.3
ACAP1	-2.004772654	-2.09612192	-0.189864143	-1.125491363	-2.689851243	-2.091710261	-2.689851243	-2.689851243	-2.689851243	-1.444700092	-1.705951125	-1.569542002	-2.689851243	ENSG00000072818.12	protein_coding	1	HGNC:16467	OTTHUMG00000102199.10
EVC	5.816145952	5.581758347	5.471709282	5.560006167	5.900812132	5.820894795	5.943495991	5.232099932	5.168855833	5.438830324	5.352922119	5.493611885	5.547530501	ENSG00000072840.13	protein_coding	1	HGNC:3497	OTTHUMG00000090427.4
DERL2	5.837690581	5.775007156	5.796893752	5.945434606	6.335100714	5.901894623	6.089849573	5.745631232	5.817530883	5.992299695	5.757639286	5.90717751	5.882036983	ENSG00000072849.11	protein_coding	2	HGNC:17943	OTTHUMG00000102040.5
SIDT1	-0.473633138	-0.083070772	-0.085744456	-1.386452216	-2.689851243	-0.660367163	0.077352715	0.874123542	0.327302972	0.00652891	0.451326337	-0.946607168	0.147350911	ENSG00000072858.11	protein_coding	2	HGNC:25967	ncRNA_host
NDE1	5.743176528	6.043588157	6.2079374	5.990014689	5.619285864	5.589987245	5.533879452	5.641299709	5.610445217	6.324082832	6.257019172	5.900600804	5.916573413	ENSG00000072864.16	protein_coding	1	HGNC:17619	ncRNA_host
IRAG1	-1.356728731	-0.763743479	-0.302086756	-2.3740731	-2.689851243	-2.091710261	-0.957300312	-2.187611026	-2.689851243	-0.786478277	-1.294966827	-0.946607168	-0.201915773	ENSG00000072952.20	protein_coding	2	HGNC:7237	overlapping_locus
TMEM38A	4.636980522	5.35160593	5.890813976	5.425176259	5.39328902	5.273981896	5.183448058	4.914748208	4.914598172	5.399445137	5.701328794	5.233956043	5.282144734	ENSG00000072954.7	protein_coding	2	HGNC:28462	OTTHUMG00000182639.2
AP1M1	6.273286285	6.608879485	6.995138426	6.820540303	6.718140036	6.403181622	6.287317477	5.961214956	6.040497006	6.341189091	6.607241576	6.39435018	6.332461623	ENSG00000072958.9	protein_coding	1	HGNC:13667	OTTHUMG00000182323.4
PVR	7.086258978	7.242355259	7.202051821	7.268149619	7.521073122	7.501791045	7.493889521	7.447083818	7.682870061	7.38169912	7.382825513	7.57160754	7.54898488	ENSG00000073008.15	protein_coding	2	HGNC:9705	overlapping_locus
XRCC1	4.027632027	4.296084834	4.489432323	4.387887668	4.395209632	4.309019902	4.124080331	4.059705802	3.853087471	4.419126733	3.950513656	4.042966485	4.151959262	ENSG00000073050.12	protein_coding	1	HGNC:12828	overlapping_locus
SCARB1	4.520428217	4.533328691	4.645074995	4.641269971	5.100434149	4.820781838	4.753710589	4.651344268	4.876527422	4.299740998	4.358379115	4.343719038	4.509582367	ENSG00000073060.17	protein_coding	2	HGNC:1664	OTTHUMG00000168544.4
CYP2W1	-2.689851243	-2.689851243	-2.689851243	-2.689851243	-2.689851243	-1.670128391	-2.689851243	-2.689851243	-2.689851243	-2.689851243	-2.282841226	-2.689851243	-2.689851243	ENSG00000073067.14	protein_coding	2	HGNC:20243	OTTHUMG00000074071.4
MCM2	5.717580038	5.664885348	5.260773617	5.791959728	5.645199846	5.671135766	5.473784914	4.474177239	5.002066974	4.85996428	4.971412444	5.242649707	5.297513646	ENSG00000073111.14	protein_coding	1	HGNC:6944	OTTHUMG00000159637.9
PANX2	0.414044071	-0.276334664	-0.189864143	0.237369388	-1.977265852	-1.078651072	1.370304683	-1.275366562	0.134309839	-1.050813857	-0.838859955	-1.078968187	-0.304254388	ENSG00000073150.14	protein_coding	2	HGNC:8600	OTTHUMG00000044649.5
SELENOO	4.229470225	3.206212804	3.532454236	3.62381515	3.935520727	2.807881351	2.787795055	3.210145764	3.633271458	2.797309772	2.394188845	2.39209329	3.174029749	ENSG00000073169.14	protein_coding	2	HGNC:30395	OTTHUMG00000044645.4
TP63	1.215033565	1.710081373	1.860884878	1.638213951	1.159497773	1.301028909	1.319179455	1.346407365	1.852452808	2.271287957	2.233019593	2.039870124	2.782910818	ENSG00000073282.14	protein_coding	2	HGNC:15979	ncRNA_host
ALPK1	2.813772199	2.71937464	3.028449078	2.811184802	2.433364848	2.94845901	2.896426064	2.738342654	2.852875948	3.386238402	3.201131205	2.858076361	2.807656805	ENSG00000073331.18	protein_coding	2	HGNC:20917	overlapping_locus
LLGL2	3.570735274	2.972387538	3.358804578	3.168411803	4.252658976	3.723910823	3.752370871	4.192928091	4.499526892	2.609252297	2.791553799	2.764618983	2.638656445	ENSG00000073350.14	protein_coding	2	HGNC:6629	OTTHUMG00000179685.3
PDE8A	5.465683579	5.725307248	5.558626703	5.58186936	5.63085781	6.037486817	5.715367515	6.043977254	6.054204865	5.763257368	5.673041638	5.983831217	6.062507162	ENSG00000073417.15	protein_coding	2	HGNC:8793	OTTHUMG00000148670.6
CLCN4	6.306287617	6.346069365	6.121758467	6.450990079	6.632926296	6.763957066	7.057340622	6.302911942	6.172044963	6.588880059	6.633168386	7.048011679	7.033556843	ENSG00000073464.13	protein_coding	2	HGNC:2022	OTTHUMG00000021125.3
NLE1	3.717415831	3.449664225	3.694758616	3.864422471	3.452190953	3.679765108	3.277396819	2.806470278	2.78872638	3.164967432	3.050964509	3.338562697	2.819872426	ENSG00000073536.18	protein_coding	2	HGNC:19889	OTTHUMG00000132928.4
SDHA	7.190032416	6.992035553	7.139494971	7.107290123	7.211238929	7.006726789	6.922807115	5.979890113	6.259408232	6.594519103	6.667812328	6.629924209	6.592817062	ENSG00000073578.17	protein_coding	1	HGNC:10680	overlapping_locus
SMARCE1	7.558721388	7.560951804	7.233216962	7.463926328	7.485473287	7.548734216	7.492165269	7.702486311	7.755985526	7.585762471	7.582193572	7.810500264	7.760517555	ENSG00000073584.20	protein_coding	2	HGNC:11109	overlapping_locus
GSDMB	1.092932707	0.825839432	2.433966524	0.567747573	0.953691856	1.70499375	1.601840056	3.626687855	3.306730979	1.544009246	2.033849365	1.594772939	1.898037584	ENSG00000073605.19	protein_coding	2	HGNC:23690	OTTHUMG00000133248.6
KDM5A	5.860089639	5.811951661	5.696429044	5.769068599	5.389883556	5.764957045	5.69295034	5.790058507	5.739074963	5.717404487	5.807937028	5.881805475	6.144924972	ENSG00000073614.13	protein_coding	2	HGNC:9886	OTTHUMG00000168055.3
PPP2R3A	5.66096116	5.610002895	5.250866783	5.481363709	5.312937221	5.65298689	5.771121715	5.57057844	5.175142465	6.016167766	6.036067247	6.083960727	6.264820724	ENSG00000073711.11	protein_coding	2	HGNC:9307	overlapping_locus
FERMT2	6.71868388	6.703121444	6.468140449	6.748819469	6.687983365	6.738364339	6.769071976	6.64372504	6.471809629	6.820686677	6.902299037	6.96378101	6.844709486	ENSG00000073712.15	protein_coding	1	HGNC:15767	OTTHUMG00000140309.5
DHRS9	-0.675871741	-2.362656665	-2.18056505	-2.689851243	-2.689851243	-2.689851243	-2.689851243	-2.689851243	-1.091800402	-2.689851243	-1.294966827	-2.689851243	-1.583880553	ENSG00000073737.17	protein_coding	2	HGNC:16888	OTTHUMG00000132180.9
PTGS2	1.272415456	3.301666492	3.612022152	3.650199656	1.28201218	2.557736791	2.542410222	3.541297041	3.236303302	4.668418689	4.410714554	4.403852253	4.424141851	ENSG00000073756.13	protein_coding	2	HGNC:9605	OTTHUMG00000035473.4
IGF2BP2	7.109107927	6.981015782	6.894508547	6.999410583	6.937898779	6.968581358	6.964733036	7.451585289	7.256014489	6.83685966	6.968386979	7.214990653	7.166243088	ENSG00000073792.16	protein_coding	2	HGNC:28867	ncRNA_host
MAP3K13	6.215025341	5.474470851	5.566637656	5.428975701	5.261742056	5.486182262	5.628790883	5.344064191	5.335291465	5.832106636	5.734557152	5.526500565	5.580211209	ENSG00000073803.14	protein_coding	1	HGNC:6852	OTTHUMG00000156673.8
ST6GAL1	1.864013854	3.625978735	3.807217555	3.62381515	2.323529353	2.977904016	2.497125454	3.649125073	4.057473904	3.978706032	4.115155954	4.022927554	4.161590003	ENSG00000073849.16	protein_coding	1	HGNC:10860	OTTHUMG00000156500.4
FRY	-0.065466923	0.42070276	-0.085744456	0.491933233	0.878004391	0.737959995	-0.349143558	-0.209450687	-0.352231329	-0.154664574	0.019636685	1.108540689	1.237417924	ENSG00000073910.23	protein_coding	2	HGNC:20367	ncRNA_host
PICALM	8.51461676	8.593963198	8.349773143	8.528111727	8.198995665	8.259576711	8.457972444	8.358658797	8.239619979	8.860989754	8.710494843	8.737090742	8.724209224	ENSG00000073921.18	protein_coding	1	HGNC:15514	OTTHUMG00000166981.5
NSF	6.13800178	6.161987741	6.029134893	6.156485001	6.084596274	6.300535092	6.091754821	5.665351952	5.390360069	6.15163206	6.167593778	6.279093667	6.282582617	ENSG00000073969.18	protein_coding	2	HGNC:8016	OTTHUMG00000134315.6
GLI2	3.301156351	1.827008269	2.380436134	2.074678628	3.195849426	3.279432016	3.166067407	2.120937935	2.029428229	2.239197787	2.366192979	2.071437667	2.431363327	ENSG00000074047.22	protein_coding	2	HGNC:4318	OTTHUMG00000153741.11
CLASP1	6.381563056	6.357915201	6.307699943	6.22829402	6.052682179	6.199434673	6.38066682	6.619311167	6.608155136	6.295108591	6.15945954	6.247485473	6.236622433	ENSG00000074054.20	protein_coding	2	HGNC:17088	ncRNA_host
MRPS34	5.003916958	4.902208324	5.019481634	5.178621664	4.810984041	4.156338235	4.231667861	3.790400741	3.669346795	3.498940898	4.001453705	3.856231886	3.993819601	ENSG00000074071.15	protein_coding	2	HGNC:16618	OTTHUMG00000128636.2
NOTCH3	-0.911155579	-0.499552582	0.268719123	0.28304701	-0.238002548	0.15115101	-0.724921801	-0.10562588	-2.689851243	-1.93691692	-1.294966827	0.208675631	0.147350911	ENSG00000074181.9	protein_coding	2	HGNC:7883	ncRNA_host
CLNS1A	6.31655333	6.249873962	6.279952972	6.37062563	5.90796761	6.22422902	6.003423594	5.813425136	5.884270277	6.245491702	6.155375669	6.173049638	6.160618362	ENSG00000074201.9	protein_coding	2	HGNC:2080	ncRNA_host
PPP2R2C	2.969355476	4.21871143	4.583236564	4.236490678	3.788244835	3.337404323	3.09185498	3.728532451	3.868686601	4.48217956	4.333299547	4.168697943	4.371171012	ENSG00000074211.14	protein_coding	2	HGNC:9306	OTTHUMG00000090445.7
TEAD2	4.698461783	5.381952623	5.746654544	5.657522505	4.894981419	4.629850645	4.496179766	5.259096867	5.064348509	5.205482046	5.432700303	5.058002567	4.703352954	ENSG00000074219.14	protein_coding	1	HGNC:11715	OTTHUMG00000183174.3
EED	4.945578115	5.146748843	4.88179195	5.154248326	4.904554257	4.81262974	4.930191668	4.91783462	4.876519706	4.83334692	4.840182976	5.077569261	5.068406923	ENSG00000074266.22	protein_coding	1	HGNC:3188	ncRNA_host
TSG101	6.654709996	6.696550013	6.898481029	6.686447901	6.420943056	6.464301106	6.318566483	5.879756285	6.209275886	6.748431233	6.724208328	6.381027414	6.474455696	ENSG00000074319.13	protein_coding	1	HGNC:15971	overlapping_locus
NCBP3	6.488345673	5.982784167	5.90667747	5.83859267	5.744434985	6.047941839	5.822508353	6.489589269	6.206209488	5.938357165	5.896237345	6.021693833	6.081653961	ENSG00000074356.17	protein_coding	1	HGNC:24612	OTTHUMG00000177672.4
CA12	6.322509446	5.641130752	6.008698994	5.746827543	6.363131637	6.510392831	6.400784228	5.512615151	5.568077322	6.384009944	6.403669844	6.031758668	6.11425697	ENSG00000074410.14	protein_coding	2	HGNC:1371	OTTHUMG00000132881.3
MGLL	5.236172734	5.867603419	5.948663211	5.875404198	5.563003483	5.68683088	5.45318396	5.181688866	5.384946299	5.89781935	6.164549192	5.950264198	5.845158664	ENSG00000074416.15	protein_coding	1	HGNC:17038	OTTHUMG00000159641.6
NTN4	5.306537115	6.561455757	6.443316208	6.532441387	6.046213328	6.15175826	6.26722841	6.574099106	6.499625726	7.054177242	7.032692142	6.907499852	7.076189026	ENSG00000074527.13	protein_coding	1	HGNC:13658	OTTHUMG00000170290.5
BCS1L	2.490129265	2.583527102	3.43954231	2.894482954	3.226688755	3.206655327	2.861134703	4.356394749	4.577527024	2.531863953	2.659363272	3.004277067	2.782898338	ENSG00000074582.15	protein_coding	1	HGNC:1020	OTTHUMG00000133114.6
NUAK1	5.752030339	5.402283524	5.316470356	5.605660584	5.44665839	5.724251469	5.482524631	5.124117534	5.278025468	5.332583171	5.377672781	5.515066508	5.760552229	ENSG00000074590.14	protein_coding	1	HGNC:14311	OTTHUMG00000169763.4
DPP8	5.724023147	5.738160535	5.534321396	5.670468248	5.547813102	5.924766391	5.898489943	6.486476517	6.224516928	5.890090048	5.959671075	6.059572293	6.012825131	ENSG00000074603.19	protein_coding	1	HGNC:16490	overlapping_locus
SLC24A1	3.998170262	3.396598766	3.161356482	3.228008286	3.50346274	3.840752026	3.863600738	3.50894853	3.162260334	3.400817183	3.329923012	3.752939466	3.810088744	ENSG00000074621.14	protein_coding	1	HGNC:10975	OTTHUMG00000167960.6
ZNF532	5.518519388	5.504815424	5.760689283	5.647710744	5.625084887	5.700147048	5.680328983	6.179887623	6.146674292	5.690758331	5.626597373	5.934256705	5.848140769	ENSG00000074657.14	protein_coding	1	HGNC:30940	OTTHUMG00000132759.7
SCARF1	0.773317064	-0.024003863	0.417874146	0.237369388	0.878004391	0.737959995	0.752877692	1.757765175	1.576640164	-1.93691692	0.281854948	-0.038464149	-0.414410538	ENSG00000074660.16	protein_coding	2	HGNC:16820	OTTHUMG00000090555.7
LMAN1	8.298135451	7.957181648	7.607937151	7.889255324	8.287585404	8.461424661	8.558868766	7.949886231	7.932423361	8.350429187	8.231979868	8.474160946	8.458963191	ENSG00000074695.6	protein_coding	2	HGNC:6631	OTTHUMG00000132758.3
HACD3	7.65123525	7.400335883	7.238342666	7.374888753	7.723847883	7.766625318	7.716500642	7.061923876	6.962707701	7.60670696	7.552754197	7.574721115	7.506642327	ENSG00000074696.13	protein_coding	1	HGNC:24175	OTTHUMG00000172658.10
IPCEF1	0.028661484	-0.019496732	0.743508198	0.062533706	0.798207377	0.466891888	-0.167828139	0.780802375	1.721127663	0.941215308	0.695871619	0.46784989	1.09482793	ENSG00000074706.13	protein_coding	1	HGNC:21204	overlapping_locus
ZZEF1	5.227129075	5.408997317	5.349347715	5.348029814	5.075234243	5.162937857	5.319742001	5.204588158	5.374051963	4.833341546	5.230155413	5.149583786	5.016283627	ENSG00000074755.15	protein_coding	2	HGNC:29027	ncRNA_host
ENO1	11.72914947	11.79514461	11.8409618	11.87582574	11.45799151	11.2791382	11.13521969	10.45617746	10.61209942	11.13529565	11.21609264	11.00724074	10.96568644	ENSG00000074800.16	protein_coding	2	HGNC:3350	ncRNA_host
MYDGF	6.100865451	5.985483553	6.312471703	6.274254635	6.444092741	6.02342611	6.064849626	5.134756898	5.124065232	5.494264206	5.763017124	5.393887002	5.726891676	ENSG00000074842.8	protein_coding	2	HGNC:16948	overlapping_locus
ANO8	5.100162997	5.360004017	6.05071396	5.524789435	5.36237777	5.225812924	5.179866554	6.500941806	6.580005847	5.442358048	5.374161106	5.387632343	5.573013941	ENSG00000074855.11	protein_coding	2	HGNC:29329	OTTHUMG00000182665.2
TUBE1	2.916338685	3.09069867	2.944880411	3.156171644	2.294712293	2.840322362	3.236662153	4.401151145	3.853103155	3.689111719	3.193193357	3.345041339	3.361188778	ENSG00000074935.14	protein_coding	2	HGNC:20775	OTTHUMG00000015382.3
ARHGEF10L	3.26627166	3.230673293	3.730859883	3.419129414	3.516013435	3.606210958	3.405468082	3.14848339	3.65143992	2.77510015	2.715928123	2.735346185	2.553450446	ENSG00000074964.17	protein_coding	2	HGNC:25540	OTTHUMG00000002514.4
TXK	2.104187169	1.77804289	1.665863234	2.100408986	2.235291659	2.633739254	2.352061809	2.032674172	1.576640164	1.785389988	2.551632461	2.41688091	1.987392703	ENSG00000074966.11	protein_coding	1	HGNC:12434	ncRNA_host
KCNQ2	-2.689851243	-2.689851243	-2.689851243	-2.3740731	-1.977265852	-2.689851243	-2.689851243	-2.689851243	-2.689851243	-2.689851243	-1.485873424	-2.689851243	-1.583880553	ENSG00000075043.20	protein_coding	2	HGNC:6296	OTTHUMG00000033049.15
ACTR6	5.045661164	5.226446081	5.153169848	5.047463218	4.946837474	4.503875303	4.938680824	4.709440816	4.973495915	5.679045186	5.449474687	5.221696928	5.140796099	ENSG00000075089.10	protein_coding	2	HGNC:24025	OTTHUMG00000170245.3
TIPIN	3.850554609	3.55511174	3.19275202	3.74709319	3.452217049	3.783509774	3.567580706	2.993445534	3.351805468	3.21532289	3.526125633	3.312379637	3.54901639	ENSG00000075131.10	protein_coding	2	HGNC:30750	ncRNA_host
SRI	6.36021644	6.348166887	6.268946809	6.36267055	6.08879892	5.845076418	5.911494872	5.714053532	5.713383048	6.187814149	5.962011084	5.792282919	5.757378498	ENSG00000075142.14	protein_coding	2	HGNC:11292	OTTHUMG00000157267.4
EIF4G3	7.891942203	7.549981289	7.371760942	7.460313004	7.480880456	7.891850329	7.648230555	7.439836034	7.32689604	7.669761788	7.747771638	7.875610355	7.856764425	ENSG00000075151.23	protein_coding	1	HGNC:3298	ncRNA_host
NUP37	4.880175606	5.074261915	5.328298465	5.145002654	4.932878754	4.737110664	4.734327168	4.684305287	4.624233828	5.167620419	5.342181514	4.932546597	4.868289257	ENSG00000075188.9	protein_coding	2	HGNC:29929	OTTHUMG00000170478.5
SEMA3A	5.44711364	6.2543553	6.169881183	6.293911973	6.119934494	6.219610592	6.397707206	6.546475573	6.469253863	7.003734758	6.9834389	7.031052727	7.005087379	ENSG00000075213.11	protein_coding	2	HGNC:10723	OTTHUMG00000023443.16
GTSE1	5.648823896	5.79871881	5.617649951	5.86886502	5.912716707	5.909558905	5.974804718	5.993722726	5.89573971	5.497655717	5.744106326	5.785160872	5.525323456	ENSG00000075218.19	protein_coding	2	HGNC:13698	OTTHUMG00000150486.4
SEMA3C	7.795229461	7.527945306	7.277901948	7.369274285	7.928219063	8.32801977	8.34908868	7.629971385	7.627785268	8.133539131	8.058872081	8.013788633	7.994482665	ENSG00000075223.14	protein_coding	1	HGNC:10725	OTTHUMG00000023447.6
TTC38	4.900792738	5.140306106	5.145167631	5.135694236	4.821123713	4.876595958	4.530292379	4.267340582	4.448538103	4.397488776	4.791016141	4.537007365	4.618484672	ENSG00000075234.17	protein_coding	1	HGNC:26082	OTTHUMG00000150494.3
ACAT1	7.055975604	6.515533422	6.550204287	6.488639756	6.501964819	6.635824332	6.494495116	5.679950594	5.464094088	6.335510776	6.306657872	6.284155396	6.44419623	ENSG00000075239.14	protein_coding	1	HGNC:93	OTTHUMG00000166381.3
GRAMD4	3.654057918	3.644307649	3.657738232	3.50355446	3.589036464	3.624954043	3.809057499	3.230127805	2.78872638	2.983163406	3.393716756	3.438786948	2.652383013	ENSG00000075240.17	protein_coding	2	HGNC:29113	OTTHUMG00000150402.4
CELSR1	3.186420321	2.897985031	2.64541696	2.556066673	3.115737488	3.076519443	3.417671446	2.0552515	2.499121467	2.333403187	2.726966538	3.083824706	1.943406823	ENSG00000075275.18	protein_coding	1	HGNC:1850	overlapping_locus
ZNF638	6.705722609	6.72157544	6.414756044	6.738096163	6.522305396	7.031399056	6.839930626	6.971340156	6.785038568	6.801584782	6.832400332	7.216315957	7.319829722	ENSG00000075292.19	protein_coding	1	HGNC:17894	OTTHUMG00000129735.21
SLC25A40	4.62876455	4.426210622	4.066458007	4.105954938	4.360861903	4.32630159	4.622796908	5.150570258	4.764252769	5.332586973	4.572596612	4.692286011	4.4636011	ENSG00000075303.13	protein_coding	2	HGNC:29680	OTTHUMG00000131033.13
TIMM21	4.272294894	4.011998175	3.866831016	4.201229939	4.487230327	4.840962802	4.461223297	3.82365256	4.295354094	4.509342166	4.307768915	4.559447217	4.535731482	ENSG00000075336.12	protein_coding	2	HGNC:25010	OTTHUMG00000132844.4
ADD2	-2.689851243	-1.871234446	-1.804908307	-2.115153275	-1.502415141	-2.689851243	-2.029208053	-1.520417625	-0.352231329	-1.444700092	-2.689851243	-2.689851243	-2.689851243	ENSG00000075340.23	protein_coding	1	HGNC:244	OTTHUMG00000129710.15
RASAL2	6.510872342	6.552993321	6.494603676	6.60054687	6.505114438	6.814840198	6.864656795	7.255319018	7.216937078	6.805701836	6.726962788	7.117233881	7.065327723	ENSG00000075391.17	protein_coding	2	HGNC:9874	overlapping_locus
VPS9D1	2.088296653	2.753528944	3.368001825	2.987085562	2.676138903	2.180861614	2.102837189	3.169321376	3.236303302	2.840728886	2.57626795	2.233696902	2.366221641	ENSG00000075399.14	protein_coding	2	HGNC:13526	OTTHUMG00000173219.3
ZNF37A	5.87578794	5.558473894	5.082827353	5.505456417	5.437756701	5.906205044	6.078391847	6.15220825	6.160893843	5.559962004	5.571894957	6.000217661	6.229466433	ENSG00000075407.18	protein_coding	2	HGNC:13102	overlapping_locus
MARK3	6.67080433	6.720495818	6.872059024	6.765509396	6.785711191	6.867926957	6.709519369	7.325494678	7.340946808	6.842211949	7.043782139	6.893218388	6.806854056	ENSG00000075413.19	protein_coding	1	HGNC:6897	OTTHUMG00000171789.5
SLC25A3	8.810652054	8.959478427	9.105262013	9.076957347	8.83979453	8.675461972	8.584127967	8.605941765	8.722047729	8.721324038	8.869144569	8.646331016	8.478359098	ENSG00000075415.15	protein_coding	2	HGNC:10989	ncRNA_host
FNDC3B	7.869852718	8.033243141	7.874737248	7.951578207	7.53193276	7.930032878	7.894585574	7.863773647	7.79834732	8.479223804	8.394342609	8.323764919	8.288140718	ENSG00000075420.13	protein_coding	2	HGNC:24670	ncRNA_host
FOSL2	7.608005615	7.623982658	7.651428281	7.676029005	7.791804264	7.910113345	7.766855847	7.517092179	7.534290441	7.709829757	7.710680816	7.699293437	7.706143369	ENSG00000075426.12	protein_coding	1	HGNC:3798	overlapping_locus
FRYL	6.760646169	6.660994276	6.403618609	6.762489694	6.26812016	6.597191218	6.630463232	6.747018361	6.556116719	6.522103797	6.489710001	6.759707089	6.932409538	ENSG00000075539.15	protein_coding	1	HGNC:29127	ncRNA_host
TMEM131	7.372041384	7.402019197	7.199572788	7.334105983	7.612225504	7.685247125	7.62144395	7.463239104	7.440855086	7.650828107	7.517393308	7.857899134	7.793906113	ENSG00000075568.17	protein_coding	1	HGNC:30366	ncRNA_host
FSCN1	5.487050659	5.827069865	5.983488393	5.955165354	5.510708199	5.150055025	5.087410618	4.632699791	4.914598172	5.421061142	5.75494283	5.149585634	5.288751468	ENSG00000075618.18	protein_coding	1	HGNC:11148	OTTHUMG00000090599.6
ACTB	12.77697707	12.59802281	12.37828792	12.59247609	12.29481407	11.95129821	12.02491051	11.36433469	11.41125145	12.21039272	12.11019235	12.12370925	12.07799678	ENSG00000075624.17	protein_coding	2	HGNC:132	OTTHUMG00000023268.12
MOCOS	5.315096176	5.244575788	5.330652494	5.37068376	5.096261135	5.204029874	5.179870137	5.380282798	5.563292045	5.1761204	5.257084057	5.158799368	5.04518562	ENSG00000075643.6	protein_coding	2	HGNC:18234	overlapping_locus
PLD1	4.868590713	5.373737983	5.638701449	5.331818204	4.661926306	4.864817072	4.8010595	5.518720501	5.224473021	5.670046299	5.635420602	5.232211355	5.27772559	ENSG00000075651.16	protein_coding	1	HGNC:9067	OTTHUMG00000156947.8
WDR62	5.008148054	4.642186696	4.55129613	4.716023842	4.748602252	4.425857719	4.569103402	4.945285923	5.009769548	3.76995004	3.926750822	4.17598044	4.554128658	ENSG00000075702.19	protein_coding	2	HGNC:24502	overlapping_locus
DLG1	8.399407015	8.240147092	8.086991901	8.137520503	7.893806092	8.117903777	8.134358019	8.364038439	8.301271591	8.297361629	8.367894957	8.357967274	8.445722219	ENSG00000075711.21	protein_coding	2	HGNC:2900	ncRNA_host
RAB7A	8.215054418	7.972899351	8.098779017	8.200990717	8.333908939	8.097499262	8.009906006	7.5094478	7.421154561	8.387958999	8.316930163	8.278624208	8.268777629	ENSG00000075785.14	protein_coding	1	HGNC:9788	ncRNA_host
BCAP29	5.887581707	5.621390515	4.965320839	5.239611729	5.500299223	4.972838414	5.72520034	5.326897226	5.547038084	6.065462108	5.559902949	5.758539301	5.677303205	ENSG00000075790.12	protein_coding	1	HGNC:24131	ncRNA_host
SEC31B	2.318141697	3.043913601	4.147749554	2.827322835	2.490008793	3.326006182	2.955759321	5.293517561	5.318350775	2.869273132	3.315347901	3.076577904	3.013120745	ENSG00000075826.17	protein_coding	2	HGNC:23197	overlapping_locus
SART3	6.524221862	6.523598639	6.354723009	6.577819196	6.407548595	6.281465567	6.403853169	6.164394081	6.289699871	6.354354715	6.265569525	6.467358646	6.475420323	ENSG00000075856.12	protein_coding	1	HGNC:16860	OTTHUMG00000169449.6
EXOSC7	4.096760921	4.203341647	4.757825251	4.361516491	4.870779885	4.225522558	3.845647808	4.383412176	4.837424743	4.143799273	3.653207014	4.304410091	4.303183223	ENSG00000075914.13	protein_coding	1	HGNC:28112	overlapping_locus
KIFAP3	5.55655305	5.314898756	5.131731169	5.287683802	4.909309833	4.754241872	5.028950023	4.673404172	4.587007112	5.26645704	5.251355797	5.09687221	5.083686932	ENSG00000075945.13	protein_coding	2	HGNC:17060	ncRNA_host
MKRN2	5.639312697	5.859782559	5.845440538	5.874472908	5.993388765	6.095754469	6.173188269	6.532461893	6.461561859	5.874506093	6.029388448	6.022703482	6.027381868	ENSG00000075975.17	protein_coding	1	HGNC:7113	OTTHUMG00000155371.3
MCM6	7.101711336	6.122501951	5.619576468	6.364663602	6.376944614	6.551386664	6.352336771	5.171388675	5.260394606	5.595960099	5.599797722	6.056617781	5.947521551	ENSG00000076003.5	protein_coding	2	HGNC:6949	OTTHUMG00000131739.3
REXO2	6.789943267	6.663526541	6.740592304	6.772625124	6.507729955	6.464558673	6.314152192	6.204947307	6.10055454	6.412674073	6.421609731	6.473515521	6.416759011	ENSG00000076043.11	protein_coding	1	HGNC:17851	overlapping_locus
RBM7	6.252385389	6.114836499	5.736567287	5.817666673	5.79249031	5.671331886	5.861604651	5.948237685	5.949665384	6.497844932	6.150760273	5.951845681	6.065974136	ENSG00000076053.12	protein_coding	2	HGNC:9904	overlapping_locus
RBMS2	7.127663075	7.387745417	7.187167231	7.270560298	7.047677194	7.299821241	7.432144416	7.573378032	7.59295516	7.427858656	7.399762252	7.590386827	7.587440836	ENSG00000076067.13	protein_coding	2	HGNC:9909	ncRNA_host
BAZ2A	7.140271864	7.240146183	7.313446102	7.123088206	6.845300294	7.199473425	7.035729083	7.4094887	7.3713777	7.211305906	7.243102878	7.138347038	7.201104961	ENSG00000076108.12	protein_coding	1	HGNC:962	OTTHUMG00000170332.5
PTPN23	6.635701334	6.261792164	6.386747305	6.422572724	6.516077247	6.109127482	6.196394077	5.911037212	5.984321178	6.037316539	5.914474193	6.195607613	5.992733486	ENSG00000076201.16	protein_coding	2	HGNC:14406	OTTHUMG00000133520.6
MLH1	5.695461466	5.569823411	5.39280139	5.693911595	5.71754929	5.641526799	5.450216805	5.437259481	5.097838701	5.424636097	5.354705955	5.347902431	5.183964834	ENSG00000076242.16	protein_coding	1	HGNC:7127	OTTHUMG00000130797.25
UNG	6.169495748	6.010419851	5.448053154	6.069552739	6.084596274	6.009230582	5.878763374	5.251782248	5.295443467	5.611711598	5.492196672	5.751451717	5.739807518	ENSG00000076248.11	protein_coding	2	HGNC:12572	OTTHUMG00000169247.1
FMO4	-1.044950476	0.032739542	0.734661503	0.090960148	0.425324927	-0.198284813	-0.724921801	0.39676037	-1.091800402	-0.154664574	-0.054106263	0.419606569	0.42832741	ENSG00000076258.10	protein_coding	2	HGNC:3772	OTTHUMG00000035506.2
KLHL20	4.666711669	4.726305515	4.740228815	4.894005063	4.918783656	4.78789752	4.980417789	4.602354367	4.813444089	5.167620419	5.067992174	5.034171168	5.140796099	ENSG00000076321.11	protein_coding	2	HGNC:25056	overlapping_locus
SLC46A1	3.993911891	3.500836815	3.448240494	3.489010401	4.034713131	4.261902986	4.643726996	3.189883069	3.633271458	2.882879352	3.27074789	3.515385065	3.377809568	ENSG00000076351.13	protein_coding	1	HGNC:30521	OTTHUMG00000179415.7
PLXNA2	4.490516709	4.791470599	4.768279618	4.862379692	5.28023529	5.51911925	5.499846818	4.748057634	4.721938617	4.901564458	4.924189431	4.895547218	5.032120083	ENSG00000076356.7	protein_coding	1	HGNC:9100	OTTHUMG00000036564.7
SPAG5	6.789801417	6.603620895	6.574242705	6.628462728	6.754306213	6.875776271	6.778566788	6.674129698	6.709090494	6.361829126	6.429265156	6.399022334	6.413003251	ENSG00000076382.17	protein_coding	2	HGNC:13452	overlapping_locus
ANKRD13A	6.344417073	6.385410652	6.304110738	6.394233622	6.292010474	6.473379213	6.477108164	6.803121656	6.682851878	6.577697422	6.376736383	6.480646629	6.486000364	ENSG00000076513.17	protein_coding	1	HGNC:21268	overlapping_locus
TPD52	6.313993528	5.984584918	5.502419815	5.625940688	5.903200442	5.309175158	5.96898067	5.85262062	5.568077322	6.249524619	6.111970846	5.989008292	5.889300569	ENSG00000076554.16	protein_coding	1	HGNC:12005	overlapping_locus
ACACB	2.80407602	1.993490403	2.122345598	2.508787912	3.01333408	2.670289924	2.9810939	2.57607367	2.235978928	1.95300007	1.648584796	2.546085976	1.987414363	ENSG00000076555.15	protein_coding	2	HGNC:85	overlapping_locus
TRAF4	4.447569312	5.017403189	5.223262472	5.093053956	4.846170393	4.483479653	4.344625938	5.273610964	5.254475381	4.475308242	4.791018773	4.470486266	4.557787402	ENSG00000076604.15	protein_coding	1	HGNC:12034	OTTHUMG00000132677.8
PAG1	5.027026533	5.492283256	5.187339606	5.454167593	5.250531249	5.837060828	5.749560727	6.248845162	6.23658707	5.68501341	5.633952339	6.161178599	6.016810101	ENSG00000076641.4	protein_coding	2	HGNC:30043	OTTHUMG00000164592.3
GPATCH1	4.552636143	4.254940119	3.97912303	4.259521315	4.206984477	4.356021539	4.109100961	3.810454275	3.944248309	4.509342166	3.926750822	3.922644157	4.132502735	ENSG00000076650.7	protein_coding	2	HGNC:24658	OTTHUMG00000180341.5
ICAM3	1.060689031	1.727374241	2.009333977	1.924243123	2.406652989	0.869588285	0.304628314	1.018990027	0.787398826	0.715193138	1.475949635	1.077783251	0.608124659	ENSG00000076662.10	protein_coding	1	HGNC:5346	OTTHUMG00000180410.3
NT5C2	8.141408215	7.606857371	7.586920446	7.67281533	7.868362245	8.103776503	8.004859357	8.007101037	7.911867239	7.762991365	7.652106247	7.66962738	7.803549181	ENSG00000076685.19	protein_coding	2	HGNC:8022	overlapping_locus
MCAM	6.316554182	6.52668868	6.663785502	6.432106449	6.703138438	6.576879933	6.579778636	6.322822331	6.349290248	6.448582117	6.601998178	6.584124096	6.582362886	ENSG00000076706.17	protein_coding	2	HGNC:6934	ncRNA_host
MBNL3	4.203889247	4.609919183	3.793630333	4.374759697	3.97238128	4.32630159	4.574563575	4.636448012	4.149743784	4.849374067	4.464515757	5.038168842	4.903149531	ENSG00000076770.15	protein_coding	2	HGNC:20564	OTTHUMG00000022426.5
CAMSAP3	1.092932707	-0.208995414	0.011364046	0.090960148	0.195211935	0.514952341	-0.162295434	-0.321330787	0.327302972	-1.078371553	-0.492839952	-0.825375755	-0.965256393	ENSG00000076826.10	protein_coding	2	HGNC:29307	ncRNA_host
XAB2	5.070138734	5.440795633	5.606036513	5.619080196	5.327236823	4.934089637	4.71961676	5.1400473	5.143431726	4.946974148	5.085268404	4.697350835	4.853507601	ENSG00000076924.12	protein_coding	2	HGNC:14089	OTTHUMG00000182404.2
ARHGEF1	5.201506181	5.618137794	5.977490407	5.80571769	5.670653753	5.080468986	5.249788256	5.870234542	5.833509147	5.321128088	5.405450604	5.300400422	5.15773536	ENSG00000076928.18	protein_coding	1	HGNC:681	OTTHUMG00000182679.5
STXBP2	5.434359152	5.886005577	6.30856122	6.137181994	5.595853829	5.439296387	5.502710871	5.909138987	5.80692664	5.633481798	5.610566358	5.290379796	5.416914004	ENSG00000076944.16	protein_coding	1	HGNC:11445	overlapping_locus
MAP2K7	5.838879377	5.736025189	6.037806731	5.91583773	5.905582421	5.808650272	5.690435389	6.364096202	6.239589642	5.504425041	5.72080489	5.74779164	5.718761791	ENSG00000076984.18	protein_coding	2	HGNC:6847	OTTHUMG00000137368.3
DGKD	5.181051591	5.569823411	6.029136342	5.633478614	5.355417724	5.470723188	5.187017128	6.152663744	6.15624264	5.473728744	5.50509298	5.339823772	5.442817764	ENSG00000077044.11	protein_coding	1	HGNC:2851	OTTHUMG00000133290.6
RARB	0.133469241	2.525405612	2.957108826	2.335347611	1.025605714	1.204641306	0.899307864	2.09937306	1.972814753	3.371510793	3.128000787	2.996075643	3.09581743	ENSG00000077092.19	protein_coding	1	HGNC:9865	overlapping_locus
TOP2B	8.199652598	7.926393138	7.614231086	7.840203412	7.607107136	7.815887996	7.846309847	7.641674411	7.734863059	8.051027561	8.081916631	8.228529385	8.290886054	ENSG00000077097.16	protein_coding	2	HGNC:11990	ncRNA_host
TM9SF3	8.248058889	8.119683847	7.812940117	8.10926968	8.350193462	8.228508261	8.653167685	8.204965792	8.055943682	8.504755866	8.323769682	8.71149086	8.572963813	ENSG00000077147.16	protein_coding	2	HGNC:21529	OTTHUMG00000018834.6
NFKB2	5.429881784	5.792572688	6.272624459	5.975306323	5.58101316	5.337860969	5.309954827	5.805121624	6.047367216	5.40306675	5.484076933	5.207563337	5.193382616	ENSG00000077150.20	protein_coding	2	HGNC:7795	OTTHUMG00000018962.6
UBE2T	5.603426021	5.679396942	5.808759407	5.538977804	5.673457551	5.379847783	5.482524631	5.153189049	4.8294754	5.480607571	5.596790692	5.321889861	5.20507428	ENSG00000077152.11	protein_coding	2	HGNC:25009	OTTHUMG00000041392.5
PPP1R12B	4.035936194	3.827856218	4.206341575	3.955397046	4.127505765	4.513966012	4.299183591	5.10260049	4.687170374	4.22796571	4.239961911	4.263993194	4.19479546	ENSG00000077157.22	protein_coding	1	HGNC:7619	overlapping_locus
DNAJC10	7.745120255	7.4104081	7.208560767	7.328808755	7.544991169	7.701893582	7.797530448	7.697012907	7.603518056	7.877519654	7.727283308	7.873372802	7.806621523	ENSG00000077232.19	protein_coding	2	HGNC:24637	overlapping_locus
GTF3C1	6.308003793	6.504918732	6.35934199	6.548894761	6.424274409	6.326531695	6.368143443	5.847778823	5.903336916	5.879719471	6.019310792	6.157505314	6.167804287	ENSG00000077235.18	protein_coding	1	HGNC:4664	OTTHUMG00000176805.8
IL4R	4.307035981	4.845921872	5.158477456	4.767146106	4.737937913	4.518985022	4.955523289	4.812435528	5.077839362	4.750397984	4.909715757	4.722426538	4.735953241	ENSG00000077238.14	protein_coding	1	HGNC:6015	OTTHUMG00000097015.12
USP33	6.954990806	6.888445255	6.610536066	6.820271646	6.589097126	6.762899718	6.890059382	7.148467588	7.052519806	7.079319852	6.913828802	7.029043884	6.963711657	ENSG00000077254.14	protein_coding	2	HGNC:20059	OTTHUMG00000009651.5
SNRPA	5.620100094	5.676061045	5.793481174	5.806695399	5.862051483	5.715535732	5.505574967	4.83869949	4.805361132	5.48060414	5.228210623	5.016036175	5.290947007	ENSG00000077312.9	protein_coding	2	HGNC:11151	OTTHUMG00000182689.7
EXOSC5	3.140935041	3.318874927	3.085328784	3.74709319	3.37170971	3.371101502	2.542410222	1.582328409	1.788283997	2.609252297	2.488105459	2.477048375	2.447199322	ENSG00000077348.9	protein_coding	1	HGNC:24662	OTTHUMG00000182759.3
DYNC1I2	7.02905027	7.077594992	7.073734714	7.10371273	7.047727928	7.077115716	7.02974588	6.757367088	6.695977279	7.234809243	7.12682209	7.022928365	6.950489761	ENSG00000077380.16	protein_coding	1	HGNC:2964	OTTHUMG00000154061.12
APBB1IP	4.993292076	4.980017654	5.161127923	5.180131412	4.727194155	4.629850645	4.744051432	4.469982154	4.224391267	4.880914307	4.852847874	4.785645504	5.005628582	ENSG00000077420.16	protein_coding	2	HGNC:17379	ncRNA_host
LRCH4	5.285186491	5.191876149	5.750093393	5.363544459	5.673018154	4.98823645	5.156620558	6.097418926	6.051883699	4.969858171	5.033235981	5.062009483	4.683328258	ENSG00000077454.16	protein_coding	1	HGNC:6691	overlapping_locus
FAM76B	5.225317517	5.082686363	4.956857695	4.991809895	5.14551351	5.343533145	5.547826141	6.173453479	6.215395298	5.586429173	5.28351739	5.629506298	5.594506027	ENSG00000077458.13	protein_coding	2	HGNC:28492	OTTHUMG00000167739.3
SIRT6	3.101881102	3.380292542	3.905243161	3.587868007	3.490827309	3.348724394	2.730249784	3.81706851	3.687034129	2.840728886	2.950844029	3.151842957	2.757732954	ENSG00000077463.15	protein_coding	2	HGNC:14934	OTTHUMG00000181847.5
POLD3	6.200315942	5.399587886	5.107225611	5.49598467	5.433499993	5.470720597	5.473784914	5.846161273	5.817522846	5.384852414	5.228212567	5.586451246	5.633090512	ENSG00000077514.9	protein_coding	1	HGNC:20932	overlapping_locus
CAPZB	7.659660675	7.712667994	7.913727888	7.849958246	7.70549089	7.400500296	7.34379112	6.957921675	7.00919338	7.566861085	7.688242707	7.449296849	7.413489413	ENSG00000077549.19	protein_coding	2	HGNC:1491	OTTHUMG00000002556.12
GPR137B	2.502172808	2.882631201	3.062849815	3.32945513	3.286457517	3.103500003	3.25035947	3.073046086	2.821157686	3.653030253	3.169098147	3.195474558	3.352806021	ENSG00000077585.14	protein_coding	2	HGNC:11862	OTTHUMG00000037994.4
NAALAD2	-1.542167394	-2.689851243	-2.689851243	-1.70527556	-2.689851243	-2.689851243	-2.689851243	-0.442622062	-2.689851243	-2.689851243	-2.689851243	-2.31858913	-2.689851243	ENSG00000077616.11	protein_coding	1	HGNC:14526	OTTHUMG00000166368.6
JADE1	6.014161827	5.847972678	5.65005403	5.869800871	6.144368018	6.150143315	6.403854702	6.351610344	6.487049869	6.343077536	6.248417842	6.409095398	6.375512502	ENSG00000077684.16	protein_coding	2	HGNC:30027	OTTHUMG00000161176.7
SLC25A43	5.303099221	5.3982402	5.155830075	5.207040142	5.320104738	5.153286534	5.286856525	4.874053438	4.922093234	5.524534511	5.351136074	5.417109153	5.241856074	ENSG00000077713.19	protein_coding	2	HGNC:30557	ncRNA_host
UBE2A	7.253254302	7.295180129	7.262573264	7.21543529	7.092397583	6.916281924	7.163508047	7.010138364	6.998599862	7.595660595	7.443121997	7.344990837	7.288856084	ENSG00000077721.16	protein_coding	2	HGNC:12472	OTTHUMG00000022275.5
FGFR1	6.695270929	6.917929023	7.123551519	6.917156086	7.242350704	7.146136617	7.380102705	6.972824082	7.071181265	7.056482172	7.132670523	7.049994302	7.070451029	ENSG00000077782.22	protein_coding	1	HGNC:3688	overlapping_locus
FBLN1	0.413993074	0.726138999	0.268719123	0.327322692	0.064746362	0.432236774	0.673683693	-0.321330787	-1.091800402	0.00652891	0.281854948	0.603595381	0.363045347	ENSG00000077942.19	protein_coding	2	HGNC:3600	OTTHUMG00000151340.4
CST7	2.925311221	1.006683006	1.368793775	1.32542637	2.630742828	2.325380804	2.273666139	0.167367189	-2.689851243	0.971064596	0.451326337	0.766751638	1.472230045	ENSG00000077984.6	protein_coding	2	HGNC:2479	OTTHUMG00000032108.3
MAP2	4.31730065	2.943089798	2.789269875	3.168405718	3.746292579	4.291522823	4.07868277	2.957938961	2.721591121	3.231724897	3.18520358	3.091535756	3.318779255	ENSG00000078018.21	protein_coding	1	HGNC:6839	OTTHUMG00000132962.7
PIAS2	4.721824069	4.475658608	4.357132966	4.268064958	4.127505765	4.57788945	4.860373133	4.995768969	4.577536516	5.014887486	4.731910544	4.756810219	4.989494292	ENSG00000078043.16	protein_coding	1	HGNC:17311	overlapping_locus
ARAF	6.475421478	6.106070321	6.392394526	6.112092989	6.266265952	5.993088021	5.799377432	5.665351952	5.591763778	5.68501341	5.880241121	5.848029042	5.793445295	ENSG00000078061.14	protein_coding	2	HGNC:646	OTTHUMG00000021446.3
MCCC1	5.414031336	5.534646621	5.530232791	5.529534807	4.894981419	5.441944015	5.222230452	5.105307736	4.899490213	5.45638331	5.388151588	5.537843301	5.346886729	ENSG00000078070.13	protein_coding	2	HGNC:6936	OTTHUMG00000158355.4
LAMP3	1.620596231	1.062254901	0.676625876	0.866706164	0.953691856	1.101349976	1.319179455	0.324323953	1.852452808	1.047176195	0.650166751	1.138656062	1.562234256	ENSG00000078081.8	protein_coding	1	HGNC:14582	OTTHUMG00000158387.4
NEBL	4.076778992	2.979628964	2.398501189	2.697719121	3.624207136	3.337404323	3.907529331	3.22018137	3.110742935	2.882879352	2.659374807	2.745166665	3.044690091	ENSG00000078114.19	protein_coding	2	HGNC:16932	overlapping_locus
ACER3	5.98656778	5.866627274	5.478096321	5.687555448	6.011214204	6.259142688	6.352336771	6.18245378	6.047367216	6.257552782	6.114941164	6.408323812	6.428328051	ENSG00000078124.13	protein_coding	2	HGNC:16066	OTTHUMG00000165225.4
UBE2K	7.464194113	7.462972304	7.095446741	7.350624597	7.291494968	7.418742931	7.506171961	7.470081769	7.460290214	7.833867601	7.66365417	7.787769833	7.843736136	ENSG00000078140.14	protein_coding	1	HGNC:4914	ncRNA_host
PIK3C3	6.358562127	6.223456143	6.03347805	6.185337777	5.829773168	6.340774371	6.173188269	6.130244124	5.944400899	6.103425151	6.09375796	6.044738852	6.168997275	ENSG00000078142.13	protein_coding	2	HGNC:8974	overlapping_locus
N4BP2	5.576624842	3.994245961	3.421987015	4.121756963	3.01333408	4.156338235	4.116606344	4.182715805	4.31826849	4.072750839	3.693188504	4.666676194	4.240955089	ENSG00000078177.14	protein_coding	1	HGNC:29851	ncRNA_host
TIGAR	3.482309855	2.282836733	2.598286792	3.08416093	2.847459554	3.888071598	3.368226141	3.388610894	3.187382518	3.09540068	3.147606603	3.08542588	2.991338492	ENSG00000078237.7	protein_coding	2	HGNC:1185	overlapping_locus
TULP3	6.07489448	6.412390533	6.004281956	6.049867456	5.922168257	6.072044508	5.880968582	6.402022908	6.479449873	6.18149329	6.45524339	6.381027414	6.98962505	ENSG00000078246.17	protein_coding	1	HGNC:12425	overlapping_locus
SYNJ2	7.768679587	8.466206377	8.357008249	8.305579055	7.894405248	8.055369594	8.058937822	8.598754866	8.539791887	8.353711749	8.426470135	8.503206325	8.547709021	ENSG00000078269.15	protein_coding	2	HGNC:11504	overlapping_locus
PPP2R5C	7.510388847	7.403017346	7.251423255	7.33613446	7.338137826	7.34787688	7.337377687	7.088158839	7.003864846	7.690675889	7.628362551	7.417021603	7.292142422	ENSG00000078304.19	protein_coding	1	HGNC:9311	ncRNA_host
GNB1	9.197999793	9.145348478	9.017533811	9.098622694	8.925412347	8.8159014	8.783241523	8.343547699	8.343050268	8.984694269	9.051327995	8.885854369	8.842127289	ENSG00000078369.18	protein_coding	1	HGNC:4396	OTTHUMG00000000940.9
HOXA9	-2.307023789	-2.689851243	-2.689851243	-2.689851243	-1.145754356	-2.689851243	-2.689851243	-2.689851243	-2.689851243	-2.689851243	-2.689851243	-2.689851243	-2.22085563	ENSG00000078399.19	protein_coding	1	HGNC:5109	ncRNA_host
EDN1	3.547678465	3.254725966	2.719128457	3.688893159	4.034704417	4.01428352	4.086347655	3.475858023	3.78894752	3.76995004	3.764632325	3.842574526	3.977560132	ENSG00000078401.7	protein_coding	2	HGNC:3176	OTTHUMG00000014266.2
MLLT10	5.71499782	5.532189955	5.448053154	5.520029594	5.365845242	5.625330507	5.522627032	5.851008492	5.534237307	5.673055172	5.58772575	5.671311009	5.61567738	ENSG00000078403.17	protein_coding	2	HGNC:16063	OTTHUMG00000017799.4
ZCWPW1	1.787329392	2.103524306	1.508421091	1.689998962	2.204637641	2.102783683	1.684963286	2.243966831	2.029428229	1.316875186	0.980723862	1.138656062	1.591029693	ENSG00000078487.18	protein_coding	1	HGNC:23486	OTTHUMG00000159537.2
P2RY10	-2.689851243	-2.689851243	-2.689851243	-2.689851243	-2.689851243	-2.689851243	-2.689851243	-2.187611026	-2.689851243	-1.93691692	-2.689851243	-2.689851243	-2.689851243	ENSG00000078589.13	protein_coding	2	HGNC:19906	OTTHUMG00000021896.2
NRDC	8.056157223	8.141415587	8.087339621	8.205260559	7.908739951	7.918209174	7.962276	8.042844269	8.009205244	8.181821401	8.169061942	8.193093426	8.114935772	ENSG00000078618.22	protein_coding	1	HGNC:7995	ncRNA_host
VDAC3	6.269769019	6.430981785	6.549192888	6.535981298	6.400803594	6.320796457	6.320192566	5.976083559	6.193884497	6.089997855	6.587674154	6.133406187	6.144924972	ENSG00000078668.14	protein_coding	1	HGNC:12674	OTTHUMG00000164168.4
PCM1	7.257702513	7.167965673	6.690607077	7.070738313	6.950657458	7.35280802	7.380882026	7.077863043	7.084600321	7.275010981	7.226167671	7.483433078	7.530066241	ENSG00000078674.18	protein_coding	1	HGNC:8727	OTTHUMG00000163699.7
TNRC6C	6.256498147	4.426210622	3.997018103	4.331940348	4.821123713	5.014473964	4.819572351	4.031510835	4.097742827	4.353191743	4.152515484	4.630044807	4.54680159	ENSG00000078687.17	protein_coding	2	HGNC:29318	ncRNA_host
CBFA2T2	4.887078476	5.029652802	5.150507371	4.965784392	4.946837474	5.133788005	5.040833193	5.699794039	5.4743265	5.075209728	4.973733502	4.888918264	5.103963267	ENSG00000078699.22	protein_coding	2	HGNC:1536	OTTHUMG00000032261.6
ITCH	7.493755161	7.430090872	7.183613894	7.358910501	7.210886147	7.484775103	7.580645305	7.442930558	7.45640085	7.732567838	7.691182998	7.718333266	7.679706599	ENSG00000078747.16	protein_coding	2	HGNC:13890	ncRNA_host
TP53INP2	5.674328324	6.169018208	6.363945081	6.315366761	5.80699592	5.993088021	5.863231808	5.911037212	5.691621644	6.098964002	6.286259503	6.124967907	6.059933318	ENSG00000078804.13	protein_coding	2	HGNC:16104	OTTHUMG00000032310.4
SDF4	7.261692129	6.72427016	6.876898498	6.921224364	7.288758432	6.784942909	6.936386797	6.369736578	6.374094278	6.481531318	6.796120864	6.492354914	6.661704367	ENSG00000078808.19	protein_coding	2	HGNC:24188	OTTHUMG00000001812.7
TP73	2.363818235	1.656923176	0.553043241	1.739973021	1.549292391	2.180861614	2.300300545	0.874123542	1.328520503	0.971064596	1.249482405	1.923604569	2.382784881	ENSG00000078900.15	protein_coding	1	HGNC:12003	OTTHUMG00000000610.7
TOLLIP	5.380169321	5.585319304	5.631081853	5.674760665	5.679043276	5.496397043	5.339122594	4.948307759	5.111008283	5.115541215	5.216500226	5.18789401	5.098804294	ENSG00000078902.16	protein_coding	1	HGNC:16476	OTTHUMG00000133333.6
UBE2D4	4.060581988	4.385944017	4.148811836	4.18928721	3.907243805	4.194482369	4.182453574	3.24001599	3.212074717	3.929270032	4.376038391	4.168697943	4.051941457	ENSG00000078967.13	protein_coding	2	HGNC:21647	OTTHUMG00000128971.7
THOC1	5.807679348	5.679396942	5.3423677	5.643363233	5.462936154	5.447219474	5.414126631	5.927959311	5.813498438	5.32113192	5.393360854	5.504988272	5.517848241	ENSG00000079134.12	protein_coding	2	HGNC:19070	OTTHUMG00000178051.12
FKBP7	4.261707311	4.372267218	4.437961727	4.282195693	4.311375669	4.354652186	4.519014669	3.99110266	3.987755845	4.715829466	4.720901746	4.632689759	4.436094549	ENSG00000079150.18	protein_coding	2	HGNC:3723	OTTHUMG00000132577.7
OSBPL6	3.171414824	2.819519679	2.957121015	2.771683053	3.164352372	3.404029543	3.194715474	2.544488141	2.373541435	3.279825125	3.024331747	2.839861116	2.867726133	ENSG00000079156.17	protein_coding	2	HGNC:16388	OTTHUMG00000132579.5
SLC1A3	4.932287205	3.369318427	2.969258636	3.393328252	4.82616695	4.985758839	4.925917604	3.094994196	2.614640272	3.147801267	3.006296426	3.292419009	3.023731363	ENSG00000079215.15	protein_coding	2	HGNC:10941	OTTHUMG00000090793.4
XRCC5	8.898750043	8.869368604	8.579179758	8.889130143	8.461336105	8.571201142	8.528595989	7.999481326	7.901476868	8.682324893	8.65589379	8.769630431	8.733319196	ENSG00000079246.16	protein_coding	2	HGNC:12833	OTTHUMG00000133059.7
LXN	3.919527577	4.209514146	4.433588093	4.089984338	3.52844351	4.11052341	3.578491932	3.137945144	3.558296263	4.495824788	4.333295932	3.698380731	3.916302568	ENSG00000079257.8	protein_coding	2	HGNC:13347	OTTHUMG00000158807.2
SP140	2.545705102	2.607550182	2.889395005	2.74927918	2.302781373	2.425639913	2.332007799	2.640008847	3.014514074	2.663531389	2.698116033	2.912889686	2.945792323	ENSG00000079263.19	protein_coding	1	HGNC:17133	OTTHUMG00000153670.9
MKNK1	4.845145147	4.845921872	4.812751082	4.835806018	4.894981419	4.978489858	4.81034562	5.406860617	5.464094088	4.817128853	4.798891591	4.853040044	4.85053658	ENSG00000079277.22	protein_coding	1	HGNC:7110	overlapping_locus
TNS1	0.362125433	0.919123087	0.486973612	1.188112591	0.425324927	1.153919851	0.077229632	1.346370749	1.576640164	0.00652891	0.340585353	1.409579916	0.363045347	ENSG00000079308.20	protein_coding	1	HGNC:11973	ncRNA_host
REXO1	4.896236548	4.651277877	4.995944302	4.924948417	4.710926997	4.737114971	4.407171757	4.519531527	4.458881047	4.219774842	4.123537898	4.406948782	4.436094549	ENSG00000079313.15	protein_coding	2	HGNC:24616	ncRNA_host
SAR1A	7.734311494	7.602470879	7.486518093	7.452213671	7.615141425	7.701894134	7.734904182	7.502790262	7.411868101	7.62078627	7.567428533	7.682781389	7.706965744	ENSG00000079332.15	protein_coding	2	HGNC:10534	OTTHUMG00000018400.5
CDC14A	3.020492845	3.369318427	3.016813028	3.000819999	3.357846278	3.749750403	3.393160612	3.335340021	3.416934925	3.653030253	3.653201221	3.796093028	3.999206117	ENSG00000079335.20	protein_coding	2	HGNC:1718	overlapping_locus
RAPGEF3	1.86403252	2.621028792	3.24359578	2.280090296	2.510580097	2.538073886	2.041040701	4.324221329	4.260303035	3.076927325	3.169098147	2.622664248	2.831985482	ENSG00000079337.16	protein_coding	1	HGNC:16629	OTTHUMG00000133667.8
SENP1	6.492124	5.127338555	4.935364045	5.183147681	4.937546683	5.420647131	5.370847647	5.132104404	5.043889875	5.328772366	5.258988434	5.506432544	5.489447911	ENSG00000079387.14	protein_coding	2	HGNC:17927	overlapping_locus
CIC	6.311429176	6.425031663	6.658174148	6.539516662	6.503538127	6.164627561	6.176782779	6.130244124	6.280985332	5.842826561	6.204625724	6.131535482	6.015483	ENSG00000079432.9	protein_coding	1	HGNC:14214	OTTHUMG00000182794.3
LIPE	1.185463419	0.825839432	1.130153674	1.11422185	-0.621630681	0.043809358	0.500833193	0.324323953	-0.088546786	-1.93691692	0.824892021	-0.10748154	0.294598657	ENSG00000079435.10	protein_coding	1	HGNC:6621	overlapping_locus
FDFT1	7.149874376	7.332739131	7.33001234	7.314993371	6.967871541	6.885523623	6.831973861	6.719894341	6.762248664	7.084970971	7.061893398	6.895975381	7.011092769	ENSG00000079459.13	protein_coding	1	HGNC:3629	OTTHUMG00000090801.7
PAFAH1B3	6.662108496	4.821977789	4.978035821	4.847254723	4.638236162	4.10386471	4.449390259	3.24001599	3.395514245	3.909025632	4.11094454	3.913959494	3.893366047	ENSG00000079462.8	protein_coding	2	HGNC:8576	OTTHUMG00000182795.2
OPHN1	6.291616236	6.382683273	6.235419148	6.211412362	6.092991451	6.544018127	6.56202444	6.85068547	6.768500825	6.464281738	6.522581508	6.638485566	6.67016211	ENSG00000079482.14	protein_coding	2	HGNC:8148	ncRNA_host
KIF22	5.145019823	5.217295069	5.297341331	5.311298931	5.491793223	5.117335474	4.846908197	5.504432233	5.605798651	4.426270238	4.814512089	4.734799123	4.755160486	ENSG00000079616.13	protein_coding	1	HGNC:6391	OTTHUMG00000097771.5
CARMIL1	5.63384944	4.855786068	4.667596324	4.837720456	5.309340064	5.697938049	5.270128345	4.535682248	4.395680998	4.650236214	4.804118107	4.904336516	5.101306023	ENSG00000079691.18	protein_coding	1	HGNC:21581	ncRNA_host
PGM1	7.22990741	7.350984239	7.467925461	7.440292697	7.154862194	6.965828069	6.920394853	6.235314817	6.266332296	6.996553937	7.075465075	6.848934799	6.882326643	ENSG00000079739.17	protein_coding	2	HGNC:8905	ncRNA_host
DDX1	7.171246447	7.13351851	6.971951435	7.1371486	6.679649998	7.113327058	6.98640139	6.608856137	6.741219426	6.961333681	6.845766515	7.123364234	7.199936487	ENSG00000079785.16	protein_coding	2	HGNC:2734	OTTHUMG00000090593.6
DNM2	7.760555425	7.899947085	8.028378314	7.957972518	7.517194385	7.468882045	7.47073879	7.624791353	7.729535634	7.410855362	7.528092599	7.482331497	7.435487718	ENSG00000079805.19	protein_coding	2	HGNC:2974	ncRNA_host
EPB41L2	7.069192945	6.717254258	6.637405973	6.632879561	6.648670547	6.898097804	6.820531536	7.196232402	7.257493513	6.859466726	6.799411634	6.983620542	6.975362368	ENSG00000079819.19	protein_coding	1	HGNC:3379	OTTHUMG00000015560.12
RIMS1	-0.296373802	0.032739542	-0.189864143	-0.255745977	0.425324927	0.250959642	-0.051294272	0.822411234	-1.680023873	0.805532948	1.121352458	0.841894625	1.123770638	ENSG00000079841.18	protein_coding	1	HGNC:17282	OTTHUMG00000015009.12
MOXD1	1.747432771	1.241453444	1.293562199	1.410206831	1.774709899	1.773794309	2.768867193	1.30931945	0.787398826	1.740200354	1.922932794	1.594772939	0.956814334	ENSG00000079931.15	protein_coding	1	HGNC:21063	OTTHUMG00000055853.5
STX7	6.1609747	6.366218101	6.226598089	6.124691637	6.111697155	6.039232844	6.116296764	6.409709092	6.371359241	6.96010495	6.834954682	6.681313915	6.363046018	ENSG00000079950.14	protein_coding	2	HGNC:11442	OTTHUMG00000015577.3
RABL2B	3.051761911	3.078419665	3.620181644	3.063008611	3.601573385	3.481035401	3.41525119	4.975989593	4.93628668	3.468690475	3.298647971	3.159728574	3.031231362	ENSG00000079974.18	protein_coding	2	HGNC:9800	OTTHUMG00000150156.5
KEAP1	5.811311558	5.581758347	5.536647889	5.847172118	5.739099918	5.745818546	5.453180996	4.409928552	4.363011483	5.033718242	5.216500226	5.18969309	5.288751468	ENSG00000079999.14	protein_coding	1	HGNC:23177	overlapping_locus
PTPRH	1.505654042	3.036232428	2.981294992	2.739277402	1.932687544	2.370506481	2.21893098	3.116634869	3.283619479	3.147783981	3.144577184	2.557277753	2.13156974	ENSG00000080031.10	protein_coding	2	HGNC:9672	OTTHUMG00000180701.3
SLC35C2	4.48445562	4.660309876	5.18993503	4.919533702	5.181372933	5.09734488	4.917352789	5.292736335	5.379512137	4.761731645	4.86290285	4.827845785	4.802093397	ENSG00000080189.15	protein_coding	2	HGNC:17117	OTTHUMG00000033050.5
CRYBG3	5.575200367	5.54809192	5.142490331	5.476456941	5.227844851	5.568367274	5.715367515	5.752555616	5.948073003	5.541080901	5.403728458	5.892891183	5.766875666	ENSG00000080200.10	protein_coding	2	HGNC:34427	OTTHUMG00000159187.4
EPHA6	-2.689851243	-1.676720907	-2.18056505	-0.543991419	-1.977265852	-2.689851243	-1.234432396	-0.883128131	-2.689851243	-2.689851243	-1.126395427	-1.778771959	-0.66370132	ENSG00000080224.17	protein_coding	1	HGNC:19296	OTTHUMG00000159208.8
RFX3	2.9342283	3.313159649	3.507702215	2.966242592	2.630742828	3.076519443	2.947820629	4.262497718	3.884118867	3.825038503	3.461439703	3.468730968	3.183514759	ENSG00000080298.16	protein_coding	2	HGNC:9984	overlapping_locus
RIF1	7.340945743	6.825099293	6.226598089	6.707539108	6.671265414	6.798420781	7.168932668	6.748749178	6.722025478	6.725447234	6.579316149	7.132279686	7.092643861	ENSG00000080345.18	protein_coding	2	HGNC:23207	OTTHUMG00000131886.7
RAB21	6.417777372	6.49032565	5.936350328	6.318112024	6.148400341	6.373008556	6.44169421	6.359569105	6.251537829	6.89207864	6.614563255	6.765146272	6.761658316	ENSG00000080371.6	protein_coding	2	HGNC:18263	OTTHUMG00000169572.3
SLC4A4	1.552735414	2.277962765	1.937017958	2.150569588	1.89478512	2.155302281	2.300274181	1.757765175	1.788283997	2.302679842	2.35198865	3.159207143	2.81988459	ENSG00000080493.18	protein_coding	2	HGNC:11030	OTTHUMG00000129907.7
SMARCA2	6.063761984	6.160397055	6.032328769	6.127825161	6.026624326	6.180546098	6.078364943	6.139519829	5.944397218	6.055860966	6.178703617	6.308367489	6.317463532	ENSG00000080503.24	protein_coding	2	HGNC:11098	OTTHUMG00000019445.14
SESN1	2.960653539	2.770320106	2.660451654	2.818974057	3.399043204	3.035078264	3.04543888	3.137945144	2.944049738	2.583923162	2.185749064	2.654278756	2.73210787	ENSG00000080546.13	protein_coding	2	HGNC:21595	ncRNA_host
MID2	3.817195776	4.117415182	4.226707303	4.210127725	4.159824543	4.33770877	4.146250745	4.465774834	4.306862511	4.891276329	4.653003987	4.502683604	4.231841474	ENSG00000080561.14	protein_coding	2	HGNC:7096	OTTHUMG00000022171.4
SRCAP	6.32400291	6.140571428	6.137248357	6.143749787	6.155552113	6.589410695	6.461566062	5.918089513	5.82614149	5.922328992	5.889311143	6.469686843	6.388166519	ENSG00000080603.17	protein_coding	2	HGNC:16974	ncRNA_host
PUM3	6.316554182	6.148410674	5.666921796	6.277079883	6.044048418	6.019889859	6.023526977	5.624416486	5.805415786	5.774496444	5.908420418	6.293386989	6.379644516	ENSG00000080608.10	protein_coding	2	HGNC:29676	OTTHUMG00000019450.5
KCNN2	-2.689851243	-1.352181024	-1.804908307	-0.904581877	-2.689851243	-2.689851243	-2.029208053	-1.275366562	-1.091800402	-1.444700092	-1.485873424	-1.569542002	-1.583880553	ENSG00000080709.16	protein_coding	2	HGNC:6291	ncRNA_host
CNOT4	5.32699419	5.287472498	4.656383359	5.091450226	5.383058683	5.636917152	5.355070737	5.337173533	5.124065232	5.413891733	5.321633234	5.424767541	5.519715999	ENSG00000080802.19	protein_coding	1	HGNC:7880	OTTHUMG00000155568.5
PSEN1	6.880825618	6.948205299	6.818552926	6.880943642	7.090303026	7.162264965	7.289211792	6.950415357	6.918426376	7.110697169	7.130071082	7.323438091	7.386537604	ENSG00000080815.19	protein_coding	1	HGNC:9508	overlapping_locus
CPOX	6.25738662	5.824058872	5.741352578	5.916743611	6.319093434	6.244065024	6.260468841	5.613049597	5.656105883	5.985061588	5.952627011	6.022956793	5.906586838	ENSG00000080819.9	protein_coding	2	HGNC:2321	overlapping_locus
CLDND1	8.066839586	8.117841323	8.353250951	8.04423093	8.365429539	8.083168912	8.383325659	8.631286509	8.585937152	9.17084279	8.937922204	8.645788351	8.440539609	ENSG00000080822.17	protein_coding	1	HGNC:1322	overlapping_locus
MOK	4.18906528	4.361425502	4.718814311	4.49609004	4.381571254	4.014276411	4.138883655	5.384746576	5.242545612	4.522740732	4.098231775	4.485210556	4.346063807	ENSG00000080823.23	protein_coding	1	HGNC:9833	OTTHUMG00000164896.9
HSP90AA1	10.94992125	10.8950722	10.59482166	10.91395772	10.63530267	10.79687611	10.70096181	10.20642959	10.12495249	10.70823158	10.71510416	10.84242581	10.91229637	ENSG00000080824.19	protein_coding	2	HGNC:5253	OTTHUMG00000171752.7
RBL1	6.479234521	5.751956908	6.490398675	5.683599059	5.673457551	6.271089704	6.364994358	5.735181941	5.340888851	5.274395747	5.467703998	6.004420798	5.954463584	ENSG00000080839.12	protein_coding	2	HGNC:9893	overlapping_locus
DLGAP4	7.284970476	7.524857959	7.684012896	7.562825752	7.210885183	7.163868007	7.26830549	7.359907814	7.423796893	7.587718228	7.612438392	7.467948705	7.540715767	ENSG00000080845.19	protein_coding	2	HGNC:24476	OTTHUMG00000032390.6
IGSF9B	-1.192433711	-1.676720907	-1.804908307	-2.3740731	-2.689851243	-1.078651072	-2.689851243	-1.065958029	-2.689851243	-2.689851243	-0.97547613	-1.778771959	-0.414410538	ENSG00000080854.16	protein_coding	1	HGNC:32326	ncRNA_host
NDC80	6.364821796	6.15081593	5.696427219	6.223909118	6.230575505	6.470792587	6.277308747	6.014034506	5.817522846	6.227200708	5.962011084	6.229234113	6.264820724	ENSG00000080986.13	protein_coding	1	HGNC:16909	OTTHUMG00000131483.5
AP4E1	4.893953046	4.682645547	4.201204904	4.560105804	4.615112366	5.041997721	4.996774564	5.094448136	4.730501316	4.692318824	4.590856195	4.983216582	4.975914836	ENSG00000081014.11	protein_coding	1	HGNC:573	overlapping_locus
RSBN1	5.325300469	5.508629962	5.273067761	5.405950071	5.075234243	5.312069543	5.316486981	5.614948725	5.587061268	5.760433865	5.619201754	5.706919581	5.589161609	ENSG00000081019.13	protein_coding	2	HGNC:25642	OTTHUMG00000011938.3
MAGI3	5.051819601	5.172227977	4.764805561	4.974512989	4.880509271	5.16614387	4.938680824	5.116086203	5.043889875	5.079747088	5.028347219	5.140312679	5.284350342	ENSG00000081026.19	protein_coding	1	HGNC:29647	overlapping_locus
CXCL2	3.717415831	3.711018271	4.592831474	4.12606522	3.680984163	3.348724394	3.342853131	3.931324949	4.162456346	4.270619956	4.157849109	3.526343995	3.590769225	ENSG00000081041.9	protein_coding	2	HGNC:4603	OTTHUMG00000160865.3
COL4A4	0.604835465	-0.144659623	0.345223352	0.090960148	0.195211935	0.344488796	1.684963286	0.396831087	0.134309839	0.15150854	-0.97547613	0.369694026	0.067637731	ENSG00000081052.14	protein_coding	2	HGNC:2206	OTTHUMG00000149892.3
TCF7	1.155274484	1.192484215	0.844166109	1.036341373	0.425324927	-0.072165541	1.266175713	0.396831087	-0.675135178	1.188318763	0.695871619	0.603595381	0.490782895	ENSG00000081059.20	protein_coding	1	HGNC:11639	OTTHUMG00000129124.5
OSTM1	5.049769708	4.837983257	4.415955316	4.771160692	5.149542638	5.056506097	5.435288795	4.765284707	5.002059902	5.377500325	5.274135508	5.398561432	4.975914836	ENSG00000081087.15	protein_coding	2	HGNC:21652	OTTHUMG00000015317.7
IMPG2	-1.192433711	-0.499552582	-2.18056505	-1.01081246	-2.689851243	-1.344287876	0.304628314	-0.720883593	-0.088546786	-0.543820185	-0.393769912	-0.825375755	-0.533678083	ENSG00000081148.12	protein_coding	2	HGNC:18362	OTTHUMG00000159091.4
PCNP	7.753329351	7.543588212	7.26441463	7.310519988	7.357425	7.337975818	7.493256141	7.630910659	7.743349615	8.006442572	7.774975162	7.770140539	7.654641967	ENSG00000081154.12	protein_coding	2	HGNC:30023	OTTHUMG00000159108.6
EXD2	4.595424623	4.621529456	4.79921272	4.734639282	4.821123713	5.133788005	5.125926799	4.874053438	4.936967544	5.097057039	4.87536823	4.910897344	4.917433681	ENSG00000081177.18	protein_coding	1	HGNC:20217	OTTHUMG00000154496.3
ARG2	3.55925293	3.749615009	3.892546038	3.7793257	3.516013435	3.243496461	3.53434298	2.909195233	3.187382518	3.677184549	3.670474517	3.370637116	3.344374271	ENSG00000081181.8	protein_coding	2	HGNC:664	OTTHUMG00000171807.3
MEF2C	4.493536224	5.306292135	4.693434424	5.080173915	4.591611891	5.137056116	5.079755233	5.481696805	5.596460378	5.68501341	5.586209626	5.997246795	5.912301303	ENSG00000081189.16	protein_coding	2	HGNC:6996	OTTHUMG00000162634.12
PTPRC	-0.21517595	-0.083070772	0.345223352	-0.255745977	0.798125248	0.15115101	0.195461389	-0.10562588	1.135701555	0.515322796	0.980723862	0.603595381	0.663400358	ENSG00000081237.20	protein_coding	2	HGNC:9666	OTTHUMG00000035702.11
PKP1	-2.689851243	-2.689851243	-2.689851243	-2.689851243	-2.689851243	-2.091710261	-2.689851243	-2.689851243	-2.689851243	-1.444700092	-2.282841226	-2.689851243	-1.143523463	ENSG00000081277.13	protein_coding	2	HGNC:9023	OTTHUMG00000035729.3
UBA5	4.999677665	4.756099893	4.526868008	4.736694738	4.597522995	4.675503621	4.934440367	5.544882464	5.62888326	5.061511393	4.687348022	5.182483271	4.953913856	ENSG00000081307.15	protein_coding	1	HGNC:23230	OTTHUMG00000159759.19
STK17B	5.871741561	6.091953221	5.977493412	5.786023057	5.733742366	5.580421013	6.105021567	6.298187217	6.352067405	6.672362287	6.622853211	6.290874906	6.263703311	ENSG00000081320.11	protein_coding	2	HGNC:11396	OTTHUMG00000132735.7
CDC14B	6.249371484	5.484676282	5.107225611	5.417516502	5.376197933	5.677885406	5.539477109	5.166206981	5.230516371	5.501046041	5.408875019	5.557484832	5.580213004	ENSG00000081377.17	protein_coding	2	HGNC:1719	OTTHUMG00000020300.6
ZNF510	4.909862178	4.917356296	4.437961727	4.835806018	4.56168753	5.130512475	5.036883002	5.297478915	5.417128318	4.686380807	4.673138899	5.283657132	5.172102512	ENSG00000081386.13	protein_coding	2	HGNC:29161	OTTHUMG00000020303.2
ZNF506	4.699359115	4.366848268	4.0754411	4.299424279	4.237589195	4.684095228	4.865357962	5.165869863	4.914598172	4.625616383	4.702698049	4.891372317	4.610616959	ENSG00000081665.14	protein_coding	1	HGNC:23780	overlapping_locus
JMJD4	2.77458031	3.1750422	3.793637159	3.22215176	3.286457517	2.933485481	3.029591846	2.652101411	2.499121467	1.99203705	2.659374807	2.44126191	2.508845156	ENSG00000081692.13	protein_coding	2	HGNC:25724	OTTHUMG00000037698.3
DUSP12	4.63424706	4.574524165	4.485216427	4.828122761	4.851122031	4.42050342	4.196694021	4.135825726	4.40640848	4.330526327	4.581752248	4.476396976	4.391775218	ENSG00000081721.12	protein_coding	2	HGNC:3067	OTTHUMG00000034540.3
AACS	4.75239669	4.915469589	4.819464537	4.91046862	4.810989128	4.741415795	4.719621689	4.835442116	4.904341995	4.375499195	4.278023113	4.419271928	4.107807176	ENSG00000081760.17	protein_coding	1	HGNC:21298	overlapping_locus
DELE1	4.350983728	4.190932436	4.626034877	4.296183794	4.666629255	4.74142009	4.842384268	5.887639152	5.929603423	4.375506576	4.315105939	4.307727332	4.467492579	ENSG00000081791.9	protein_coding	1	HGNC:28969	OTTHUMG00000129662.6
SLC13A1	-2.689851243	-2.689851243	-2.18056505	-2.689851243	-2.689851243	-2.689851243	-2.689851243	-2.689851243	-2.689851243	-2.689851243	-2.282841226	-2.689851243	-2.689851243	ENSG00000081800.9	protein_coding	2	HGNC:10916	OTTHUMG00000157087.2
CADPS2	4.132074111	4.380491579	4.159439535	4.398300036	4.151812469	4.49371352	4.376240895	4.103687984	4.01604863	4.315215776	4.292970817	4.366166036	4.298830334	ENSG00000081803.16	protein_coding	2	HGNC:16018	overlapping_locus
PCDHB4	-1.542167394	-1.505344328	-2.18056505	-0.761659901	-1.145754356	-0.198284813	-0.723849054	-0.720883593	-2.689851243	-1.933986866	-1.294966827	-0.713546584	-1.863739461	ENSG00000081818.4	protein_coding	2	HGNC:8689	OTTHUMG00000129617.5
PCDHGA2	0.512591409	0.972224446	0.945942177	1.309445755	0.870212585	1.023134529	0.752877692	1.192619077	2.282700181	1.340541062	2.170257034	2.282892788	1.467765335	ENSG00000081853.15	protein_coding	2	HGNC:8700	ncRNA_host
HSPB11	5.497613679	5.451241209	5.187339606	5.113740251	5.36237777	4.949042054	5.020973181	4.772112215	4.891884121	5.133110667	5.052701683	4.747068945	4.71648356	ENSG00000081870.12	protein_coding	2	HGNC:25019	OTTHUMG00000008408.4
PHLPP1	4.357627655	4.388663887	4.343210014	4.293396445	4.326466783	4.38245638	4.18958781	3.862582867	3.084264171	4.072750839	4.212708713	4.197595624	4.358665747	ENSG00000081913.14	protein_coding	1	HGNC:20610	OTTHUMG00000150629.4
ATP8B1	5.624238674	4.863627587	4.829486491	4.862379692	5.589935868	5.922874199	6.13489512	4.874053438	4.469150368	4.83870554	5.184794332	5.365517831	5.312720558	ENSG00000081923.15	protein_coding	2	HGNC:3706	OTTHUMG00000180255.9
SMARCD3	2.661007207	3.117179607	3.340232292	3.07412057	3.680984163	3.706409021	3.277396819	4.49084079	4.587007112	3.075110543	2.600513847	2.893822259	2.969935046	ENSG00000082014.17	protein_coding	2	HGNC:11108	OTTHUMG00000157431.7
WDR70	5.736821129	4.688114026	4.628283249	4.719234185	4.034695703	4.749979171	4.331792413	4.805789983	5.012552659	4.567455461	4.414133348	4.406175273	4.478688439	ENSG00000082068.9	protein_coding	1	HGNC:25495	OTTHUMG00000162263.2
FYB1	-1.192433711	-1.505344328	-0.703105199	-0.626045788	-0.860020841	-2.689851243	-2.689851243	0.081983139	-2.689851243	-0.543820185	-1.126395427	-0.10748154	-1.583880553	ENSG00000082074.19	protein_coding	2	HGNC:4036	overlapping_locus
MPP4	-0.911155579	-0.670200282	-0.556693391	-0.322589828	-1.145754356	0.251056169	0.077352715	0.465867867	0.649718202	-0.786478277	-0.393769912	0.208675631	1.440936074	ENSG00000082126.18	protein_coding	1	HGNC:13680	OTTHUMG00000154525.8
STRADB	5.783877723	5.493155492	5.30877274	5.365245667	5.416864695	5.490782757	5.441275559	5.107982915	5.205980824	5.355216549	5.379004314	5.395351727	5.223531821	ENSG00000082146.13	protein_coding	2	HGNC:13205	ncRNA_host
BZW1	9.01244517	9.133836539	8.926884028	9.048835236	8.723914901	8.716071245	8.828368551	8.531557558	8.586395371	9.324811982	9.237010755	9.070259869	8.986358543	ENSG00000082153.18	protein_coding	1	HGNC:18380	OTTHUMG00000154560.20
C1QTNF3	0.014403182	-0.239850444	0.705819436	-0.874581497	-1.633637067	0.007930283	0.899307864	1.701652329	1.2953841	0.15150854	0.397018142	0.090391295	-0.106358253	ENSG00000082196.21	protein_coding	2	HGNC:14326	overlapping_locus
ME2	5.426722752	5.125705921	4.914688072	5.137249556	5.04959064	5.351989969	5.229171141	5.018926621	5.175136192	5.290147212	5.425935555	5.339823772	5.323487476	ENSG00000082212.13	protein_coding	2	HGNC:6984	OTTHUMG00000132694.10
C5orf22	6.089934314	5.720997245	5.530232791	5.586432078	5.957067824	5.909562727	6.001399992	5.803457172	5.717700521	6.221050442	6.028271186	6.034764478	6.062505877	ENSG00000082213.18	protein_coding	1	HGNC:25639	OTTHUMG00000131067.5
CCNT2	6.227773271	5.167482908	4.916685697	4.974514729	4.865895373	5.100696499	5.398818462	6.28152656	6.260434476	5.477172257	5.144156246	5.503542553	5.378205006	ENSG00000082258.13	protein_coding	1	HGNC:1600	OTTHUMG00000131712.4
FAM135A	4.05650008	4.363998467	4.002934139	4.227748658	4.077636638	4.273822806	4.519003341	4.586944706	4.596397206	4.600569106	4.8376366	4.983216582	4.859440225	ENSG00000082269.17	protein_coding	1	HGNC:21084	ncRNA_host
COL19A1	-2.689851243	-2.689851243	-1.804908307	-1.537074595	-2.689851243	-2.689851243	-2.689851243	-2.187611026	-2.689851243	-1.93691692	-2.282841226	-2.023578361	-2.689851243	ENSG00000082293.13	protein_coding	2	HGNC:2196	OTTHUMG00000014987.5
EPB41L3	-2.689851243	-2.09612192	-1.804908307	-2.689851243	-1.977265852	-2.689851243	-2.689851243	-2.689851243	-2.689851243	-2.689851243	-2.282841226	-1.778771959	-2.689851243	ENSG00000082397.18	protein_coding	2	HGNC:3380	OTTHUMG00000131562.12
COBLL1	2.76462619	1.794544559	1.368793775	1.47067484	2.80433827	2.918370108	2.710546397	1.108069521	1.135701555	0.805620603	1.475949635	2.219677432	1.96556739	ENSG00000082438.18	protein_coding	2	HGNC:23571	ncRNA_host
DLG3	5.592201939	6.000673549	5.827215715	5.881912015	5.529378389	5.713345809	5.313224601	6.016912984	5.914648841	6.123345636	6.152306186	5.91807069	5.961373752	ENSG00000082458.12	protein_coding	2	HGNC:2902	ncRNA_host
KCNK2	-1.044950476	-1.871234446	-1.049818553	-0.904581877	-0.860020841	-0.489361646	-0.524832258	-1.815784154	-2.689851243	-0.336160511	-1.965751149	-0.825375755	-1.86749552	ENSG00000082482.14	protein_coding	1	HGNC:6277	OTTHUMG00000037017.4
SERTAD4	5.127632872	4.719840157	3.853789734	4.779152521	4.996894113	5.146816262	5.259997535	4.902348557	4.845330526	4.827957533	4.670276768	5.202222437	5.155329674	ENSG00000082497.12	protein_coding	2	HGNC:25236	OTTHUMG00000036391.2
TRAF5	4.543924025	4.906012153	5.238383667	4.742833379	4.64395966	5.018023499	4.934440367	6.653007351	6.494610039	5.290143296	5.05708852	5.138450914	5.200412248	ENSG00000082512.15	protein_coding	2	HGNC:12035	OTTHUMG00000036997.1
MRPL22	5.702002588	4.950872345	4.926053542	5.067179478	4.688948139	4.354646571	4.344632329	3.68576199	3.868686601	4.315223472	4.390005555	4.197595624	4.298830334	ENSG00000082515.18	protein_coding	2	HGNC:14480	OTTHUMG00000130190.3
GEMIN5	5.731715552	5.61697847	5.076697829	5.560005008	5.24677487	5.570786092	5.539474317	4.72360222	4.929549558	5.014887486	5.063640596	5.386062471	5.510326553	ENSG00000082516.9	protein_coding	2	HGNC:20043	OTTHUMG00000130189.3
NFE2L1	8.254303308	8.237710444	8.260302625	8.233345546	8.542479711	8.531706187	8.471572077	8.012879913	7.963628173	8.330101798	8.383254431	8.540164682	8.499872268	ENSG00000082641.16	protein_coding	1	HGNC:7781	OTTHUMG00000178706.5
GSK3B	6.234105693	6.317864116	6.054931514	6.267169702	6.266265952	6.466900685	6.377544981	6.185015381	5.987903903	6.588880059	6.601999679	6.691507848	6.575173669	ENSG00000082701.17	protein_coding	2	HGNC:4617	overlapping_locus
ITGB5	7.195553158	7.752013279	7.807457564	7.757419443	7.75789564	7.655930447	7.668798765	7.172548629	7.242606161	7.510841751	7.706151232	7.61108825	7.619698667	ENSG00000082781.12	protein_coding	1	HGNC:6160	ncRNA_host
ERC1	5.976889861	6.213520812	5.908257578	6.108132201	5.625084887	6.148521703	5.951913741	5.456470072	5.596460378	5.915694962	5.965512831	6.238823595	6.26928174	ENSG00000082805.20	protein_coding	1	HGNC:17072	overlapping_locus
XPO1	8.892615635	8.601309712	8.266462956	8.526949852	8.428137293	8.548064293	8.839315996	8.588632534	8.502156711	8.837402959	8.747589878	8.841054621	8.742773453	ENSG00000082898.19	protein_coding	2	HGNC:12825	OTTHUMG00000152316.24
RNF13	5.722737082	5.094396218	4.836132638	4.974512989	5.32724038	5.194650452	5.499846818	5.18168117	4.958995362	5.602278197	5.432700303	5.504986827	5.54200886	ENSG00000082996.20	protein_coding	2	HGNC:10057	OTTHUMG00000150338.7
TRPM3	-2.689851243	-0.863775075	-2.689851243	-1.01081246	-1.502415141	-1.078651072	-0.349143558	-0.10562588	0.134309839	-1.93691692	-1.485873424	-1.778771959	-0.533678083	ENSG00000083067.24	protein_coding	1	HGNC:17992	ncRNA_host
PALB2	4.861598599	4.586421621	4.28127452	4.508161116	4.626720592	4.915182325	4.782305998	4.914748208	4.764252769	4.674430944	4.614845305	4.825533429	4.732723255	ENSG00000083093.10	protein_coding	1	HGNC:26144	OTTHUMG00000177097.7
DOP1A	4.387152407	4.307630989	4.175243576	4.221902803	3.600855545	4.021381885	4.055440707	4.737629456	4.805361132	4.236126598	4.33690657	4.385132196	4.263490392	ENSG00000083097.15	protein_coding	2	HGNC:21194	OTTHUMG00000016365.4
LYRM2	5.816145952	5.680488329	5.484448865	5.683303116	5.814628362	6.312147009	5.896311375	5.251784692	5.453788583	5.853409122	5.915681906	5.769606885	5.825603581	ENSG00000083099.11	protein_coding	1	HGNC:25229	OTTHUMG00000015203.3
BCKDHB	4.031792162	3.515842714	3.490961749	3.82250142	3.589036464	3.58722116	3.742702709	3.626687855	2.944049738	3.231724897	3.532437526	3.819520965	3.511851238	ENSG00000083123.15	protein_coding	2	HGNC:987	OTTHUMG00000016430.3
KAT6A	6.704422074	6.759369176	6.317226545	6.64768787	6.357919224	6.801513496	6.747481311	6.433601406	6.286796999	6.59681605	6.737246112	6.999091432	6.962334779	ENSG00000083168.11	protein_coding	1	HGNC:13013	ncRNA_host
TUT7	5.820960594	6.017466304	5.845440538	5.833806623	5.627978568	5.920977626	5.880968582	6.148731029	6.097873399	6.123343438	6.095889373	6.132471138	6.241171361	ENSG00000083223.18	protein_coding	2	HGNC:25817	OTTHUMG00000020137.1
ULK2	4.293239774	3.363799906	3.292727844	3.434386431	4.119303448	4.175536362	4.299190187	3.353671673	3.837317831	3.471566067	2.931860001	3.35789279	3.002431509	ENSG00000083290.20	protein_coding	1	HGNC:13480	OTTHUMG00000059511.7
GRHL2	-2.004772654	-0.763743479	-2.18056505	-2.115153275	-1.502415141	-0.660367163	-0.349143558	-1.065958029	-1.091800402	-1.93691692	-0.492839952	-2.023578361	-0.66370132	ENSG00000083307.12	protein_coding	2	HGNC:2799	OTTHUMG00000149915.5
TNPO1	8.96061118	8.279160673	7.836322361	8.105102845	7.909928649	8.161083418	8.343901912	8.338379215	8.22378663	8.542622956	8.353929545	8.556114789	8.480042214	ENSG00000083312.19	protein_coding	2	HGNC:6401	ncRNA_host
PLOD1	7.12136494	7.255127478	7.408438786	7.247831515	7.609302947	7.433436203	7.317980806	6.566260491	6.715570326	7.015623934	7.206565988	7.049002588	7.032279187	ENSG00000083444.17	protein_coding	2	HGNC:9081	OTTHUMG00000002393.5
P2RX5	2.57069303	2.867002985	3.304646032	2.636570403	2.991717954	2.483824943	2.670293083	3.137807639	2.970228207	3.147783981	2.837351866	2.806492034	2.515034102	ENSG00000083454.22	protein_coding	2	HGNC:8536	overlapping_locus
ITGAE	3.802661666	3.983487387	4.393612524	4.060778129	4.206984477	3.652628993	3.62132987	4.087349338	3.944248309	3.712662573	3.921946115	3.625818031	3.613592311	ENSG00000083457.12	protein_coding	1	HGNC:6147	OTTHUMG00000177634.4
DIS3	6.770638271	6.754105643	6.395769805	6.688571004	6.511386861	6.674573666	6.705794669	6.737451101	6.509612553	6.944018056	6.825348926	6.982582119	7.024349253	ENSG00000083520.15	protein_coding	1	HGNC:20604	OTTHUMG00000017070.5
PIBF1	4.967463275	4.915471475	4.761319628	4.822333346	4.67224143	4.804435427	4.724536915	4.625174007	4.438120473	4.94200362	5.121307547	4.951754872	5.169718298	ENSG00000083535.16	protein_coding	2	HGNC:23352	OTTHUMG00000017071.4
TDRD3	4.655968405	4.642188976	4.281279388	4.58083064	4.175716427	4.666498723	4.44343416	4.374462467	4.071008667	4.784140867	4.369002009	4.232922294	4.680088705	ENSG00000083544.16	protein_coding	2	HGNC:20612	OTTHUMG00000017007.10
NUFIP1	4.092796172	3.950626034	3.991077708	4.003943721	3.030914079	3.538623441	3.863600738	3.492498147	3.558296263	4.108716817	3.759260515	3.860755758	3.760250447	ENSG00000083635.8	protein_coding	2	HGNC:8057	overlapping_locus
PDS5B	6.465460142	5.996222848	5.524074989	5.900350082	5.968516653	6.128959871	6.047284647	6.014033065	5.987900331	5.935854148	5.813129641	6.184823794	6.397074734	ENSG00000083642.19	protein_coding	2	HGNC:20418	OTTHUMG00000016704.6
OXCT1	3.626814922	3.530694138	3.349548321	3.70576269	3.73562181	3.615612938	3.742702709	3.634205767	3.721822794	3.231724897	3.653201221	4.070570823	4.09780936	ENSG00000083720.13	protein_coding	2	HGNC:8527	OTTHUMG00000094783.4
RRAGB	5.208877236	4.404876295	4.352506896	4.515355578	4.428751959	4.688944306	4.461235088	4.648867267	4.678345796	4.880914307	4.842724866	4.697348306	4.568682952	ENSG00000083750.13	protein_coding	2	HGNC:19901	OTTHUMG00000021662.2
CYLD	5.678315767	5.644548307	5.415156651	5.729402285	5.3693044	5.689059165	5.675265624	5.717596491	5.969929565	5.842826561	5.820886907	6.186626704	6.09428044	ENSG00000083799.18	protein_coding	1	HGNC:2584	ncRNA_host
SLC27A5	0.133469241	0.139940197	1.573473843	0.674433591	0.527937297	0.869525414	0.077352715	0.247979016	0.497498624	-0.786478277	0.397018142	-0.336873901	-0.533678083	ENSG00000083807.10	protein_coding	1	HGNC:10999	ncRNA_host
ZNF324	3.087204818	3.137968139	3.315069186	3.378175701	3.21847292	3.273183798	3.890231927	3.213492037	3.692215913	2.963852906	3.050559964	3.410215659	3.209411512	ENSG00000083812.12	protein_coding	2	HGNC:14096	overlapping_locus
ZNF671	2.039547165	2.574009307	2.343612906	2.113123068	2.698312275	2.577116055	2.21893098	3.095005092	2.721591121	1.557917423	1.802752357	2.511980095	1.591029693	ENSG00000083814.13	protein_coding	2	HGNC:26279	OTTHUMG00000183476.1
ZNF416	2.898224447	2.979628964	2.802898032	3.273978569	2.762858151	3.337404323	3.09185498	3.24001599	2.283305573	2.421832392	2.85336298	3.052522082	2.7191226	ENSG00000083817.9	protein_coding	2	HGNC:20645	OTTHUMG00000183467.2
ZNF586	2.584511289	2.727982875	3.131629667	2.923616509	2.583847954	3.348724394	2.710546397	3.533277658	3.614889771	2.271287957	2.670875655	2.725448476	2.938068851	ENSG00000083828.16	protein_coding	1	HGNC:25949	overlapping_locus
ZNF446	1.666674987	2.478563219	3.040153137	2.782823431	2.815255241	2.206050689	2.851091387	3.019042675	3.274537234	1.349166294	2.383083546	2.043456151	2.305055154	ENSG00000083838.16	protein_coding	2	HGNC:21036	overlapping_locus
ZNF264	4.769026733	4.93353755	4.49170186	4.718105973	5.092080202	5.371547607	5.533879452	5.706290672	5.817522846	5.230182145	5.130307409	5.393887002	5.326840407	ENSG00000083844.10	protein_coding	1	HGNC:13057	OTTHUMG00000183104.3
RPS5	8.484201157	7.680010598	7.993888325	7.749051179	7.764479254	7.27854649	7.24195201	6.2549524	6.596491964	7.093971681	7.344329275	6.785508685	6.733684342	ENSG00000083845.9	protein_coding	2	HGNC:10426	OTTHUMG00000183530.5
FAT1	8.762702284	8.92417716	8.705856956	9.083475127	8.958515646	9.485349727	9.285436527	8.568173999	8.612238503	8.942344093	9.00923739	9.509485474	9.474307268	ENSG00000083857.14	protein_coding	1	HGNC:3595	OTTHUMG00000160320.10
YTHDC1	7.781089168	6.583582554	6.559265068	6.749836495	6.950656304	6.934240636	6.958481828	7.466400763	7.213886938	6.855503132	6.89619446	7.099160763	7.125616175	ENSG00000083896.13	protein_coding	2	HGNC:30626	OTTHUMG00000129306.5
CHMP2B	5.760828892	6.021852047	5.619576468	5.744788523	5.653735424	5.521624491	5.960280576	5.805123289	5.92214364	6.580901773	6.395902116	6.168494494	6.094281697	ENSG00000083937.10	protein_coding	1	HGNC:24537	OTTHUMG00000158982.5
SMAP2	4.941165826	5.109311775	5.20027286	5.123190936	4.87565278	5.039139245	4.917352789	4.705874179	4.651543498	5.052306373	5.172720626	4.974896294	5.183964834	ENSG00000084070.12	protein_coding	2	HGNC:25082	overlapping_locus
PPIE	5.179164324	4.896486577	4.995941335	5.105820025	4.62092235	4.75849626	4.612222194	4.617608759	4.329585001	4.594246673	4.251486075	4.406948782	4.451878979	ENSG00000084072.17	protein_coding	1	HGNC:9258	overlapping_locus
ZMPSTE24	7.11108068	7.018815218	6.473455026	6.795861182	7.244236826	7.10082852	7.540753607	6.818875438	6.766420475	7.178895222	6.98055647	7.31769137	7.210414192	ENSG00000084073.10	protein_coding	2	HGNC:12877	OTTHUMG00000005762.3
STARD7	7.556238704	7.180183865	7.006962404	7.337492863	7.506240095	7.42209511	7.432160958	6.780432526	6.734849774	7.366977764	7.278738202	7.436474553	7.382425314	ENSG00000084090.14	protein_coding	1	HGNC:18063	OTTHUMG00000130457.4
NOA1	4.859259564	4.970971699	5.033999818	4.969283218	4.983413638	4.856910714	4.79171322	4.146374151	4.351955152	4.921923197	4.661667667	4.717444149	4.403997957	ENSG00000084092.7	protein_coding	2	HGNC:28473	OTTHUMG00000128773.4
REST	6.531585232	6.427678898	5.928601068	6.216571937	6.364865509	6.439369961	6.544043465	6.453923952	6.318383395	6.690275675	6.553945293	6.772967709	6.706802614	ENSG00000084093.19	protein_coding	2	HGNC:9966	OTTHUMG00000128770.6
HAL	-1.542167394	-0.346971591	-0.423780729	-1.895707042	-2.689851243	-1.078651072	-0.957300312	-0.209450687	0.649718202	-0.543820185	-1.485873424	0.150745367	-0.016738755	ENSG00000084110.11	protein_coding	1	HGNC:4806	OTTHUMG00000170354.3
SSH1	7.592951114	7.648018936	7.652333342	7.630648839	7.466418555	7.527336807	7.404068777	7.695666231	7.718817097	7.643951458	7.762277419	7.711241844	7.71516423	ENSG00000084112.15	protein_coding	2	HGNC:30579	ncRNA_host
GSTP1	6.500403302	6.203514268	6.150023424	6.271424552	6.243825677	5.816824823	5.607638715	4.333487181	4.577536516	4.756073109	5.010371385	4.864350384	4.713209639	ENSG00000084207.18	protein_coding	2	HGNC:4638	OTTHUMG00000137430.5
APLP2	10.70440671	10.52228632	10.50092545	10.48149023	11.05874961	10.96753886	11.02506237	10.21626428	10.13346161	10.87685109	10.88560108	10.90910138	10.88958584	ENSG00000084234.18	protein_coding	1	HGNC:598	OTTHUMG00000165767.5
FAM234B	3.407435948	3.706665303	3.924066159	3.479232261	3.944824533	3.791827611	3.907529331	4.383412176	3.738899033	4.08182674	4.164756722	4.038984098	4.020532124	ENSG00000084444.14	protein_coding	2	HGNC:29288	OTTHUMG00000168774.3
WBP11	6.948404422	7.002038693	6.837713762	7.038640477	6.967871541	6.866933311	6.758317633	6.491660022	6.312692131	6.977228487	6.932443356	6.943662176	6.933815261	ENSG00000084463.8	protein_coding	2	HGNC:16461	OTTHUMG00000168737.5
EIF3I	7.692550026	7.844315548	8.125462384	7.886481532	7.301487169	7.246376299	7.018807442	6.438980198	6.502130797	7.321728505	7.396304	6.962730308	6.854392266	ENSG00000084623.12	protein_coding	2	HGNC:3272	OTTHUMG00000007364.5
COL16A1	-0.675871741	0.42070276	0.345223352	0.28304701	-0.417102651	0.805241936	0.077352715	0.71306994	0.787267505	0.00652891	-0.393769912	0.559750877	0.294668682	ENSG00000084636.18	protein_coding	2	HGNC:2193	OTTHUMG00000003883.24
TXLNA	6.782413969	6.884114898	6.701563629	6.919869545	6.908481757	6.934240636	6.862426493	7.068182352	7.084601991	6.563187489	6.697775278	6.828872423	6.836465934	ENSG00000084652.16	protein_coding	2	HGNC:30685	OTTHUMG00000004423.7
APOB	-2.689851243	-2.689851243	-2.689851243	-2.689851243	-2.689851243	-2.689851243	-2.689851243	-2.689851243	-2.689851243	-1.444700092	-1.965751149	-2.689851243	-2.689851243	ENSG00000084674.15	protein_coding	2	HGNC:603	OTTHUMG00000090785.4
NCOA1	5.799161543	5.822048046	5.497081128	5.682219959	5.625084887	5.989476525	5.883170425	5.395845967	5.453788583	6.107876991	5.877765775	6.065464207	6.003485178	ENSG00000084676.16	protein_coding	2	HGNC:7668	ncRNA_host
AGBL5	4.960935351	4.242965693	4.286139191	4.312792984	4.191435161	3.86460581	4.039735339	3.549272093	3.538927432	3.747311855	3.907454661	3.364279026	3.846375147	ENSG00000084693.16	protein_coding	1	HGNC:26147	overlapping_locus
EFR3B	0.194119529	0.377541481	0.345223352	0.28304701	-1.977265852	0.593181548	1.211150128	0.655126018	0.649718202	-0.154664574	0.451326337	-0.825375755	-0.016738755	ENSG00000084710.14	protein_coding	2	HGNC:29155	ncRNA_host
KIF3C	5.365410845	5.855857647	5.86668437	5.919456942	5.510711332	5.563519866	5.322989693	5.325609267	5.149829879	6.039647379	5.909633207	5.741674072	5.92931436	ENSG00000084731.15	protein_coding	1	HGNC:6321	OTTHUMG00000094797.5
RAB10	7.960651087	8.035414046	7.620497202	7.805898428	8.032805861	7.821484371	8.041300275	7.642606565	7.738052432	8.382918889	8.302922571	8.226339969	8.127582369	ENSG00000084733.11	protein_coding	2	HGNC:9759	ncRNA_host
GCKR	-2.307023789	0.239675009	1.752690471	0.141432252	-1.145754356	0.432236774	-0.524832258	1.417839899	1.498580722	0.515322796	0.90491093	0.264369273	-1.346965428	ENSG00000084734.9	protein_coding	1	HGNC:4196	OTTHUMG00000128426.3
HADHA	7.368756679	7.397637275	7.364312135	7.466512704	7.2137743	7.178215001	6.959524535	6.67230512	6.598829815	7.106255149	7.056426586	7.038559203	7.098296945	ENSG00000084754.12	protein_coding	2	HGNC:4801	OTTHUMG00000096979.11
MAPRE3	4.139811467	3.391183811	3.793630333	3.356408075	3.680984163	3.337404323	3.290714553	3.061939959	3.395535783	3.247942524	3.42118178	2.783793448	3.24821913	ENSG00000084764.12	protein_coding	1	HGNC:6892	OTTHUMG00000097067.6
CAD	5.933080768	5.855856664	5.694600703	5.843365751	5.650895839	5.671135766	5.662508421	5.227137108	5.104435225	4.817128853	5.316808966	5.460972301	5.338422335	ENSG00000084774.14	protein_coding	1	HGNC:1424	OTTHUMG00000097070.6
CD59	9.626427559	9.805175676	10.04280756	9.739119656	9.966839675	9.962022191	9.989899673	9.770749506	9.724336761	10.06441371	10.09389984	9.886038201	9.812235855	ENSG00000085063.17	protein_coding	1	HGNC:1689	overlapping_locus
CD82	6.130263416	5.762480446	6.07338274	5.935635099	6.251345868	6.132238925	6.043352105	5.066933255	5.091198579	5.627289877	5.922907028	5.786350324	5.733362437	ENSG00000085117.12	protein_coding	1	HGNC:6210	OTTHUMG00000166472.3
BCORL1	5.070365247	5.600649352	5.600194548	5.58757136	5.239232643	5.368770236	5.095029394	5.37804572	4.929549558	5.445877167	5.657243999	5.360734922	5.536469707	ENSG00000085185.16	protein_coding	2	HGNC:25657	OTTHUMG00000022379.7
ATRX	7.896226769	7.92756279	7.56409429	7.801000532	7.33105956	7.858582113	7.942880564	8.157170213	7.997723585	8.140069879	8.101417976	8.311630625	8.463836912	ENSG00000085224.23	protein_coding	2	HGNC:886	OTTHUMG00000022686.12
AK6	4.764419111	4.616600527	4.72392741	4.660407988	4.676492129	4.371027025	4.531404647	4.394942281	4.344332368	4.897956537	4.689998664	4.648003117	4.581883768	ENSG00000085231.14	protein_coding	2	HGNC:49151	overlapping_locus
MYNN	5.473351058	5.020911952	4.855876252	4.905001008	4.716369789	4.907547938	4.851408987	5.27841193	5.384946299	5.115545634	4.973735821	5.011972545	4.939993691	ENSG00000085274.16	protein_coding	2	HGNC:14955	OTTHUMG00000184027.1
MECOM	6.182651479	6.096119424	6.084581456	6.249301837	6.033185772	6.525433551	6.527246948	6.27312653	6.043936201	6.533727306	6.590700983	6.648985541	6.729643411	ENSG00000085276.19	protein_coding	1	HGNC:3498	overlapping_locus
SCAMP1	6.559949287	6.601863959	6.046423891	6.193583541	6.343918475	6.120731133	6.687011685	6.594475103	6.52446066	7.335073998	6.758266771	6.937254353	6.799932411	ENSG00000085365.18	protein_coding	1	HGNC:10563	OTTHUMG00000162479.7
PREP	5.546411453	5.788458276	5.65757434	5.834764528	5.28023529	5.210249114	5.113902148	4.966289179	5.071113076	5.51115939	5.607291728	5.435421442	5.367838164	ENSG00000085377.15	protein_coding	2	HGNC:9358	overlapping_locus
HACE1	3.873910819	4.08424284	4.026352818	3.986792545	4.008332344	4.136881186	4.160829457	4.296061265	3.914496829	4.461466639	4.525910237	4.340480384	4.117741132	ENSG00000085382.12	protein_coding	2	HGNC:21033	overlapping_locus
SEH1L	6.903137641	6.724807855	6.474520919	6.721603687	6.856435448	6.869600834	6.907473508	6.500942834	6.551286706	7.057631533	7.047642649	6.994982296	6.846951069	ENSG00000085415.16	protein_coding	2	HGNC:30379	OTTHUMG00000181909.3
WDR47	5.143098255	5.523552963	5.445883237	5.476456941	5.092080202	5.262057409	5.095029394	5.745631232	5.660593462	5.782868663	5.72494435	5.585086303	5.545692914	ENSG00000085433.16	protein_coding	1	HGNC:29141	overlapping_locus
WDFY1	6.441424885	6.385827279	6.181942894	6.244343356	6.442451572	6.474198616	6.484950984	6.646049131	6.489349832	6.693239735	6.666233896	6.738642191	6.607384585	ENSG00000085449.15	protein_coding	1	HGNC:20451	overlapping_locus
OVGP1	-0.675871741	0.087335345	1.40498779	0.708311627	0.798125248	-0.489361646	-0.724921801	1.108069521	2.13639691	0.715193138	0.865456184	0.514532032	0.147350911	ENSG00000085465.13	protein_coding	2	HGNC:8524	OTTHUMG00000011746.2
SLC25A24	7.846907195	7.426379325	6.844319731	7.196165285	7.476076447	7.285190686	7.596836251	7.27348555	7.138681101	7.639347467	7.56627509	7.673811382	7.573099397	ENSG00000085491.17	protein_coding	2	HGNC:20662	OTTHUMG00000011013.8
MAP3K4	5.301377198	5.013882349	4.648849276	4.866136287	4.810984041	4.766954925	4.674568659	4.628941806	4.678354647	4.833341546	4.857880352	4.70240046	4.973182992	ENSG00000085511.20	protein_coding	2	HGNC:6856	OTTHUMG00000015968.5
PILRA	-1.744723315	-1.075003827	0.268719123	-1.891641348	-1.502415141	0.553345217	-2.689851243	0.097990921	-0.059677675	-1.93691692	-0.258950586	-0.713546584	-0.517358361	ENSG00000085514.16	protein_coding	2	HGNC:20396	overlapping_locus
ZNF213	2.337172601	2.324159497	2.802898032	2.610829011	2.630742828	2.325380804	2.190792883	2.282750524	2.083903742	1.047176195	2.103351065	2.39209329	2.757732954	ENSG00000085644.14	protein_coding	1	HGNC:13005	OTTHUMG00000177519.2
AKR1B1	8.32931257	7.655093117	8.193968467	7.826767356	8.117521831	7.963553074	7.733074905	7.020922138	7.146631882	6.886909813	7.075432115	6.740809635	6.687766181	ENSG00000085662.14	protein_coding	2	HGNC:381	OTTHUMG00000155322.6
CPNE3	7.834457763	7.832877476	7.479609969	7.604182184	7.796308537	7.79328026	7.902747485	7.601490608	7.64600328	8.311415242	8.114361871	8.050140539	7.967284311	ENSG00000085719.13	protein_coding	2	HGNC:2316	OTTHUMG00000163725.7
RRN3	5.251149194	5.440061603	5.129339825	5.271896092	5.247985492	5.404232323	5.479917	5.564018145	5.205839591	5.327895332	5.239186305	5.681498902	5.496137269	ENSG00000085721.13	protein_coding	2	HGNC:30346	OTTHUMG00000129847.2
CTTN	8.188050023	7.77324406	7.861774478	7.753114589	7.919988225	7.827059626	7.770428165	8.354398798	8.483279865	7.622341413	7.564351275	7.642626646	7.611816514	ENSG00000085733.16	protein_coding	1	HGNC:3338	OTTHUMG00000134307.4
MTIF2	6.262706002	5.945403398	5.835530838	5.899432013	6.037538476	6.427407759	6.352335181	5.973120886	5.888106113	6.094486773	6.117042582	6.288357602	6.308822047	ENSG00000085760.15	protein_coding	1	HGNC:7441	OTTHUMG00000129338.24
DDHD2	5.671666114	5.34741924	5.401787345	5.470299919	5.323671622	5.314961017	5.65221926	5.926429253	5.903333129	5.664009662	5.566352101	5.745349682	5.406830677	ENSG00000085788.14	protein_coding	1	HGNC:29106	OTTHUMG00000164095.7
TTC39A	0.887905315	0.857629844	1.508421091	1.036314699	0.798125248	0.667386125	0.967302191	1.30931945	0.497498624	0.890712879	0.019636685	0.766751638	-0.414410538	ENSG00000085831.16	protein_coding	2	HGNC:18657	OTTHUMG00000008193.5
EPS15	7.213977387	7.055649521	6.730375952	6.884190139	6.874805153	7.115812168	7.06608884	6.796435482	6.698214035	7.249060005	7.211491433	7.10679811	7.210414192	ENSG00000085832.17	protein_coding	1	HGNC:3419	OTTHUMG00000008192.3
ORC1	4.116493372	3.813406373	3.330855715	4.000529759	3.944824533	3.926352498	3.589321254	3.362750882	3.853087471	2.963656526	2.737942985	3.814865714	3.955584421	ENSG00000085840.13	protein_coding	2	HGNC:8487	OTTHUMG00000008104.5
MGST2	4.139807613	4.254937138	4.433583713	4.131153888	4.474432018	4.332016454	4.015851988	3.380730728	3.772456855	4.219766619	4.136030569	3.874242881	4.025820003	ENSG00000085871.9	protein_coding	2	HGNC:7063	OTTHUMG00000133382.5
CHERP	6.404974596	6.232569795	6.32669301	6.421296617	6.400803594	6.15175826	6.262038193	6.071807405	6.146674292	6.107879212	6.264517717	6.183893513	6.165412953	ENSG00000085872.15	protein_coding	1	HGNC:16930	ncRNA_host
ATG16L1	6.203085403	4.871426714	4.785549541	4.675924263	5.287566714	4.93033096	4.777584018	5.145315743	5.149829879	4.692318824	4.690176518	4.825533429	4.758337508	ENSG00000085978.22	protein_coding	2	HGNC:21498	ncRNA_host
USP40	6.20216284	5.674947363	5.550571019	5.606782543	5.598803731	5.764959157	5.785318748	5.836416072	5.955396594	5.45637982	5.617718367	5.590542429	5.519719743	ENSG00000085982.14	protein_coding	1	HGNC:20069	OTTHUMG00000153199.6
POMGNT1	5.746979662	6.021853799	6.483009244	6.172500896	6.357915742	6.135510542	6.17138765	5.931014567	6.026657651	6.069612802	6.170631953	5.963996179	5.895083779	ENSG00000085998.14	protein_coding	2	HGNC:19139	OTTHUMG00000007604.3
RAD54L	4.261707311	3.997813209	4.231754129	4.326494386	4.51871622	4.320563998	4.299183591	4.67704825	4.9806919	3.835808198	4.024022262	4.260570309	4.276848952	ENSG00000085999.13	protein_coding	1	HGNC:9826	OTTHUMG00000007772.10
MAST2	6.040207918	6.466172339	6.647826959	6.445978103	6.059122155	6.272576335	6.060962792	6.707472937	6.651634702	5.997102605	6.078741696	6.140863913	6.063789155	ENSG00000086015.22	protein_coding	2	HGNC:19035	OTTHUMG00000008007.7
DNAJA1	8.456034933	8.526876108	8.093590533	8.524847442	8.444627048	8.292922541	8.343502587	7.895009722	7.850342444	8.317671186	8.206795864	8.458204019	8.578591343	ENSG00000086061.16	protein_coding	2	HGNC:5229	OTTHUMG00000019760.2
B4GALT1	8.283599447	8.054380337	8.08942627	7.998540849	8.499324313	8.530464076	8.574963057	7.692068936	7.752838747	8.417384216	8.375814317	8.308736306	8.144072183	ENSG00000086062.13	protein_coding	2	HGNC:924	OTTHUMG00000019764.1
CHMP5	7.359228296	7.188401911	7.185317518	7.015532796	7.145816327	6.746932958	6.810155387	6.681405022	6.612791815	7.430522779	7.304780818	6.917280794	6.931000333	ENSG00000086065.14	protein_coding	2	HGNC:26942	OTTHUMG00000019765.4
NFX1	6.061731036	6.027098449	5.972978134	5.967459743	6.01121199	6.28588752	5.980985748	6.071925051	6.149869733	5.861389624	5.920502672	5.896200352	5.994081669	ENSG00000086102.19	protein_coding	2	HGNC:7803	OTTHUMG00000019772.6
DIMT1	5.38016769	5.218824274	5.367806062	5.007201763	4.790483203	4.978489858	4.921643695	5.306919911	5.030090121	5.583230698	5.55244688	5.024121191	5.018935138	ENSG00000086189.11	protein_coding	2	HGNC:30217	OTTHUMG00000131223.5
IPO11	5.956245285	5.760381871	5.207975987	5.698132819	5.638658798	5.483167875	5.824798887	5.129447024	5.124065232	5.48745034	5.712490165	5.715686697	5.638273213	ENSG00000086200.17	protein_coding	1	HGNC:20628	ncRNA_host
EIF2AK1	8.42493795	7.603349245	7.535808332	7.5267898	7.718433283	7.639892493	7.538659934	7.187953393	7.173636888	7.688450945	7.712072025	7.671881961	7.725752148	ENSG00000086232.13	protein_coding	1	HGNC:24921	ncRNA_host
EPDR1	6.099875126	5.508628711	5.426205708	5.590980411	6.311920878	6.297617451	6.20697984	5.263948718	5.43819097	6.060457196	5.881477821	5.807594454	5.940545951	ENSG00000086289.12	protein_coding	1	HGNC:17572	overlapping_locus
SNX10	2.166054749	1.692578708	1.604932304	1.36843928	-0.621630681	-0.198284813	1.943130935	1.382565694	0.327302972	2.819182665	2.201678622	2.132573206	2.262638398	ENSG00000086300.16	protein_coding	2	HGNC:14974	OTTHUMG00000023650.5
SEPHS1	6.197525417	6.137127963	5.894000978	6.065468352	6.356173492	6.11075739	6.136743682	5.944682198	5.888102286	6.221052496	6.087340475	6.195607613	5.917996064	ENSG00000086475.15	protein_coding	2	HGNC:19685	OTTHUMG00000017696.4
MRPL28	4.096772835	4.506033581	4.675025978	4.851050857	4.237589195	3.791827611	3.545507522	2.969871845	4.199935428	3.311049223	3.858048964	3.672882407	3.599489827	ENSG00000086504.18	protein_coding	2	HGNC:14484	overlapping_locus
ITPKC	3.518329402	3.741126749	3.892546038	3.66321314	3.577119756	3.279432016	3.076543146	2.652101411	2.883911845	2.94388227	3.507022554	3.129522134	2.914043376	ENSG00000086544.3	protein_coding	2	HGNC:14897	OTTHUMG00000182688.3
FAT2	-2.307023789	-2.689851243	-2.689851243	-2.689851243	-2.689851243	-1.670128391	-2.689851243	-2.689851243	-2.689851243	-1.93691692	-1.294966827	-2.689851243	-1.346965428	ENSG00000086570.13	protein_coding	1	HGNC:3596	ncRNA_host
RBM22	5.912922004	5.834072172	5.723551031	5.879127075	5.926870913	5.785928452	5.808676668	5.881335045	5.739070719	5.714489711	5.58317411	5.740448421	5.799626496	ENSG00000086589.12	protein_coding	2	HGNC:25503	OTTHUMG00000163589.5
TMED2	8.972563479	8.904357222	8.837488985	8.786443327	9.093000054	8.947601173	9.13580663	8.74328471	8.597686202	9.361544143	9.242057869	9.138554523	9.085261525	ENSG00000086598.11	protein_coding	2	HGNC:16996	OTTHUMG00000168694.4
ERO1B	3.223265127	3.719685002	3.879742605	3.70576269	3.935520727	3.84874719	4.039735339	4.276977812	4.329585001	4.536002799	3.863070876	4.054863905	4.117736185	ENSG00000086619.14	protein_coding	2	HGNC:14355	OTTHUMG00000039955.4
ZFAND6	5.991911618	6.073478484	5.993919666	5.831882178	5.72025808	5.478473431	5.847528958	5.791740161	5.764309003	6.771050594	6.431799804	6.148283286	5.953077847	ENSG00000086666.19	protein_coding	1	HGNC:30164	OTTHUMG00000144169.7
TXLNG	6.589882691	5.958277069	5.532277519	5.908569221	5.728364844	5.812743337	5.801707285	6.126249731	6.050790092	5.832106636	5.727697407	6.117426394	6.210184037	ENSG00000086712.13	protein_coding	2	HGNC:18578	overlapping_locus
LAT2	1.124409142	1.656905126	1.780509221	2.175004631	1.855859996	0.990089138	2.162037022	1.582328409	1.328520503	1.829120796	2.278775277	1.505145951	1.342762765	ENSG00000086730.17	protein_coding	2	HGNC:12749	OTTHUMG00000130151.11
HUWE1	8.861984295	8.895420594	8.669821796	8.878591519	8.410616497	8.745383413	8.612937459	8.264611484	8.219231475	8.55978957	8.57946717	8.813316173	8.857947932	ENSG00000086758.16	protein_coding	2	HGNC:30892	ncRNA_host
ZW10	6.157171352	6.061596051	5.598243911	6.031586776	5.854666482	5.920979522	5.827090364	5.344066483	5.42242288	5.654922283	5.66157107	5.880692205	6.1253727	ENSG00000086827.9	protein_coding	2	HGNC:13194	overlapping_locus
ALG9	5.696769445	5.770844354	5.6234218	5.671543087	5.795504436	6.114845669	5.974804718	5.895479181	5.615076866	5.667034153	5.744104967	5.747095407	5.762858751	ENSG00000086848.15	protein_coding	1	HGNC:15672	overlapping_locus
ACOX3	2.898224447	3.218494888	3.377140812	3.198514778	2.903121945	3.255574709	3.09185498	3.424745456	3.084264171	2.583923162	2.539148877	2.477036589	2.297998963	ENSG00000087008.16	protein_coding	2	HGNC:121	OTTHUMG00000090509.22
MTMR2	6.859334566	6.645157392	6.327872994	6.481923293	6.471710707	6.526681244	6.567507312	6.271920974	6.398481741	6.827447467	6.529697078	6.670403353	6.57607417	ENSG00000087053.20	protein_coding	2	HGNC:7450	ncRNA_host
PPP1R15A	6.499652599	6.42105168	6.375391812	6.686978438	6.474925392	6.250114408	6.226187612	6.407517215	6.461559287	6.04197446	6.324043792	6.582755579	6.797618054	ENSG00000087074.8	protein_coding	2	HGNC:14375	OTTHUMG00000183330.3
TRIP6	4.626018214	4.333267677	4.637489075	4.60125746	4.780130292	4.332016454	4.238563404	3.50073856	3.633271458	3.689111719	3.817278187	3.833392657	3.541652182	ENSG00000087077.14	protein_coding	2	HGNC:12311	ncRNA_host
ACHE	-1.192433711	-1.08740805	-1.260431766	-1.250079351	-0.078701156	-2.689851243	-1.234432396	-0.442622062	-0.675135178	-1.078371553	-1.705951125	-1.224710787	-1.346965428	ENSG00000087085.16	protein_coding	2	HGNC:108	OTTHUMG00000157033.10
FTL	9.913730135	9.164908522	9.484906528	9.310224706	10.33626236	9.802194689	9.767273381	8.031500843	8.195448254	8.814773403	8.94442731	8.860097908	8.631302211	ENSG00000087086.15	protein_coding	2	HGNC:3999	OTTHUMG00000183332.2
SRRT	7.107142329	6.858347328	6.643100423	6.916250011	6.971291212	6.867928924	6.899881631	7.014464864	6.851312939	6.15593782	6.264621984	6.608537973	6.776619272	ENSG00000087087.20	protein_coding	1	HGNC:24101	OTTHUMG00000157031.7
BAX	4.77491084	5.104354831	5.450221976	5.229088397	5.330793235	4.800318689	4.955514919	5.163616931	4.987852171	4.1865046	4.70380024	4.799849862	4.471365847	ENSG00000087088.20	protein_coding	2	HGNC:959	OTTHUMG00000160476.4
NLK	3.87854257	4.094274875	4.099963533	4.060778129	4.127505765	3.741185666	4.023857116	4.238036504	4.071022152	3.978706032	4.072482486	4.400749064	4.156782669	ENSG00000087095.13	protein_coding	2	HGNC:29858	ncRNA_host
PIGS	6.171382499	5.755122038	5.796892049	5.782051661	6.164417868	6.109125818	6.250269732	5.304563681	5.357568459	5.676051789	5.539970372	5.658375391	5.650292554	ENSG00000087111.21	protein_coding	2	HGNC:14937	overlapping_locus
ATXN7L3	5.835313618	6.220405929	6.301712963	6.3358307	6.033185772	6.094070519	6.127484523	5.83804458	5.829529148	6.011425637	5.97481257	5.931033782	5.777873861	ENSG00000087152.16	protein_coding	2	HGNC:25416	OTTHUMG00000181812.2
PGS1	2.889081318	3.540510827	3.580719593	3.377623124	3.788255172	3.446806703	3.488800229	3.991096805	3.805268029	3.689099841	3.015346776	2.996067418	2.991673282	ENSG00000087157.19	protein_coding	1	HGNC:30029	ncRNA_host
PSMC5	6.688700462	6.62511566	6.605683614	6.760472201	6.64724646	6.443336742	6.199933068	6.232841063	6.298364966	5.89781935	5.957326091	6.311676479	6.406215916	ENSG00000087191.13	protein_coding	2	HGNC:9552	OTTHUMG00000179013.4
UIMC1	5.219854566	5.203458789	5.174291982	5.211476536	5.161558952	5.210246012	5.06818577	5.550855042	5.438196198	5.043046891	5.07016305	5.138450914	4.981363053	ENSG00000087206.17	protein_coding	2	HGNC:30298	OTTHUMG00000130852.5
MMP2	-2.004772654	-2.689851243	-2.689851243	-2.115153275	-0.621630681	-2.689851243	-0.957300312	-2.187611026	-2.689851243	-2.689851243	-1.126395427	-1.078968187	-2.689851243	ENSG00000087245.13	protein_coding	1	HGNC:7166	overlapping_locus
LPCAT2	6.395351077	4.835991759	4.446669417	4.665183273	5.667852924	5.790086398	5.808672034	4.927042194	4.813444089	5.226094717	4.945628906	5.280282328	5.108795242	ENSG00000087253.13	protein_coding	2	HGNC:26032	overlapping_locus
GNAO1	4.65057068	3.555116582	3.203067187	3.414005964	4.769692078	4.452461064	4.369974341	2.591603123	1.650691981	2.752543269	2.833052736	2.830666518	2.770364222	ENSG00000087258.16	protein_coding	1	HGNC:4389	ncRNA_host
OGFOD1	5.928626686	5.782267158	5.641836638	5.824181803	5.692913702	5.575614004	5.542263634	5.419863754	5.295443467	5.682035368	5.72080489	5.753885809	5.708943094	ENSG00000087263.17	protein_coding	2	HGNC:25585	OTTHUMG00000133237.5
SH3BP2	6.197541156	6.145197414	6.405852985	6.010527079	6.224858575	6.291764407	6.076439994	6.925355353	6.969955755	5.793956577	6.148201986	5.94920254	5.876199669	ENSG00000087266.17	protein_coding	2	HGNC:10825	OTTHUMG00000160801.18
NOP14	7.768056297	7.057786354	6.850073706	7.017261981	6.665649434	6.725395686	6.530059982	6.629690034	6.612794131	6.382174359	6.577027292	6.67683196	6.840218843	ENSG00000087269.16	protein_coding	1	HGNC:16821	OTTHUMG00000159911.5
ADD1	8.357760597	8.220638638	8.094629724	8.203033746	8.125214161	8.174663902	8.12787202	7.705959214	7.741233711	8.052181851	8.087286004	8.026175562	8.105923919	ENSG00000087274.18	protein_coding	1	HGNC:243	OTTHUMG00000122080.23
L2HGDH	4.048087878	4.107540019	3.679436422	4.040777487	3.788244835	4.253483863	4.369974341	4.498551185	4.236465462	4.397488776	4.354825446	4.139209579	4.231841474	ENSG00000087299.12	protein_coding	1	HGNC:20499	ncRNA_host
TXNDC16	3.864611794	3.93965093	3.448240494	3.718286637	3.798545018	4.028431418	4.351009687	3.931324949	4.272093326	4.613150231	3.987738384	4.406948782	4.316180888	ENSG00000087301.9	protein_coding	2	HGNC:19965	OTTHUMG00000171103.4
RTRAF	7.254590251	7.424724212	7.476454692	7.50014225	7.32126989	7.10417123	7.05831527	6.729196656	6.960889529	7.166149974	7.295535248	7.187344383	7.223116513	ENSG00000087302.9	protein_coding	2	HGNC:23169	OTTHUMG00000152332.4
GMCL1	5.667660223	5.333370496	4.907247163	5.287675399	5.372755284	5.498939478	5.639245282	5.516688254	5.438196198	5.690957047	5.480818483	5.622862151	5.715494677	ENSG00000087338.5	protein_coding	2	HGNC:23843	OTTHUMG00000129643.4
SF3B2	8.406232953	8.284827642	8.086643401	8.792748274	8.040962645	8.002596962	7.825278542	7.526212792	7.413199733	7.616889113	7.750819557	7.708106877	7.926559986	ENSG00000087365.16	protein_coding	1	HGNC:10769	OTTHUMG00000166751.5
KLHL42	4.211248167	4.455045685	4.420387071	4.321030525	4.649660541	4.41513456	4.38869293	5.678137004	5.519499876	4.502599308	4.759079953	4.866596902	4.786617082	ENSG00000087448.11	protein_coding	2	HGNC:29252	OTTHUMG00000169217.3
GNAS	10.07196998	10.06755324	10.07905378	10.09281754	9.863971108	9.606413566	9.638950019	9.487410308	9.483601393	9.774865167	9.807040857	9.61065043	9.656475124	ENSG00000087460.29	protein_coding	2	HGNC:4392	ncRNA_host
DNM1L	7.133029859	7.179398709	6.755999215	7.073178393	6.716781571	6.797389433	6.920393781	7.115278311	7.124130964	7.252078282	7.025439504	7.2649102	7.176379121	ENSG00000087470.19	protein_coding	2	HGNC:2973	OTTHUMG00000169451.3
PTHLH	-1.044950476	-1.213728931	-1.260431766	-1.125491363	-0.860020841	-0.854402665	-0.524832258	-1.815784154	-0.088546786	0.00652891	-1.485873424	-0.825375755	-0.965256393	ENSG00000087494.16	protein_coding	2	HGNC:9607	OTTHUMG00000169221.4
ERGIC2	6.216852602	6.010418968	5.564637084	5.762029022	6.026630898	5.947281214	6.325061469	6.11285913	5.929599705	6.691759948	6.364406094	6.369961	6.418320444	ENSG00000087502.18	protein_coding	2	HGNC:30208	OTTHUMG00000169322.3
TFAP2C	3.368492802	3.979888102	4.236783362	4.580828354	3.490827309	3.446796168	3.545507522	4.257638543	4.084444352	4.575092131	4.464519058	4.56222469	4.535735185	ENSG00000087510.7	protein_coding	2	HGNC:11744	OTTHUMG00000032805.4
AURKA	7.965279446	7.287171333	7.293625838	7.364289475	7.780806411	7.701890824	7.610832705	7.228871436	7.183025529	7.547333703	7.498961708	7.413495608	7.402340588	ENSG00000087586.18	protein_coding	2	HGNC:11393	OTTHUMG00000032796.7
PIR	3.524247174	2.928211012	2.816398656	2.459907123	3.211351492	3.103500003	2.787795055	2.243947176	2.329128883	1.740200354	2.0862913	2.055740235	1.777950101	ENSG00000087842.11	protein_coding	2	HGNC:30048	OTTHUMG00000021176.2
AAMDC	3.069879492	3.236718122	3.321427267	2.966235591	3.30103516	2.670271878	2.913761815	2.282769658	2.083903742	3.002410046	2.35198865	3.028597214	3.023720802	ENSG00000087884.14	protein_coding	1	HGNC:30205	overlapping_locus
RFX2	2.296258052	2.401595877	2.535413573	2.429763413	2.204637641	2.538093663	2.519945511	2.606967191	2.283305573	2.138408527	2.588447891	1.85270259	2.207917413	ENSG00000087903.13	protein_coding	1	HGNC:9983	overlapping_locus
METTL2A	5.399570264	5.539057861	5.477660918	5.479212919	5.515823794	5.309186747	5.2810237	4.919921372	5.179526865	5.487805455	5.387148919	5.456649996	5.273481631	ENSG00000087995.16	protein_coding	2	HGNC:25755	OTTHUMG00000164527.3
ALG6	4.200197511	4.172117743	3.997018103	4.09639189	4.567716241	4.083675106	4.622791638	4.590813545	4.329573728	4.931990817	4.390005555	4.600593261	4.459710805	ENSG00000088035.18	protein_coding	2	HGNC:23157	OTTHUMG00000009140.9
CNOT3	6.940682017	6.137132007	6.154017965	6.174016301	6.105490213	5.71553136	5.847531213	6.078827185	6.156245818	5.815877262	5.668751751	5.804075419	5.899408541	ENSG00000088038.19	protein_coding	1	HGNC:7879	OTTHUMG00000066468.15
PTPN4	4.419267417	3.987084893	3.820671307	3.82636316	4.237589195	4.387948003	4.501916733	4.228129728	3.95889709	3.878100585	3.902594896	4.070570823	4.190102392	ENSG00000088179.9	protein_coding	1	HGNC:9656	OTTHUMG00000131436.9
DDX18	7.274036909	6.737666106	6.450910145	6.580679312	6.799879802	6.81687942	6.882376166	6.38206944	6.242585978	6.75978595	6.545387435	6.73342885	6.646352802	ENSG00000088205.13	protein_coding	2	HGNC:2741	OTTHUMG00000058521.10
KHSRP	8.564645046	8.419591674	8.241346958	8.468817008	8.499718916	8.333371752	8.338696832	7.932460724	7.932431711	8.36397809	8.33509754	8.373681529	8.43011845	ENSG00000088247.18	protein_coding	1	HGNC:6316	ncRNA_host
GNA11	6.952250453	6.684426675	6.685100198	6.791916813	6.909671262	6.84712684	6.769073167	6.066378358	6.124109054	6.358096761	6.526539373	6.52121833	6.528487355	ENSG00000088256.9	protein_coding	2	HGNC:4379	OTTHUMG00000180631.7
ASAP3	5.497616687	5.079321474	5.388288467	5.072065101	5.258014792	5.256054994	5.313221335	5.094448136	5.002066974	4.244233497	4.978362133	4.573289689	4.670002314	ENSG00000088280.19	protein_coding	1	HGNC:14987	OTTHUMG00000003234.8
EDEM2	4.493536224	4.721998497	5.23084162	4.881065609	4.831192619	4.754241872	4.496174012	4.167252769	4.509511913	4.495824788	4.940893882	4.611374315	4.236405478	ENSG00000088298.13	protein_coding	2	HGNC:15877	ncRNA_host
DNMT3B	2.861299035	2.811442142	3.716523278	3.034601395	3.099167096	3.488331451	3.53434298	4.684308908	4.136918206	3.147783981	3.407518059	3.083816966	3.661892909	ENSG00000088305.18	protein_coding	2	HGNC:2979	OTTHUMG00000032226.4
TPX2	9.047157105	8.834009162	8.547401144	8.80832896	8.810512143	8.928160221	8.784125487	8.424904316	8.340954837	8.742857453	8.715011005	8.763754729	8.816256629	ENSG00000088325.16	protein_coding	2	HGNC:1249	OTTHUMG00000032190.3
PDRG1	3.675487875	3.867392364	3.642659929	3.841707577	3.680984163	3.670773323	3.290727823	2.957938961	3.479210075	3.181948624	3.232491695	2.884975136	3.627558275	ENSG00000088356.6	protein_coding	2	HGNC:16119	OTTHUMG00000032196.4
EPB41L1	5.732992363	5.538325631	5.578571292	5.465355312	5.73374505	5.788008923	5.615606172	5.058579043	4.922093234	5.366401461	5.76837499	5.620196435	5.474071385	ENSG00000088367.23	protein_coding	2	HGNC:3378	OTTHUMG00000032378.14
DOCK9	7.034368396	7.295904751	7.061127695	7.210641773	6.839076758	7.060088774	7.051479845	7.164782499	7.22301808	7.164016022	7.179674046	7.327938097	7.261687445	ENSG00000088387.20	protein_coding	2	HGNC:14132	overlapping_locus
ANKRD10	3.901453586	4.114132061	4.602846101	4.296183794	4.415428464	4.615863994	4.419360779	5.728173463	5.713383048	4.3381211	4.403842236	4.581537894	4.835567948	ENSG00000088448.14	protein_coding	1	HGNC:20265	overlapping_locus
TGDS	3.773146667	3.662397629	3.47402475	3.382877186	3.37170971	3.359956333	3.567580706	3.533277658	3.687051726	4.099809031	3.98314209	3.631118574	3.803952301	ENSG00000088451.11	protein_coding	2	HGNC:20324	OTTHUMG00000046308.4
DOCK3	1.505654042	2.67550119	2.789269875	2.601845093	2.075061001	1.807002082	2.132725931	4.125188935	3.95889709	2.77510015	2.600513847	2.745166665	2.73210787	ENSG00000088538.13	protein_coding	2	HGNC:2989	ncRNA_host
C3orf18	2.628412514	3.181324157	3.24359578	3.228008286	3.09915043	3.155980112	3.208828965	3.179643992	3.651421884	2.840728886	2.822789374	2.893831088	2.567993443	ENSG00000088543.15	protein_coding	1	HGNC:24837	OTTHUMG00000156854.7
COQ9	4.247464995	4.257921236	4.324439291	4.315543144	4.274946729	4.16916533	4.252256395	4.758414415	4.780836939	4.169585778	3.987738384	3.896444957	3.988429132	ENSG00000088682.14	protein_coding	1	HGNC:25302	overlapping_locus
TMEM40	-2.004772654	-2.689851243	-2.18056505	-2.3740731	-2.689851243	-2.689851243	-2.689851243	-0.321330787	-2.689851243	-1.444700092	-2.282841226	-0.946607168	-2.22085563	ENSG00000088726.16	protein_coding	2	HGNC:25620	OTTHUMG00000129801.4
KIF9	1.50567797	1.638777696	2.227123858	1.638213951	1.09403755	0.869588285	1.211206216	1.417839899	-0.352231329	1.316936683	1.781690464	0.467897334	0.428391235	ENSG00000088727.14	protein_coding	1	HGNC:16666	ncRNA_host
ARHGAP28	1.767528969	2.827568278	2.630193356	2.398976415	1.499651646	1.932679546	2.300274181	2.224176865	2.577152434	2.840728886	2.759637714	2.534806698	2.638656445	ENSG00000088756.13	protein_coding	1	HGNC:25509	OTTHUMG00000167698.10
CRLS1	5.156897707	4.510208372	4.884998923	5.014850089	4.870779885	4.625203478	4.605772763	4.547674745	4.224403392	4.732678582	4.962090691	4.7316412	4.600895039	ENSG00000088766.12	protein_coding	2	HGNC:16148	overlapping_locus
PPP1R13B	3.707052727	3.639739214	3.612022152	3.671828328	4.191435161	3.606210958	3.809057499	4.008550126	4.084444352	3.164967432	3.500598233	3.16653393	3.496712894	ENSG00000088808.18	protein_coding	1	HGNC:14950	ncRNA_host
ATRN	6.378299576	6.323503967	6.197228903	6.30364076	6.486120716	6.863989678	6.745062147	6.352748862	6.368619008	6.420239559	6.449417903	6.693411217	6.648922767	ENSG00000088812.18	protein_coding	2	HGNC:885	OTTHUMG00000031746.3
SMOX	2.823403647	3.149611556	3.580719593	3.393328252	3.425868449	3.267552677	2.730249784	3.050747672	3.283619479	2.658614281	3.077097247	2.848997486	2.62479802	ENSG00000088826.18	protein_coding	2	HGNC:15862	OTTHUMG00000031777.5
FKBP1A	9.490145345	9.261813657	9.224291013	9.300322847	9.405855381	9.180768217	9.255073016	8.665055572	8.79156098	9.363431036	9.248686252	9.131368709	9.127189336	ENSG00000088832.18	protein_coding	2	HGNC:3711	ncRNA_host
NSFL1C	6.159072378	6.144392175	6.114944611	6.179311117	5.888813328	5.932314203	5.874342819	5.665353787	5.962683197	5.840152032	5.764357117	5.714438759	5.861502207	ENSG00000088833.18	protein_coding	2	HGNC:15912	overlapping_locus
SLC4A11	4.056504163	5.161137078	5.458856201	5.208521936	4.748602252	4.376938244	4.299190187	6.135549746	6.242585978	4.161038531	4.638447892	4.632692405	4.865345607	ENSG00000088836.14	protein_coding	2	HGNC:16438	OTTHUMG00000031740.8
C20orf194	4.34096682	4.749766979	4.575321476	4.605758241	4.060611616	4.872680338	4.478807403	4.969264414	5.130549659	4.268284397	4.281774583	4.548269517	4.259011404	ENSG00000088854.13	protein_coding	2	HGNC:17721	overlapping_locus
ZNF343	3.543418889	3.399929684	3.766990899	3.607282899	3.271745857	3.371101502	2.787795055	3.977643756	3.914496829	3.525792654	3.150202884	3.554999761	3.68210819	ENSG00000088876.13	protein_coding	2	HGNC:16017	overlapping_locus
EBF4	3.355274596	3.396593361	3.997012175	3.583310977	3.478080235	3.267552677	2.913779047	3.919073715	4.351955152	2.86195805	2.822789374	2.987810784	3.239160527	ENSG00000088881.21	protein_coding	2	HGNC:29278	OTTHUMG00000031709.8
MAVS	8.121538024	7.738751035	7.581988761	7.701483904	7.637548454	7.875312358	7.922150997	7.765790319	7.779903348	7.619228671	7.698804036	7.684696298	7.692921201	ENSG00000088888.18	protein_coding	2	HGNC:29233	OTTHUMG00000031765.5
LZTS3	2.296258052	2.401606649	2.747595534	2.731060964	2.720150007	2.577116055	2.564530483	2.85874686	2.944049738	2.706343064	2.726977546	2.893831088	2.77037681	ENSG00000088899.16	protein_coding	2	HGNC:30139	OTTHUMG00000031735.3
XRN2	7.734949532	7.874815629	7.596244455	7.867634207	7.41797016	7.616669035	7.542148401	7.169317443	7.247088967	7.736655056	7.700907056	7.732686981	7.661448492	ENSG00000088930.8	protein_coding	2	HGNC:12836	OTTHUMG00000032025.4
KIZ	3.63777393	3.495799962	3.47402475	3.484129615	3.241879778	3.652628993	3.342853131	3.810454275	3.772456855	3.429540086	3.563589293	3.672887552	3.875921136	ENSG00000088970.16	protein_coding	2	HGNC:15865	OTTHUMG00000032020.6
DYNLL1	7.635602723	7.700132594	7.889981645	7.757419695	7.653951174	7.455856346	7.332555076	6.746151306	6.920298823	7.408149226	7.507815397	7.011834745	7.024348593	ENSG00000088986.11	protein_coding	2	HGNC:15476	OTTHUMG00000169368.5
SNX5	6.753738554	6.695444902	6.752482256	6.643859015	6.825288477	6.821100618	6.671702517	7.102460647	7.159438362	6.824748303	6.75016645	6.656810025	6.593079539	ENSG00000089006.17	protein_coding	2	HGNC:14969	ncRNA_host
RPL6	9.998165373	9.862106156	9.888965775	9.888206062	9.894996841	9.638398996	9.473368455	9.024697193	9.151743123	9.667210937	9.648736085	9.486588993	9.535809753	ENSG00000089009.16	protein_coding	2	HGNC:10362	OTTHUMG00000169685.4
MAPKAPK5	5.797940772	5.42365727	5.709150293	5.456662507	5.475836395	5.568364853	5.453180996	6.059416265	6.120855977	5.648824949	5.490578322	5.536432977	5.43688158	ENSG00000089022.14	protein_coding	2	HGNC:6889	OTTHUMG00000169605.7
ESF1	6.037108137	5.900372046	5.580548691	5.877266838	6.090895661	6.586474377	6.169584781	6.085699196	6.064400956	6.304830825	6.130627696	6.410638877	6.593968047	ENSG00000089048.15	protein_coding	2	HGNC:15898	OTTHUMG00000031906.1
RBBP9	6.045362209	6.158007732	5.86668437	5.971824706	5.70938408	5.769175785	5.993268925	5.94770228	5.60113707	6.443310127	6.395036447	6.389661281	6.380675674	ENSG00000089050.16	protein_coding	2	HGNC:9892	OTTHUMG00000031972.5
ANAPC5	7.382259419	7.016618953	7.175547457	7.135981408	7.00614967	6.873817698	6.815928613	7.451276229	7.238110884	7.028591021	6.998905853	6.857448283	6.825148272	ENSG00000089053.13	protein_coding	1	HGNC:15713	OTTHUMG00000169157.4
SLC23A2	5.562316399	5.169067387	4.82281293	5.050766379	5.096261135	5.646121766	5.508430536	5.283204146	5.283854865	4.911779739	5.170700842	5.450506105	5.460481159	ENSG00000089057.15	protein_coding	2	HGNC:10973	OTTHUMG00000031793.4
SLC8B1	4.954371181	5.310602581	5.358607563	5.417516502	5.41688141	5.447222107	5.522627032	5.28081362	5.162548014	4.81168388	5.158510149	5.063901863	5.118717476	ENSG00000089060.12	protein_coding	2	HGNC:26175	OTTHUMG00000169566.5
TMEM230	6.618515593	6.526071201	6.493511555	6.443466513	6.867485315	6.48753167	6.673080053	6.18245378	6.289699871	6.895943145	6.74609883	6.438142791	6.492644647	ENSG00000089063.15	protein_coding	2	HGNC:15876	ncRNA_host
DZANK1	1.457008967	2.063233511	2.032655618	1.739989399	1.499651646	1.902271592	1.467421261	2.909195233	3.306708075	1.490489475	1.738686673	1.906203064	2.008914093	ENSG00000089091.16	protein_coding	2	HGNC:15858	overlapping_locus
KDM2B	4.742277632	5.16272536	5.073890276	5.26082475	5.066736921	4.816707471	4.900064743	4.905458475	5.340894443	4.744683303	4.892646662	5.032167167	4.696744218	ENSG00000089094.19	protein_coding	1	HGNC:13610	ncRNA_host
TASP1	1.882559985	2.103524306	1.474760601	1.804057838	1.597281745	1.556690993	2.426440297	1.643238567	0.913077274	0.403943222	1.36715518	2.086966139	2.189205924	ENSG00000089123.16	protein_coding	2	HGNC:15859	OTTHUMG00000031904.4
OAS1	1.971874557	3.396604171	4.043686467	3.262622593	2.864404531	2.705937418	2.768886246	3.127340008	2.499081376	3.32640382	3.687549101	3.209722944	2.431363327	ENSG00000089127.15	protein_coding	1	HGNC:8086	OTTHUMG00000169792.7
GCN1	7.335066253	7.51368817	7.562091688	7.555283122	7.089254605	7.179007932	7.046575811	7.368947986	7.557336724	6.998951518	6.993196308	7.121481397	7.117599343	ENSG00000089154.11	protein_coding	2	HGNC:4199	ncRNA_host
RPLP0	9.945348228	10.02217604	10.27677971	10.08743677	10.07497817	9.691848407	9.554995444	8.798201664	8.936932994	9.505888672	9.665027693	9.29349968	9.289411345	ENSG00000089157.16	protein_coding	1	HGNC:10371	OTTHUMG00000169317.10
PXN	8.109736389	8.267938639	8.476358716	8.329847157	8.352816453	8.245262073	8.210418724	8.238337727	8.382974978	8.185510393	8.345665022	8.18882725	8.135850988	ENSG00000089159.17	protein_coding	1	HGNC:9718	OTTHUMG00000169169.9
SIRT4	-0.788722519	-0.346971591	0.994258544	0.773770607	-0.078701156	1.391378106	-0.349143558	-0.008773917	-1.091800402	-0.786478277	0.7401729	0.027401698	-0.533678083	ENSG00000089163.4	protein_coding	2	HGNC:14932	OTTHUMG00000169028.3
RPH3A	-2.689851243	-2.09612192	-2.689851243	-2.3740731	-2.689851243	-2.689851243	-2.689851243	-2.689851243	-2.689851243	-0.786478277	-2.689851243	-2.689851243	-2.689851243	ENSG00000089169.15	protein_coding	1	HGNC:17056	OTTHUMG00000169713.15
KIF16B	3.536016246	4.114132061	4.286139191	4.242277838	3.71400789	3.808320784	3.703378799	3.82365256	3.633271458	4.108716817	4.11935511	4.400749064	4.572297796	ENSG00000089177.19	protein_coding	2	HGNC:15869	OTTHUMG00000031927.4
TRMT6	5.199660291	5.404972791	5.048370496	5.379908666	5.07946421	5.314958132	5.102604368	5.132107059	5.254469444	5.106675596	5.110800931	5.543483511	5.648583092	ENSG00000089195.15	protein_coding	2	HGNC:20900	OTTHUMG00000031816.3
PEBP1	7.905041418	7.601298892	7.530182912	7.66366842	7.593122186	7.443370787	7.399460528	6.707474719	6.582370545	7.280933953	7.393707027	7.275960382	7.381910452	ENSG00000089220.5	protein_coding	2	HGNC:8630	OTTHUMG00000168860.2
BRAP	5.309966835	5.457731496	5.43279475	5.434061542	5.169517229	5.326454998	5.338695872	5.325611589	5.4743265	5.608575027	5.488954908	5.578235284	5.634820149	ENSG00000089234.16	protein_coding	1	HGNC:1099	overlapping_locus
ERP29	6.898017546	6.718875678	6.746331778	6.66342447	6.86870787	6.697998442	6.713234477	6.148732341	6.212338836	6.382174359	6.343916683	6.531892825	6.731261142	ENSG00000089248.7	protein_coding	1	HGNC:13799	OTTHUMG00000169637.4
FUS	8.629389204	8.140205801	8.247589834	8.174725173	8.05068976	8.284473774	8.179398708	8.982573308	8.908102865	7.752371938	7.840985529	8.241813347	8.257034072	ENSG00000089280.19	protein_coding	2	HGNC:4010	OTTHUMG00000132395.5
IGBP1	6.149534445	6.141168331	6.186869159	6.094581516	5.883982339	5.715533546	5.672727265	5.447965729	5.558490844	5.813157706	5.925307384	5.74412103	5.715494677	ENSG00000089289.16	protein_coding	2	HGNC:5461	OTTHUMG00000021767.2
FXYD5	6.633650588	6.723731188	6.617299882	6.729358499	6.755628494	6.432735212	6.523017085	5.464928793	5.734816822	5.999499275	6.017061971	6.211632807	6.199705238	ENSG00000089327.15	protein_coding	1	HGNC:4029	OTTHUMG00000048092.3
ZNF302	4.332094848	4.404357621	4.751274997	4.407127558	4.422105592	4.812253633	5.073320784	6.618784527	6.378522237	4.899471628	4.740111681	5.100602554	5.091640776	ENSG00000089335.21	protein_coding	1	HGNC:13848	OTTHUMG00000163329.8
GRAMD1A	4.993292076	5.099384117	5.70189293	5.096257679	5.185303282	4.918980625	4.855904749	5.232097455	5.504590375	4.859969556	5.078814037	4.719936249	4.579496832	ENSG00000089351.15	protein_coding	1	HGNC:29305	OTTHUMG00000182464.5
FXYD3	-2.689851243	-1.871234446	-2.689851243	-2.689851243	-1.977265852	-2.091710261	-2.689851243	-2.689851243	-2.689851243	-2.689851243	-2.689851243	-2.689851243	-1.86749552	ENSG00000089356.19	protein_coding	2	HGNC:4027	ncRNA_host
CDIP1	3.587789236	4.046850096	4.014693924	3.730702799	3.963254057	3.903513738	3.907529331	3.441990679	3.395535783	3.7811373	3.950513656	3.667728214	3.760250447	ENSG00000089486.17	protein_coding	1	HGNC:13234	overlapping_locus
CMTM1	-0.571211583	0.655626088	0.187929676	0.773802605	2.00562984	0.251056169	0.589888705	0.874123542	0.134309839	0.971064596	0.281854948	1.35931314	1.123770638	ENSG00000089505.18	protein_coding	1	HGNC:19172	overlapping_locus
GANAB	8.47754452	8.377424648	8.639998732	8.57520174	8.919820868	8.943407019	8.752257696	8.027226635	7.971775622	8.271316378	8.480517232	8.580662314	8.446707228	ENSG00000089597.18	protein_coding	1	HGNC:4138	OTTHUMG00000167696.7
GMIP	3.488370866	3.358260195	4.094433038	3.493869874	3.777870585	3.414840638	2.670313483	3.105860516	3.001780811	3.578041819	3.658981996	2.945854683	2.855910691	ENSG00000089639.11	protein_coding	2	HGNC:24852	OTTHUMG00000182329.3
RBM41	4.976124357	5.040070319	4.85260381	4.647829602	4.311375669	4.945322182	4.959693972	5.701582413	5.591768477	5.438830324	5.017138597	5.330070917	5.37613428	ENSG00000089682.16	protein_coding	2	HGNC:25617	OTTHUMG00000022156.4
BIRC5	6.880249529	6.801820255	6.679570372	6.825588038	6.776623113	6.555057478	6.585199984	6.018351509	5.998577733	6.507024197	6.443568797	6.273166772	6.214816961	ENSG00000089685.15	protein_coding	2	HGNC:593	OTTHUMG00000177505.9
LAG3	-0.911155579	-1.213728931	-0.556693391	-0.713050002	-0.417102651	-1.670128391	-2.029208053	0.531751373	1.028679343	-1.078371553	-0.838859955	-0.336873901	0.067637731	ENSG00000089692.9	protein_coding	2	HGNC:6476	OTTHUMG00000169197.2
MLF2	6.60182449	6.44411431	6.726806617	6.723675199	6.760905531	6.628876853	6.478566563	6.026942671	5.984324758	6.297058286	6.402808825	6.261239432	6.174954597	ENSG00000089693.11	protein_coding	2	HGNC:7126	OTTHUMG00000168717.5
OTUB2	4.340960114	5.546874896	5.412936649	5.527164072	4.143755651	4.548737844	4.519009005	5.016052162	5.143431726	5.497659108	5.477551022	5.426294352	5.195730416	ENSG00000089723.10	protein_coding	2	HGNC:20351	OTTHUMG00000171300.2
DDX24	8.068612821	8.076267581	7.982333982	8.052290555	7.646842057	7.902932042	7.717734917	7.970820506	7.879508696	7.85188585	7.900144995	7.892829608	7.954529186	ENSG00000089737.17	protein_coding	1	HGNC:13266	OTTHUMG00000171301.3
ZBTB25	3.63777393	4.039946049	4.066458007	3.592415224	3.972372182	4.285650839	4.245426144	5.186807681	4.907071523	4.404732725	4.028499274	4.304403449	3.822283877	ENSG00000089775.12	protein_coding	1	HGNC:13112	OTTHUMG00000141310.3
NECAP1	4.664034014	4.990798457	4.944159862	4.864257334	4.743285268	4.911366365	4.963869277	5.371313595	5.236414274	5.000606131	5.095959794	5.121584138	5.188682587	ENSG00000089818.18	protein_coding	1	HGNC:24539	overlapping_locus
ARHGAP4	-1.755006919	-0.346971591	-0.085744456	-1.537074595	-0.621630681	-0.726492525	-0.192546028	-0.720883593	-0.675135178	-1.444700092	-2.689851243	-0.390399664	-0.106358253	ENSG00000089820.16	protein_coding	2	HGNC:674	overlapping_locus
DHX32	6.313140105	6.541429438	6.541084206	6.445351086	6.505112866	6.604293773	6.604011186	6.375354987	6.633486971	6.840874735	6.90959193	6.653555359	6.555220003	ENSG00000089876.12	protein_coding	2	HGNC:16717	ncRNA_host
RCOR1	6.870410793	6.991789604	6.729484223	6.898017609	6.799879802	6.929536539	7.009765847	6.912273375	6.868869668	7.148981766	7.163498284	7.197214973	7.15363586	ENSG00000089902.10	protein_coding	2	HGNC:17441	ncRNA_host
GPATCH2L	5.453328666	5.746665153	5.746654544	5.640074782	5.656569431	5.741528699	6.045319716	6.974305003	6.903358662	6.380336435	6.04602783	6.255238579	6.227481319	ENSG00000089916.18	protein_coding	1	HGNC:20210	overlapping_locus
LTBP4	5.039476326	5.546872461	6.106726922	5.692852241	5.717552004	5.291688771	5.309951553	6.02979411	6.067783702	5.309589048	5.578603489	5.130990971	5.101303521	ENSG00000090006.18	protein_coding	2	HGNC:6717	OTTHUMG00000182635.12
BLVRB	4.300154369	3.93965093	4.704367791	3.912444476	4.127505765	3.758264595	3.567591658	2.576089284	3.236303302	3.279856673	3.427975574	3.036616335	2.567978959	ENSG00000090013.11	protein_coding	1	HGNC:1063	OTTHUMG00000182593.4
SLC9A1	5.667658887	5.17695749	5.340028051	5.294668251	5.739097245	5.773382224	5.479617271	5.1400473	5.097832082	5.26645704	5.327739415	5.520794864	5.363674234	ENSG00000090020.11	protein_coding	2	HGNC:11071	OTTHUMG00000004271.5
SPTLC1	7.009744525	6.774005199	6.404817782	6.483582875	6.970151463	7.053185692	7.18503881	6.64828595	6.667328838	7.044925157	6.717957576	6.858579062	6.880011791	ENSG00000090054.15	protein_coding	2	HGNC:11277	OTTHUMG00000021047.3
PAPOLA	8.382811254	8.178823278	7.783599287	8.121697086	8.204816281	8.250552287	8.42661487	8.193880659	8.220749433	8.500107919	8.391741232	8.605977165	8.4338491	ENSG00000090060.19	protein_coding	1	HGNC:14981	OTTHUMG00000171441.5
CCNK	6.71932951	6.648566567	6.709725424	6.768523293	6.857667398	6.792216425	6.679429986	6.767672871	6.626622283	6.752699732	6.750842596	6.685145086	6.826662434	ENSG00000090061.17	protein_coding	2	HGNC:1596	overlapping_locus
PCBP4	3.648655736	4.442011429	4.812744346	4.707675604	4.710926997	4.27974303	4.039743235	4.698721513	4.363000469	3.888482764	4.041834275	4.243357254	4.051936279	ENSG00000090097.22	protein_coding	1	HGNC:8652	overlapping_locus
YPEL3	3.44535546	3.867392364	4.389111176	3.983341165	3.818927359	3.567978067	3.329997299	4.401146738	4.199935428	3.803254884	3.732091797	3.432722835	3.394241054	ENSG00000090238.12	protein_coding	2	HGNC:18327	OTTHUMG00000176853.2
MRPS33	5.047716899	4.669285683	4.956763211	4.569352593	4.846165428	4.812637915	4.401044556	3.619122985	3.772456855	4.606876526	4.304084519	3.86975668	4.156782669	ENSG00000090263.16	protein_coding	1	HGNC:16634	OTTHUMG00000157456.3
NDUFB2	4.601035058	4.293187428	4.571341615	4.510560859	4.64395966	4.441797124	4.047609395	3.875327523	3.260155361	3.326419093	3.653195429	3.723431243	3.377809568	ENSG00000090266.13	protein_coding	1	HGNC:7697	overlapping_locus
NUDC	6.916132114	7.228422116	7.126220123	7.219474168	6.894145076	6.731894584	6.657729575	6.217898787	6.371334602	6.474656905	6.555495687	6.850066011	7.025668885	ENSG00000090273.14	protein_coding	1	HGNC:8045	OTTHUMG00000004226.12
MAEA	6.049470577	5.823054815	5.842145962	6.057281976	5.893623391	5.608945614	5.588875061	5.81342348	5.722000819	5.521202338	5.549336298	5.684127843	5.464379107	ENSG00000090316.16	protein_coding	1	HGNC:13731	OTTHUMG00000160169.8
ICAM1	7.800725415	8.297546813	8.82293144	8.429529195	8.061422963	8.14534674	8.086907981	7.806284511	7.826577321	8.645305693	8.745214591	8.394891062	8.511686851	ENSG00000090339.9	protein_coding	2	HGNC:5344	OTTHUMG00000180403.3
STRN4	6.626103626	6.696550562	6.911119962	6.828478645	6.775321247	6.304900521	6.411503943	6.281528953	6.338125049	6.493483281	6.401084383	6.231854008	6.317463532	ENSG00000090372.15	protein_coding	1	HGNC:15721	OTTHUMG00000183432.6
IRAK3	2.465736299	3.248750287	3.243605774	3.408864254	2.883883442	2.963249267	3.151527182	3.549272093	3.633271458	3.835808198	3.704412785	3.767467882	3.655091041	ENSG00000090376.11	protein_coding	2	HGNC:17020	ncRNA_host
LYZ	1.620596231	2.71937464	2.969258636	2.100421743	2.323529353	2.497986371	2.824921695	2.077480943	1.972814753	3.279840899	2.726977546	2.705477169	2.62479802	ENSG00000090382.7	protein_coding	1	HGNC:6740	OTTHUMG00000169342.3
MUL1	5.148855298	4.768682929	4.809372476	5.157317607	5.344914289	5.401750925	5.201205761	4.192933182	4.340813434	4.575092131	4.761766008	5.005858621	5.081151899	ENSG00000090432.7	protein_coding	2	HGNC:25762	OTTHUMG00000002838.3
TFAP4	3.237743553	3.200032328	3.340232292	3.186546453	3.808772184	3.393136822	3.610739043	3.541305038	3.16228565	3.231724897	3.322657504	3.468730968	3.230026378	ENSG00000090447.12	protein_coding	1	HGNC:11745	OTTHUMG00000129435.4
PDCD7	4.575614482	4.503528917	4.555331596	4.935713684	4.585676468	4.42050342	4.252256395	4.314895581	4.123977585	4.276213082	4.204826581	4.556658809	4.333325254	ENSG00000090470.15	protein_coding	1	HGNC:8767	OTTHUMG00000133117.5
SPG21	6.278546596	6.524217796	6.53395153	6.528299593	6.279197477	6.218069882	6.194620434	5.943169783	5.817514808	6.899798608	6.658638199	6.509021865	6.222887801	ENSG00000090487.11	protein_coding	1	HGNC:20373	OTTHUMG00000133098.7
DNAJB11	6.540606994	6.318996703	6.191732044	6.540931558	6.745512696	6.725565028	6.780733245	6.561491453	6.736978243	6.480548566	6.502375269	6.898208435	7.017447219	ENSG00000090520.12	protein_coding	2	HGNC:14889	overlapping_locus
P3H2	6.693844767	5.93706639	5.832210206	6.056461024	6.909670075	6.984997089	6.912870845	5.522778452	5.615076866	6.067325343	6.235902459	6.241427884	6.218281917	ENSG00000090530.10	protein_coding	2	HGNC:19317	overlapping_locus
FLT3LG	1.434007429	1.791012594	2.009333977	1.736020449	1.386052764	1.301028909	0.752877692	1.697237563	2.347815387	1.871606813	1.093960679	1.591597607	1.726969037	ENSG00000090554.13	protein_coding	1	HGNC:3766	overlapping_locus
RAB11FIP3	4.63424706	4.063967034	4.110961324	4.287805539	4.034695703	4.136887716	4.109108486	4.238036504	4.458881047	3.356631288	3.853014553	3.503862218	3.721701806	ENSG00000090565.17	protein_coding	1	HGNC:17224	overlapping_locus
GNPTG	3.686084653	3.815776924	3.847227906	3.578739506	4.282312349	3.832712307	4.19668694	3.671218678	4.373994657	3.552140697	3.887901832	3.646925303	3.599489827	ENSG00000090581.11	protein_coding	2	HGNC:23026	OTTHUMG00000047835.7
ZNF268	4.55841513	4.501017384	4.0321558	4.342762897	4.374703409	5.049585811	4.638517658	4.920908296	4.936967544	4.475301355	4.437864255	4.855308763	4.984076752	ENSG00000090612.22	protein_coding	2	HGNC:13061	overlapping_locus
GOLGA3	6.400157989	6.486610878	6.500888286	6.385100149	6.55760468	6.605472763	6.646107598	6.812262873	7.019709678	6.249522605	6.345710786	6.419864465	6.517279021	ENSG00000090615.15	protein_coding	2	HGNC:4426	overlapping_locus
PABPC4	8.017871358	7.529178398	7.292467009	7.460934175	7.702065791	7.817924721	7.7177343	7.400148153	7.301259746	7.477702537	7.383705519	7.328346864	7.421026751	ENSG00000090621.15	protein_coding	1	HGNC:8557	ncRNA_host
CERS4	2.595075601	1.81084339	2.186133603	1.72351764	3.065444176	2.370506481	2.13269632	1.108069521	0.497498624	1.254028435	1.76035955	1.505145951	1.752684749	ENSG00000090661.12	protein_coding	1	HGNC:23747	OTTHUMG00000172570.6
MCOLN1	3.928480364	3.81981729	3.960997119	4.000533177	4.199238542	3.903506062	3.845638775	4.065278158	3.95889709	3.341596719	3.569739734	3.566133948	3.318787863	ENSG00000090674.16	protein_coding	2	HGNC:13356	overlapping_locus
USP48	6.818379726	6.666047643	6.668446723	6.666119428	6.400801904	6.746944722	6.622577628	7.014464144	6.884301905	6.651178276	6.583879957	6.794408355	6.988274046	ENSG00000090686.16	protein_coding	1	HGNC:18533	OTTHUMG00000007798.5
EFNB1	0.959534476	1.874335113	2.009333977	1.756275216	2.783747284	2.254930069	1.943130935	1.613089698	1.721127663	2.206377559	2.380258819	1.616335922	1.777950101	ENSG00000090776.6	protein_coding	2	HGNC:3226	OTTHUMG00000021751.2
PDPR	5.50204494	5.380342403	5.172361369	5.277877466	5.410643401	5.757758875	5.671739201	5.689240754	5.653429135	5.277357585	5.208120447	5.567047744	5.601046908	ENSG00000090857.14	protein_coding	2	HGNC:30264	OTTHUMG00000176963.4
AARS1	6.680110163	7.004701439	7.046879862	7.007941231	6.628602815	6.64158845	6.518776199	6.79978286	6.649378681	6.628128994	6.735194072	6.691506578	6.639477096	ENSG00000090861.17	protein_coding	1	HGNC:20	OTTHUMG00000177042.7
GLG1	7.591542323	7.373126446	7.245226928	7.242060852	7.431269483	7.738930454	7.713410328	7.006523131	7.096243579	7.302445815	7.426271882	7.520357796	7.378301268	ENSG00000090863.12	protein_coding	2	HGNC:4316	ncRNA_host
KIF4A	6.865174758	6.659802473	6.244186601	6.553559301	6.816447077	6.933288824	6.782090793	6.382068324	6.168898315	6.13646969	6.435992463	6.660674954	6.720644911	ENSG00000090889.12	protein_coding	2	HGNC:13339	ncRNA_host
TNRC6A	6.131233106	6.194216164	5.855284269	6.154949523	5.912714336	6.330819281	6.194620434	6.604075817	6.29548238	5.94583281	5.98290326	6.402129236	6.316386173	ENSG00000090905.19	protein_coding	1	HGNC:11969	OTTHUMG00000096999.12
PLEKHG2	4.682674067	5.369613744	5.927046209	5.445416954	4.932883429	4.926551133	4.833307295	6.220408263	5.849320246	5.106680042	5.39855656	5.392325487	5.470203446	ENSG00000090924.15	protein_coding	1	HGNC:29515	OTTHUMG00000152570.8
NAT14	4.344309063	3.407368084	3.548722763	3.560307377	3.503475333	3.382161232	3.166067407	2.637213012	3.212050259	2.752543269	3.024331747	3.114447391	2.462863377	ENSG00000090971.5	protein_coding	2	HGNC:28918	OTTHUMG00000180854.4
PITPNM2	4.724396679	4.772853004	5.010700074	4.730521623	4.699979423	4.860869309	4.739197493	5.018926621	5.124065232	4.152448959	4.678840491	4.669257472	4.535731482	ENSG00000090975.14	protein_coding	2	HGNC:21044	ncRNA_host
EXOC1	6.192905547	5.949093326	5.75544049	5.849071542	5.725668547	5.675637535	5.799377432	5.946191519	5.539124642	5.982640793	5.951451024	6.021693833	5.970988062	ENSG00000090989.18	protein_coding	2	HGNC:30380	ncRNA_host
RBM27	6.071463315	6.035152927	5.556944768	6.06964234	5.805959887	5.780910511	6.113323035	6.257827851	6.377898289	6.24462113	6.246540723	6.533733309	6.522474635	ENSG00000091009.8	protein_coding	2	HGNC:29243	overlapping_locus
OSBPL8	7.696159234	7.826120948	7.141091873	7.578079775	7.390144302	7.706851009	7.964877638	7.84243222	7.696045575	8.363977625	8.040445012	8.269508959	8.100907745	ENSG00000091039.17	protein_coding	2	HGNC:16396	OTTHUMG00000169876.3
DTX2	4.321554718	4.306636138	4.60290453	4.448025947	4.54728359	4.23870719	4.463379354	3.755454692	3.787159163	3.934780535	3.974155757	4.08610085	4.03563636	ENSG00000091073.20	protein_coding	1	HGNC:15973	OTTHUMG00000162594.3
PUS7	5.156495793	4.708999755	4.602849996	4.820398367	4.928195672	4.749974902	4.83330274	5.024661276	5.295443467	4.833336172	4.734650352	4.934693761	4.94278067	ENSG00000091127.14	protein_coding	2	HGNC:26033	OTTHUMG00000157399.3
NRCAM	0.959534476	0.726138999	-0.703105199	1.062771428	0.623733439	1.806969253	0.589888705	0.822411234	-0.088546786	0.283240053	0.94331533	0.878047635	1.308495452	ENSG00000091129.21	protein_coding	1	HGNC:7994	OTTHUMG00000154973.12
LAMB1	7.256813345	7.160028493	7.036103405	7.058478084	7.222408054	7.484362679	7.380104264	7.023796937	7.183027089	6.940280371	7.103292767	7.151330611	7.189383307	ENSG00000091136.15	protein_coding	1	HGNC:6486	ncRNA_host
SLC26A4	-1.044950476	-0.144659623	-0.866071429	-0.255745977	-1.145754356	-0.854402665	-0.724921801	0.465867867	-2.689851243	-1.93691692	-2.689851243	-0.825375755	-0.533678083	ENSG00000091137.14	protein_coding	2	HGNC:8818	OTTHUMG00000154807.6
DLD	7.113045341	6.98506613	6.571258596	6.856131147	6.792170012	6.810753085	6.952203416	6.332094833	6.464128708	7.042601673	6.888218895	7.04354191	7.101427655	ENSG00000091140.14	protein_coding	2	HGNC:2898	OTTHUMG00000154813.4
WDR7	4.08480981	4.298979324	4.066458007	4.28500194	4.060611616	4.251675939	4.338226655	3.743235312	4.248439444	4.619396772	4.513201091	4.656304647	4.475236467	ENSG00000091157.14	protein_coding	1	HGNC:13490	ncRNA_host
TXNL1	7.037991714	6.594225159	6.691525903	6.559954606	6.236271764	6.188447857	6.156901217	5.86704927	5.70906128	6.706503152	6.555494912	6.245757945	6.375512502	ENSG00000091164.13	protein_coding	2	HGNC:12436	OTTHUMG00000132722.7
ABCC6	1.215004295	1.509341883	1.864008603	0.929694776	1.476230416	1.18628349	0.799432997	1.198919071	1.235329962	1.20536112	1.392525669	0.711200325	1.135859505	ENSG00000091262.17	protein_coding	2	HGNC:57	OTTHUMG00000129967.5
CMTM6	7.36340195	7.266262509	6.959836543	7.154532213	7.506240095	7.548354407	7.731242696	7.149124998	7.201621481	7.76721636	7.645934722	7.651139291	7.544400819	ENSG00000091317.8	protein_coding	2	HGNC:19177	OTTHUMG00000130747.3
ITGA6	9.439559878	9.4466054	9.26809748	9.306874192	9.583717212	9.894889844	9.904352036	9.397914858	9.257880231	9.824710503	9.788042496	9.874616018	9.880302147	ENSG00000091409.16	protein_coding	2	HGNC:6142	OTTHUMG00000132277.6
RAPGEF4	0.252322637	0.825839432	1.254422211	0.836388001	1.339576619	-0.072165541	0.827949771	1.64320876	1.576640164	-0.154664574	1.154500215	0.878047635	0.067637731	ENSG00000091428.18	protein_coding	2	HGNC:16626	OTTHUMG00000133677.5
MAP3K20	7.505912155	7.017498299	6.591030502	6.808605923	6.937899943	7.317956683	7.245381978	6.637191423	6.507122943	7.188380019	7.075494792	7.078918702	7.230571106	ENSG00000091436.17	protein_coding	2	HGNC:17797	OTTHUMG00000132297.8
FH	6.478472719	6.615277697	6.459540264	6.698077535	6.34567909	6.310702067	6.133046036	5.599667952	5.853246093	6.387668633	6.144084017	6.228355672	6.164214601	ENSG00000091483.8	protein_coding	2	HGNC:3700	OTTHUMG00000039597.3
SEL1L3	1.787349076	2.090218675	2.894852224	2.818966305	3.048282432	3.020995716	2.730249784	2.393212719	2.973204027	3.112790617	3.050955716	2.821412945	2.280427014	ENSG00000091490.11	protein_coding	1	HGNC:29108	OTTHUMG00000160331.6
CDV3	7.957100598	7.760963085	7.381439477	7.831345715	7.819253803	8.079775852	8.006880135	7.491970135	7.385001157	7.70322783	7.711724088	7.998730677	8.071853616	ENSG00000091527.16	protein_coding	1	HGNC:26928	OTTHUMG00000159764.13
MYO15A	-1.192433711	-1.871234446	-1.260431766	-0.904581877	-1.145754356	-0.854402665	-1.57776872	-0.88329986	-0.352231329	-0.786478277	-1.485873424	-1.778771959	-0.965256393	ENSG00000091536.19	protein_coding	1	HGNC:7594	OTTHUMG00000059390.14
ALKBH5	6.748691337	6.829610181	6.886530617	6.916250464	7.253625948	6.940800711	6.847844875	6.11016603	6.047367216	6.725448681	6.937209124	6.813786233	6.817553537	ENSG00000091542.9	protein_coding	1	HGNC:25996	OTTHUMG00000059397.6
NLRP1	4.838004933	4.826897576	5.466390399	4.692475595	4.214696738	4.795342363	4.440799686	5.83382622	5.733428724	4.562134279	4.600137438	4.337240935	4.270832658	ENSG00000091592.16	protein_coding	2	HGNC:14374	overlapping_locus
PITPNM3	5.625615566	4.839973998	4.989999474	4.678062898	5.786443102	5.671135766	5.525446262	5.1816863	5.097832082	5.047677113	4.969087647	4.8462124	4.978641516	ENSG00000091622.16	protein_coding	1	HGNC:21043	OTTHUMG00000102039.4
SPAG7	7.34847005	5.012123111	5.054080065	5.145002654	5.075234243	4.836953149	4.407165637	4.167257951	4.417056784	4.390193657	4.596891725	4.548269517	4.513344412	ENSG00000091640.8	protein_coding	1	HGNC:11216	OTTHUMG00000177733.2
ORC6	4.787264705	4.58167298	4.231749091	4.46917271	4.909309833	4.918980625	4.955519104	5.526823002	5.346464604	4.562179676	4.60888756	4.714947736	4.713206365	ENSG00000091651.9	protein_coding	2	HGNC:17151	OTTHUMG00000132539.5
ZFHX4	4.327486034	4.156243877	3.766065866	4.027617892	4.206984477	4.745703837	4.654419624	4.130514476	4.18755027	4.353191743	4.274261862	4.719936249	4.811303178	ENSG00000091656.19	protein_coding	2	HGNC:30939	OTTHUMG00000164557.7
ZC3HC1	3.593429384	3.475479954	3.665218696	3.641458325	3.71400789	3.558259405	3.180462548	2.993445534	3.329432978	3.130393394	3.024340704	3.122004452	3.002442228	ENSG00000091732.17	protein_coding	1	HGNC:29913	OTTHUMG00000157648.4
ESR1	-2.689851243	-2.362656665	-2.18056505	-2.689851243	-2.689851243	-2.689851243	-2.689851243	-2.689851243	-2.689851243	-2.689851243	-1.965751149	-2.023578361	-2.689851243	ENSG00000091831.24	protein_coding	2	HGNC:3467	OTTHUMG00000016103.7
RGS17	0.133469241	1.524695312	2.362142001	1.909756209	-0.417102651	0.805241936	1.266175713	3.169331726	2.821157686	2.333403187	2.748825708	2.523438542	2.207917413	ENSG00000091844.8	protein_coding	2	HGNC:14088	OTTHUMG00000015858.4
TMEM101	4.218562442	4.127219952	4.231754129	4.124896077	4.229998666	4.371398921	4.484619532	3.565091148	3.669364608	4.307499135	4.050656288	3.883164754	3.899134454	ENSG00000091947.10	protein_coding	1	HGNC:28653	OTTHUMG00000181803.4
CCDC80	7.213062223	5.550521679	5.430601745	5.760011389	7.040184623	7.124894647	6.998638739	5.1816863	5.036996143	5.654925324	5.788291615	6.061537629	6.033952228	ENSG00000091986.16	protein_coding	1	HGNC:30649	OTTHUMG00000159265.4
PSME1	7.235780213	7.23146037	7.475923089	7.220212933	7.032568945	6.621898088	6.416071663	6.170869957	6.175184762	6.844878667	6.78626666	6.427509804	6.404191119	ENSG00000092010.15	protein_coding	2	HGNC:9568	OTTHUMG00000028795.4
PPP2R3C	5.110035786	5.33619262	5.299748779	5.307160926	4.937546683	4.840970818	5.106378877	5.118768284	5.064355283	5.511156031	5.31863799	5.063903825	5.029495346	ENSG00000092020.11	protein_coding	2	HGNC:17485	OTTHUMG00000140224.6
HAUS4	4.609410011	4.485197588	4.637489075	4.537013697	4.836195842	4.343378714	4.112715924	4.691536811	4.813444089	3.986932922	4.578968051	4.105298364	4.101781787	ENSG00000092036.19	protein_coding	2	HGNC:20163	ncRNA_host
SLC7A8	-2.689851243	-2.689851243	-2.689851243	-2.115153275	-1.977265852	-1.078651072	-2.029208053	-2.689851243	-2.689851243	-1.444700092	-2.282841226	-1.569542002	-2.689851243	ENSG00000092068.20	protein_coding	1	HGNC:11066	ncRNA_host
OSGEP	4.79951856	5.132214042	5.62342372	5.286282565	5.116985963	5.114028966	4.976294297	6.75048138	6.762248664	4.886109802	5.228212567	5.414035917	5.418927059	ENSG00000092094.11	protein_coding	1	HGNC:18028	OTTHUMG00000029543.6
RNF31	3.762286573	4.351324552	4.62233487	4.553287736	4.057364233	3.906251491	4.041707886	4.762598139	4.732847176	4.135908094	4.015026342	4.018808428	3.919808288	ENSG00000092098.17	protein_coding	1	HGNC:16031	ncRNA_host
SCFD1	6.940679805	6.664623823	6.376531506	6.518187075	6.574186427	6.551387888	6.637005718	6.511186362	6.589446179	6.869982071	6.695668388	6.800896022	6.744135695	ENSG00000092108.22	protein_coding	1	HGNC:20726	OTTHUMG00000029420.6
G2E3	4.952184518	4.936074018	4.733121161	4.92314637	4.683400705	4.937838547	5.355067564	5.94468371	6.04050045	5.358958229	5.272249148	5.239177483	5.07606843	ENSG00000092140.16	protein_coding	2	HGNC:20338	OTTHUMG00000140204.7
HECTD1	7.867419966	7.939900004	7.598688159	7.954668647	7.578252497	7.941293191	7.897310982	7.503303512	7.602351064	7.853210915	7.922286099	8.140114889	8.132182032	ENSG00000092148.13	protein_coding	1	HGNC:20157	overlapping_locus
HNRNPC	9.548578668	9.340249824	9.335289711	9.371154831	9.270886583	9.179780769	9.143137274	8.746084865	8.644266731	9.608885091	9.448678604	9.29228081	9.320202155	ENSG00000092199.18	protein_coding	2	HGNC:5035	OTTHUMG00000170757.3
RPGRIP1	-0.138380387	-0.670200282	-0.423780729	-0.322589828	0.527937297	-1.670128391	-0.051294272	0.874123542	-0.352231329	0.151646467	0.019636685	0.150745367	-0.66370132	ENSG00000092200.13	protein_coding	1	HGNC:13436	OTTHUMG00000170758.2
SUPT16H	8.530794397	8.278551324	7.81958775	8.253995914	7.920576607	8.237214066	8.060833244	7.597606592	7.675094032	7.891118386	7.882286578	8.324352575	8.44389497	ENSG00000092201.10	protein_coding	2	HGNC:11465	OTTHUMG00000029685.4
TOX4	6.139930144	6.218879165	6.277513455	6.301557374	6.253217467	6.183716422	6.097455514	6.337862617	6.181443936	6.300947847	6.370585292	6.379451911	6.207861984	ENSG00000092203.15	protein_coding	1	HGNC:20161	OTTHUMG00000150278.8
GEMIN2	3.787979643	3.815776924	3.94264673	3.654554884	3.465193666	3.679765108	3.453674148	3.649132494	3.057290324	3.96895538	4.041834275	3.216812357	3.192937817	ENSG00000092208.19	protein_coding	2	HGNC:10884	OTTHUMG00000028816.9
TGM1	-0.473633138	-0.083070772	1.172804979	0.141481851	0.314851516	-0.489361646	0.406112641	1.48590181	1.650691981	0.00652891	-0.492839952	0.150745367	0.147350911	ENSG00000092295.12	protein_coding	2	HGNC:11777	OTTHUMG00000029329.9
TINF2	4.481420062	4.863627587	5.068258724	5.017372529	4.996894113	4.606468371	4.753710589	4.535678234	4.730501316	4.756073109	4.966756766	4.676973712	4.403997957	ENSG00000092330.18	protein_coding	1	HGNC:11824	OTTHUMG00000171849.7
SEMA6A	0.362125433	0.58152694	0.102434492	0.567784482	1.339576619	0.667386125	0.967302191	-0.008773917	-1.680023873	-0.336160511	0.156695097	0.878047635	0.147350911	ENSG00000092421.17	protein_coding	2	HGNC:10738	OTTHUMG00000162987.6
TRPM7	5.743179065	5.714508001	5.347021693	5.556521881	5.773444686	6.089087842	6.191071925	6.080205309	5.959044496	5.720310479	5.668750318	6.157506233	5.969619484	ENSG00000092439.16	protein_coding	1	HGNC:17994	overlapping_locus
TYRO3	3.463947898	3.470343361	3.243605774	3.684649029	3.926165927	4.162766038	4.175283884	3.016640213	3.057290324	3.371510793	3.119648999	3.091535756	3.135453537	ENSG00000092445.12	protein_coding	2	HGNC:12446	OTTHUMG00000130341.7
WDR76	5.115924055	4.994374229	4.51863664	4.901344387	5.153560544	5.143570211	5.01295199	4.494971616	4.586997682	4.619396772	4.635518966	4.981140485	4.994891564	ENSG00000092470.12	protein_coding	1	HGNC:25773	OTTHUMG00000060143.12
CAPN3	-1.399108871	0.657900627	-0.983560921	-2.689851243	0.195211935	-0.952360523	-2.689851243	1.038838308	-0.088546786	0.00652891	-1.294966827	-0.422228291	-0.533678083	ENSG00000092529.25	protein_coding	1	HGNC:1480	overlapping_locus
SNAP23	5.707215516	5.839051388	5.827217382	5.657522505	5.783853289	5.726422743	5.968597093	5.857446221	5.817518827	6.405858512	6.293710167	5.982802285	5.897967433	ENSG00000092531.10	protein_coding	1	HGNC:11131	OTTHUMG00000130625.7
TBX15	0.414044071	1.115765354	1.752690471	1.281091549	0.064746362	0.737959995	-0.524832258	0.167367189	0.497498624	0.403943222	1.309518201	0.841894625	0.363045347	ENSG00000092607.15	protein_coding	2	HGNC:11594	OTTHUMG00000012263.4
PHGDH	0.812533151	2.357861464	2.51899341	2.637441105	0.953691856	1.871208899	1.094372013	1.346407365	1.328520503	1.740200354	2.103351065	1.834437338	1.987392703	ENSG00000092621.13	protein_coding	2	HGNC:8923	OTTHUMG00000012100.6
COL9A3	-1.542167394	-1.213728931	0.011364046	-0.255745977	0.953691856	-2.091710261	-0.349143558	0.167367189	0.497498624	-1.078371553	0.019708573	-1.386848184	-0.965256393	ENSG00000092758.18	protein_coding	2	HGNC:2219	OTTHUMG00000032938.7
EZR	8.655236281	8.601015983	8.315717488	8.556142371	8.592173082	8.567270239	8.54328958	7.916363422	8.025820842	8.454543374	8.364139989	8.475268043	8.601548208	ENSG00000092820.18	protein_coding	2	HGNC:12691	OTTHUMG00000015917.2
MYL6	9.319422872	9.221482038	9.364559507	9.155747732	8.474232526	8.311473082	8.215232787	8.056898218	8.19854993	8.391612262	8.500765025	8.152600072	8.173506382	ENSG00000092841.19	protein_coding	2	HGNC:7587	overlapping_locus
AGO1	5.607612641	5.610002895	5.672498368	5.627957754	5.469400694	5.747957627	5.631410284	6.211639853	6.12085272	5.774496444	5.796181911	5.937472444	6.004822018	ENSG00000092847.13	protein_coding	2	HGNC:3262	OTTHUMG00000007381.6
CLSPN	6.526434821	6.231811888	5.437170786	6.202525492	6.390626594	6.552610899	6.538464929	6.242710732	6.107769818	5.782868663	5.83372158	6.620591711	6.630835258	ENSG00000092853.14	protein_coding	2	HGNC:19715	OTTHUMG00000004168.7
RFFL	5.2253157	5.384681383	5.330334924	5.361398157	5.197030491	5.087239671	5.283526371	5.494144595	5.175148738	5.673052169	5.680167015	5.644011085	5.468262671	ENSG00000092871.17	protein_coding	1	HGNC:24821	overlapping_locus
UNC13D	6.325901449	6.397613704	6.658174148	6.561692503	6.640104862	6.356282006	6.199929535	6.123581535	6.395789899	5.648824949	6.024916437	5.865050442	5.877664135	ENSG00000092929.12	protein_coding	2	HGNC:23147	OTTHUMG00000179895.3
MFSD11	3.355267957	3.056898985	3.650218779	3.09347187	3.600867316	3.840735991	3.511751308	3.353662565	3.772473441	3.356646244	3.300631433	3.498066098	3.14520443	ENSG00000092931.11	protein_coding	2	HGNC:25458	ncRNA_host
DPYSL2	8.65287505	8.600576302	8.237588601	8.470206212	8.449946023	8.566361142	8.479961879	8.163028687	8.048258337	8.581148943	8.533596109	8.587331422	8.681543575	ENSG00000092964.18	protein_coding	1	HGNC:3014	overlapping_locus
TGFB2	8.363363241	7.95809751	7.787460791	7.963462578	8.693556441	8.690276607	8.827445833	8.056138281	8.0446286	8.625565229	8.472083415	8.727087972	8.744434815	ENSG00000092969.12	protein_coding	2	HGNC:11768	OTTHUMG00000039521.3
GPATCH2	4.441324681	4.60758634	4.241795124	4.49609004	4.183597202	4.285650839	4.654079262	5.189364121	5.130549659	4.880914307	4.740114408	4.734799123	5.018935138	ENSG00000092978.11	protein_coding	2	HGNC:25499	OTTHUMG00000000527.9
NUP50	7.153474117	6.748600534	6.304416168	6.653664314	6.97696969	7.109955625	7.14430179	7.03732812	6.797162238	7.075885365	6.739248172	7.10437763	7.038720203	ENSG00000093000.19	protein_coding	2	HGNC:8065	overlapping_locus
CDC45	4.447566198	4.21259052	3.723712971	4.227754498	4.296917193	4.387953489	4.175291071	3.797114039	3.669346795	3.792227418	3.538721924	3.837997779	3.627565224	ENSG00000093009.11	protein_coding	1	HGNC:1739	OTTHUMG00000150386.3
COMT	5.328687615	4.630744434	4.978035821	4.903172027	5.410183361	4.99299138	5.098823748	4.025806254	4.149756553	4.390186351	4.638447892	4.400745957	4.391775218	ENSG00000093010.15	protein_coding	1	HGNC:2228	ncRNA_host
XXbac-B461K10.4	-2.689851243	1.422016708	2.162711501	0.575808284	1.698083123	-2.689851243	1.41491523	2.514755584	3.365328241	2.406252129	2.2664383	0.908395739	2.460430952	ENSG00000093100.13	lncRNA	1	overlapping_locus	OTTHUMG00000150085.1
ECHDC1	6.396964568	6.149212069	5.710956685	6.013917493	6.232478025	6.02519099	6.292296752	5.646890641	5.660588982	6.218997256	5.93248458	6.181212105	6.072751762	ENSG00000093144.19	protein_coding	1	HGNC:21489	ncRNA_host
LRRFIP2	6.101854106	6.069245439	5.757189877	6.095385866	6.109630451	6.211881236	6.191071925	6.146104126	5.991467065	6.249524619	6.186728371	6.425220148	6.470585884	ENSG00000093167.18	protein_coding	1	HGNC:6703	ncRNA_host
SEC22C	6.087938904	6.121683941	6.021868087	6.153413178	6.113760903	6.357680631	6.288979146	6.222902162	6.064373862	6.051247736	6.354643534	6.257814287	6.226334597	ENSG00000093183.14	protein_coding	1	HGNC:16828	OTTHUMG00000131797.4
XYLB	2.832971221	2.090218675	1.331668315	1.77237924	2.040763061	2.807881351	2.930891726	2.652101411	2.686814401	0.283240053	1.186839413	2.288450895	2.189205924	ENSG00000093217.11	protein_coding	1	HGNC:12839	OTTHUMG00000131294.7
HDAC6	5.707215516	6.144394589	6.553230202	6.048216618	5.665038202	5.756480249	5.677807135	7.006522407	7.067804796	5.608578167	5.574022932	5.616187265	5.596278966	ENSG00000094631.21	protein_coding	1	HGNC:14064	OTTHUMG00000034496.8
CDC6	6.574993977	6.258822017	5.838842192	6.484979164	6.43090916	6.531657531	6.336354994	5.914128477	5.534242198	5.887504384	5.91929899	6.467359388	6.230916028	ENSG00000094804.12	protein_coding	2	HGNC:1744	OTTHUMG00000133324.7
UPRT	3.541856222	3.774788346	3.687430146	3.993677502	3.839035726	3.606210958	3.836586864	3.371764317	3.755775513	4.169577265	4.304077141	4.066660096	4.367014623	ENSG00000094841.14	protein_coding	2	HGNC:28334	ncRNA_host
CDC23	6.020456955	5.741356044	5.399544416	5.732493512	5.770834029	5.907646648	5.90717363	5.454346027	5.401127042	5.68501341	5.601299641	5.704407391	5.695746678	ENSG00000094880.11	protein_coding	1	HGNC:1724	OTTHUMG00000129198.7
AAAS	4.438190633	4.77701106	4.956860742	4.897678475	4.831192619	4.577894259	4.419348642	4.9392323	5.097832082	4.3381211	4.611873978	4.291057619	4.451882903	ENSG00000094914.14	protein_coding	1	HGNC:13666	OTTHUMG00000169729.12
CBX5	7.820398319	7.588860698	7.058998972	7.408120128	7.209920857	7.659234162	7.69472813	7.640741655	7.65277658	7.504105915	7.548478469	7.728670831	7.709019635	ENSG00000094916.16	protein_coding	1	HGNC:1555	ncRNA_host
SUCO	6.903138209	7.188792491	6.951447382	7.143740144	7.130607252	7.313630641	7.514007269	7.539285318	7.372745849	7.610631682	7.550034746	7.795764942	7.773638454	ENSG00000094975.14	protein_coding	2	HGNC:1240	OTTHUMG00000034839.5
MSH2	6.537448988	6.250622442	5.741357886	6.411689022	6.160430128	6.360480811	6.405387492	5.887639152	5.821532051	6.147319896	6.009163377	6.473279941	6.436283461	ENSG00000095002.15	protein_coding	1	HGNC:7325	overlapping_locus
MAP3K1	6.638432726	5.829073709	5.494983767	5.750896958	6.095080023	6.241030793	6.234834589	5.82003074	5.67397305	5.696876297	5.457789303	5.838885372	5.939146775	ENSG00000095015.6	protein_coding	1	HGNC:6848	OTTHUMG00000059486.3
DHPS	5.502707482	5.887033145	6.294924874	5.96992146	5.851548527	5.332967448	5.280262027	5.573860141	5.717394712	5.609102448	5.756208095	5.231636891	5.384062145	ENSG00000095059.16	protein_coding	2	HGNC:2869	overlapping_locus
HOOK2	3.020476098	3.616733169	4.415964185	3.709953611	3.735611089	3.314494178	3.342865929	5.357752092	5.357568459	3.949254118	3.618021532	3.847145919	3.810082621	ENSG00000095066.12	protein_coding	2	HGNC:19885	overlapping_locus
ARCN1	9.090179396	9.121327378	9.037168536	9.066228527	9.036736231	9.204186413	9.067017551	8.717859584	8.697144395	9.410768441	9.367776924	9.241877581	9.355168552	ENSG00000095139.14	protein_coding	1	HGNC:649	ncRNA_host
EPB41L4B	5.228943798	5.628529997	5.365509634	5.512857263	5.323675188	5.271010002	5.505574967	5.552837775	5.469219366	5.960668884	5.800827483	5.484613701	5.624411088	ENSG00000095203.15	protein_coding	2	HGNC:19818	ncRNA_host
TMEM38B	4.203889247	4.178418706	4.169994775	3.944778196	4.727194155	4.771167835	4.8010595	4.423012701	4.479347107	4.865230377	4.71813291	4.485210556	4.420135511	ENSG00000095209.12	protein_coding	2	HGNC:25535	overlapping_locus
PSMD5	6.776883925	6.545091214	6.305309329	6.573804104	6.596495081	6.633511064	6.657729575	6.30173103	6.239589642	6.609425097	6.693557009	6.656809374	6.574273506	ENSG00000095261.14	protein_coding	2	HGNC:9563	OTTHUMG00000020573.5
PTGS1	2.428355659	2.621028792	2.567703653	2.162838841	3.099167096	3.155992999	2.878879467	2.637213012	3.110742935	1.871606813	2.461890147	2.48878651	2.189205924	ENSG00000095303.17	protein_coding	2	HGNC:9604	overlapping_locus
NUP188	7.051372543	6.856873431	6.660982085	6.88140867	6.664242017	6.906740869	6.589250307	5.979038683	6.037053045	6.192009229	6.348396423	6.57864291	6.479276244	ENSG00000095319.14	protein_coding	2	HGNC:17859	overlapping_locus
CRAT	5.388305326	5.503619036	5.890865023	5.588710879	5.494960352	5.21644166	5.125108421	4.870875005	4.922093234	5.217884956	5.196765846	4.8778041	4.925932254	ENSG00000095321.18	protein_coding	1	HGNC:2342	OTTHUMG00000147343.6
NANS	5.845984562	5.885044697	6.011636191	6.063839368	5.822220638	5.724251469	5.46499193	4.880389375	4.876535137	5.290147212	5.334979439	5.602746823	5.617429756	ENSG00000095380.11	protein_coding	2	HGNC:19237	OTTHUMG00000020341.3
TBC1D2	6.09093248	5.554160479	5.698251424	5.720091779	6.160430128	5.956557817	5.831657869	5.129447024	5.077846072	5.014882747	5.14209398	5.102611179	5.253160691	ENSG00000095383.20	protein_coding	2	HGNC:18026	ncRNA_host
WHRN	2.440923796	3.123724585	4.020532232	3.296420259	3.829011552	3.467702897	2.99744712	4.643915366	4.529276993	3.231741206	3.300631433	3.114447391	3.154880219	ENSG00000095397.16	protein_coding	2	HGNC:16361	OTTHUMG00000020539.6
CWF19L1	5.027026533	4.881116705	4.788974062	4.785117473	4.555627447	4.732801287	4.558126179	4.494967487	5.030083185	4.404732725	4.655894774	4.362980626	4.371171012	ENSG00000095485.18	protein_coding	2	HGNC:25613	ncRNA_host
SEMA4G	1.092932707	1.67486109	2.055606245	1.566160982	1.025605714	1.773794309	1.601840056	2.243966831	2.136345359	1.785345543	1.903604632	1.384640312	1.083807752	ENSG00000095539.15	protein_coding	2	HGNC:10735	ncRNA_host
BTAF1	6.19197552	5.981884749	5.890813976	5.956048644	5.714832685	5.870823724	6.082205237	6.436831302	6.398479054	5.840152032	5.797492775	6.2466224	6.213658967	ENSG00000095564.14	protein_coding	2	HGNC:17307	OTTHUMG00000018752.6
IKZF5	4.875553732	5.08100574	4.785546109	4.903173856	4.531129306	4.634482891	5.154573111	5.558773628	5.726284055	5.63038916	5.237900737	5.529344975	5.357402575	ENSG00000095574.12	protein_coding	2	HGNC:14283	OTTHUMG00000019192.3
TLL2	-1.356728731	-1.08740805	-2.18056505	-1.70527556	-1.145754356	-0.336494722	-2.029208053	-1.275366562	0.649718202	-0.543820185	-2.282841226	-1.224710787	-2.689851243	ENSG00000095587.9	protein_coding	2	HGNC:11844	OTTHUMG00000018833.3
SORBS1	-0.911155579	0.239723215	-0.703105199	-0.904581877	-2.689851243	-0.854402665	-0.724921801	0.081983139	-0.352231329	0.283240053	-0.492839952	-0.179967286	-1.143523463	ENSG00000095637.23	protein_coding	2	HGNC:14565	OTTHUMG00000018812.10
BAMBI	3.140927338	2.882631201	3.016813028	3.041262451	3.465193666	3.337404323	3.631843516	3.028099195	2.235978928	2.903501596	2.737942985	2.611970229	3.055061538	ENSG00000095739.11	protein_coding	2	HGNC:30251	OTTHUMG00000017874.3
IL11	3.20127135	4.407560738	4.591116319	4.935713684	4.102782511	3.446796168	3.854652199	4.328861694	4.669466907	4.48217956	4.809325758	4.697350835	4.761507548	ENSG00000095752.7	protein_coding	2	HGNC:5966	OTTHUMG00000180789.3
WAC	8.230520016	8.212602308	7.976331937	7.984352806	8.214464622	8.264441271	8.20602792	8.338667414	8.364528072	8.423644255	8.334645686	8.426894826	8.607286243	ENSG00000095787.24	protein_coding	1	HGNC:17327	OTTHUMG00000017872.11
CREM	4.147496046	4.284448448	4.190876366	4.083544974	4.620939762	4.083681881	4.047601542	3.843265241	4.09772959	4.680418248	4.340508194	3.944114889	3.961104295	ENSG00000095794.19	protein_coding	1	HGNC:2352	ncRNA_host
NUBP2	3.53014077	3.545394235	4.1488065	3.875650923	4.143755651	3.325994727	3.045407422	3.116645604	3.39555732	3.164967432	3.27074789	2.937304752	2.914043376	ENSG00000095906.17	protein_coding	1	HGNC:8042	OTTHUMG00000128639.6
HIVEP1	5.301378921	5.300528137	5.045507216	5.40466046	5.212519939	5.343530316	5.290179011	4.992845026	5.111008283	5.230182145	5.241759788	5.606793466	5.63481842	ENSG00000095951.17	protein_coding	1	HGNC:4920	overlapping_locus
FKBP5	6.098884122	5.835068593	5.40848637	5.776073993	5.824742543	6.128959871	6.093657556	5.278414329	5.548840238	5.720313385	5.639810602	5.893995083	6.11425697	ENSG00000096060.15	protein_coding	2	HGNC:3721	ncRNA_host
SRPK1	8.826204602	8.958220286	8.827314294	8.919727128	8.695341463	8.728150664	8.85566846	8.932574394	8.809005223	9.140760146	9.149552828	9.146334123	9.15336294	ENSG00000096063.16	protein_coding	1	HGNC:11305	OTTHUMG00000014583.7
BRPF3	7.313870282	7.012657229	6.859070021	7.043626443	7.267596044	7.327286222	7.211611503	6.942865995	6.87853294	6.722550129	6.899861282	7.125715975	7.171023821	ENSG00000096070.19	protein_coding	1	HGNC:14256	OTTHUMG00000014589.8
MRPS18A	4.719246863	4.828000166	5.016560382	4.852945184	4.506207971	4.376938244	4.285930851	3.475858023	2.883911845	3.93930167	4.196901148	3.944119152	4.240959632	ENSG00000096080.12	protein_coding	2	HGNC:14515	OTTHUMG00000014750.3
TMEM14A	3.941806229	3.890604225	4.105472908	3.948326504	4.127505765	3.715182088	4.153558516	3.416058004	3.5774085	4.252295096	3.853019596	4.197595624	3.648256953	ENSG00000096092.6	protein_coding	2	HGNC:21076	OTTHUMG00000014856.2
EFHC1	3.817195776	3.969028786	4.190876366	3.759268968	3.412531586	3.624954043	4.01584396	4.62517778	4.780828694	3.792249535	4.068140107	3.905230994	3.921991504	ENSG00000096093.16	protein_coding	2	HGNC:16406	OTTHUMG00000014848.14
HSP90AB1	11.32347473	11.18025113	11.01849548	11.23663319	10.95759689	11.15299563	10.8637423	10.303635	10.26488815	10.93095942	10.95575698	10.9688453	11.07970754	ENSG00000096384.20	protein_coding	2	HGNC:5258	OTTHUMG00000014761.8
CDC5L	7.748915433	7.714295387	7.2803402	7.626502038	7.363508423	7.409312611	7.465605217	7.007969878	7.016213923	7.506635541	7.381958951	7.644595566	7.691259876	ENSG00000096401.8	protein_coding	2	HGNC:1743	ncRNA_host
ITPR3	8.067092967	8.178037774	8.2890327	8.154131475	7.954941661	8.059250769	8.069611126	8.159451463	8.346535905	7.541592319	7.842256009	7.813959067	7.83548738	ENSG00000096433.11	protein_coding	2	HGNC:6182	OTTHUMG00000014532.4
ZNF184	4.21490811	4.321928533	4.310190869	4.342762897	4.060611616	4.32630159	4.643726996	4.523589226	4.509511913	4.390193657	4.311440256	4.479341803	4.663238662	ENSG00000096654.16	protein_coding	2	HGNC:12975	OTTHUMG00000014478.1
DSP	8.820504637	8.384935757	8.089773751	8.096134435	8.065693025	8.487263048	8.412201916	7.618646454	7.601184294	8.093153134	8.056410682	8.11287727	8.228108895	ENSG00000096696.15	protein_coding	2	HGNC:3052	OTTHUMG00000014212.5
SIRT1	5.261192518	5.110959763	4.802601609	5.37990998	5.153560544	5.169336389	5.47670404	5.362288281	5.324014145	5.362682783	5.150325414	5.653169014	5.487534784	ENSG00000096717.12	protein_coding	2	HGNC:14929	OTTHUMG00000018340.3
HNRNPH3	7.423214853	7.459122289	7.282821751	7.362973364	7.466417747	7.603734379	7.534464149	8.072892352	8.103687617	7.520887737	7.306625145	8.002426699	8.104987404	ENSG00000096746.18	protein_coding	2	HGNC:5043	OTTHUMG00000018349.2
IFT74	4.854570084	4.917356296	4.598949364	4.804828302	4.51872245	4.518985022	4.777579283	4.799117029	4.845330526	5.184570595	4.907289297	5.117811345	5.200409912	ENSG00000096872.17	protein_coding	1	HGNC:21424	OTTHUMG00000021028.5
JAK2	3.959384714	3.93965093	3.820678006	3.837886746	3.425868449	3.816497198	3.983387964	4.673404172	4.448538103	4.035865265	3.878017701	4.161382165	4.311862773	ENSG00000096968.14	protein_coding	2	HGNC:6192	overlapping_locus
ABL1	7.419647543	6.92777977	6.919745441	7.051483857	6.871149876	6.772388071	6.812466757	6.225394247	6.254509478	6.751276879	6.724897436	6.709803364	6.652342281	ENSG00000097007.19	protein_coding	2	HGNC:76	overlapping_locus
ACOT7	6.068832953	6.394233443	6.475582833	6.521168955	6.180259512	5.775480854	5.756783586	5.021792499	5.289660801	5.648828003	5.970170194	5.651864478	5.498975676	ENSG00000097021.20	protein_coding	2	HGNC:24157	OTTHUMG00000001295.8
SH3GLB1	8.066586415	7.961526824	7.793018864	7.929082703	7.739970141	7.859076959	8.060397444	7.798778261	7.855245596	8.308518709	8.194161356	8.202257329	8.04185755	ENSG00000097033.14	protein_coding	2	HGNC:10833	OTTHUMG00000010257.2
CDC7	5.094207924	4.843943292	4.575321476	4.616951377	5.075234243	5.077066585	5.060423521	5.870236134	5.925876489	4.822553353	4.720898983	5.239177483	5.037363121	ENSG00000097046.13	protein_coding	2	HGNC:1745	OTTHUMG00000047810.4
SYDE2	3.093952971	2.593001385	2.227144075	2.429763413	2.3794921	2.887655801	3.136838921	2.752227984	3.084264171	2.77510015	2.051554384	2.611970229	2.947830851	ENSG00000097096.9	protein_coding	2	HGNC:25841	OTTHUMG00000009956.5
PCSK5	-1.755006919	-0.499552582	-0.189864143	0.141432252	0.314851516	-1.670128391	-0.349143558	0.465867867	-0.088546786	0.15150854	-0.301068061	0.317992597	0.22288936	ENSG00000099139.14	protein_coding	1	HGNC:8747	OTTHUMG00000020039.4
SCD	11.60376791	11.18745242	11.08430452	11.10761847	11.60396843	11.78730956	11.74455426	10.95600066	10.91422822	11.3349599	11.39665653	11.40809034	11.41140822	ENSG00000099194.6	protein_coding	2	HGNC:10571	OTTHUMG00000018906.3
TMED1	4.088808517	4.01902992	4.411518802	4.318293557	4.769697314	4.225516417	4.06322974	3.634205767	3.001780811	3.539033414	4.11094454	3.693311919	3.741108086	ENSG00000099203.7	protein_coding	1	HGNC:17291	OTTHUMG00000180696.3
ABLIM1	7.500669478	6.81350698	6.551212958	6.685384645	6.84778097	6.997636983	6.924677803	6.424960777	6.48957433	6.875211793	6.862146148	6.838651282	6.677734348	ENSG00000099204.20	protein_coding	2	HGNC:78	overlapping_locus
ERMP1	3.932940458	4.011994647	3.612022152	3.82250142	4.060611616	4.360256058	4.419360779	3.95553166	3.687051726	4.353191743	4.224451751	4.127994174	4.222669921	ENSG00000099219.14	protein_coding	2	HGNC:23703	OTTHUMG00000019508.6
RAB18	6.895738574	6.802330834	6.283603923	6.554725993	6.505114438	6.356283408	6.695808186	6.769379953	6.833539921	7.146821168	6.807892737	6.943665375	6.878681093	ENSG00000099246.18	protein_coding	2	HGNC:14244	OTTHUMG00000017861.5
NRP1	9.211472717	9.871015067	9.774796061	9.8582188	9.858904587	10.1410965	10.12425062	10.08860736	10.02430983	10.36927221	10.39903466	10.51027729	10.54823617	ENSG00000099250.18	protein_coding	2	HGNC:8004	ncRNA_host
PRTFDC1	3.732829901	3.987084893	3.612022152	3.795175866	3.635742706	3.606210958	3.70336883	3.557203303	3.373836311	3.898790762	3.55741252	4.070570823	3.816199196	ENSG00000099256.19	protein_coding	2	HGNC:23333	ncRNA_host
PALMD	-1.542167394	-2.09612192	-1.260431766	-1.70527556	-2.689851243	-1.078651072	-1.234432396	-2.689851243	-2.689851243	-1.93691692	-0.97547613	-2.31858913	-0.965256393	ENSG00000099260.11	protein_coding	2	HGNC:15846	OTTHUMG00000010764.3
TSPAN15	4.601035058	4.835991759	5.25583242	4.935713684	5.41688141	4.675517107	4.921643695	4.119843664	4.306873962	4.795224562	5.008108575	4.595176444	4.509582367	ENSG00000099282.10	protein_coding	1	HGNC:23298	OTTHUMG00000018381.4
MACROH2A2	-2.689851243	-2.362656665	-2.689851243	-1.537074595	-2.689851243	-2.689851243	-2.689851243	-2.689851243	-1.680023873	-2.689851243	-1.965751149	-2.689851243	-1.86749552	ENSG00000099284.15	protein_coding	1	HGNC:14453	OTTHUMG00000018396.4
WASHC2A	6.754609087	6.754012832	6.705934119	6.636508897	6.475835454	6.826788668	6.714277397	6.801257892	6.871430938	6.300133444	6.329320752	6.422396759	6.347234718	ENSG00000099290.17	protein_coding	2	HGNC:23416	OTTHUMG00000018225.5
MAST3	3.482303775	3.559946057	3.773006513	3.722437242	3.465193666	3.478059198	3.25035947	3.389650639	3.437979468	3.371510793	3.209041378	3.389544972	3.065358957	ENSG00000099308.10	protein_coding	2	HGNC:19036	OTTHUMG00000183418.5
MZF1	2.583774775	3.1750422	4.196049878	3.180524851	3.692076276	3.436222776	3.652643707	4.83869949	4.936967544	3.371510793	3.532443824	3.251677197	3.318779255	ENSG00000099326.9	protein_coding	2	HGNC:13108	OTTHUMG00000183550.3
OCEL1	3.266264598	3.913448531	4.266605894	4.000526341	4.119303448	3.194146142	3.194715474	3.580730847	3.479210075	3.457716229	3.832704483	3.318970086	3.32736148	ENSG00000099330.9	protein_coding	2	HGNC:26221	OTTHUMG00000182726.2
MYO9B	7.0431534	7.08067379	7.198283655	7.088534984	6.771400743	6.749083203	6.81592746	7.053538419	7.1061495	6.523769805	6.73792834	6.816699702	6.744137297	ENSG00000099331.14	protein_coding	2	HGNC:7609	OTTHUMG00000182707.2
KCNK6	3.301156351	3.55511174	4.060797311	3.641458325	3.612578587	3.715182088	3.799763057	4.427346404	4.175057867	3.959138379	3.969246077	4.343719038	3.950037788	ENSG00000099337.5	protein_coding	2	HGNC:6281	OTTHUMG00000182325.3
CATSPERG	-0.571211583	-1.213728931	-1.049818553	-1.537074595	-1.977265852	-1.344287876	-2.029208053	-0.10562588	-0.088546786	-2.689851243	-0.97547613	-1.386848184	-1.86749552	ENSG00000099338.23	protein_coding	1	HGNC:25243	OTTHUMG00000153223.7
PSMD8	7.000277076	7.095733235	7.209840114	7.154916155	6.785709897	6.378541714	6.364995933	5.911037212	5.888102286	6.420241348	6.568606429	6.309196069	6.382735779	ENSG00000099341.12	protein_coding	1	HGNC:9566	OTTHUMG00000150691.5
FBXL19	3.541856222	4.100924351	4.008826013	4.01751935	3.868657896	3.926352498	4.055440707	3.389650639	3.973398625	3.094970407	3.887896909	3.683135879	3.797789646	ENSG00000099364.18	protein_coding	1	HGNC:25300	overlapping_locus
STX1B	-0.571211583	-1.352181024	-0.866071429	-0.805639805	-0.078701156	-2.091710261	-2.689851243	0.081983139	0.134309839	-1.444700092	-0.714068947	-1.386848184	-0.304254388	ENSG00000099365.11	protein_coding	2	HGNC:18539	OTTHUMG00000132391.5
HSD3B7	3.985357255	4.143417817	4.54725744	4.28219007	4.127505765	3.606210958	3.720276055	3.728539475	3.458742057	4.072750839	3.732097282	3.376967308	3.803952301	ENSG00000099377.14	protein_coding	2	HGNC:18324	OTTHUMG00000132417.6
SETD1A	5.470290487	5.317755782	5.370094264	5.457906481	5.572034923	5.409882326	5.329466456	5.055782588	5.030083185	5.019622991	4.914556467	5.087253019	5.101308525	ENSG00000099381.19	protein_coding	2	HGNC:29010	OTTHUMG00000150474.5
BCL7C	3.717415831	3.675825588	3.702050047	3.9233031	4.267550726	3.446806703	3.488811796	2.695866352	2.614640272	3.058655726	3.144577184	3.188293645	2.807656805	ENSG00000099385.12	protein_coding	2	HGNC:1006	ncRNA_host
CIRBP	5.858921713	6.113487271	6.605683614	6.289721626	6.345677334	5.937944575	6.011501815	7.26987098	7.380926251	6.016170133	6.163534933	6.314975425	6.089244363	ENSG00000099622.14	protein_coding	2	HGNC:1982	OTTHUMG00000180145.11
ATP5F1D	4.116493372	4.333270501	4.319702275	4.323765042	4.152455075	3.425571319	3.368226141	3.611533473	3.538927432	3.181948624	3.461439703	3.265568006	3.183514759	ENSG00000099624.8	protein_coding	2	HGNC:837	OTTHUMG00000180143.5
CBARP	0.732964246	1.167361849	1.724324743	0.866736166	0.953691856	0.344488796	0.50092496	1.757765175	1.416054932	1.188318763	1.121352458	0.150745367	1.000399414	ENSG00000099625.13	protein_coding	2	HGNC:28617	OTTHUMG00000180141.7
HNRNPM	8.030400063	7.942679599	7.438215021	7.936024131	7.614413544	7.770313128	7.729408156	7.338782296	7.361762774	7.18838107	7.221293139	7.899440381	7.999525762	ENSG00000099783.12	protein_coding	1	HGNC:5046	OTTHUMG00000182383.7
MARCHF2	2.960653539	3.612076434	4.083308035	3.834055769	3.030896605	2.791383125	3.076543146	2.81971808	2.914294121	3.279856673	3.169090045	3.099205811	2.980845107	ENSG00000099785.11	protein_coding	2	HGNC:28038	OTTHUMG00000182282.4
NDUFB7	4.031792162	4.426213269	4.626034877	4.641267779	4.102782511	3.337404323	3.53434298	2.806470278	3.001780811	3.356631288	3.474610996	3.53815828	3.402387146	ENSG00000099795.7	protein_coding	2	HGNC:7702	OTTHUMG00000183291.2
TECR	6.728844921	6.901200315	7.144355324	7.090350732	6.995997354	6.56302376	6.552247195	5.910952109	6.130590049	6.427231594	6.50733687	6.523419192	6.556983474	ENSG00000099797.15	protein_coding	2	HGNC:4551	ncRNA_host
[truncated: 15,084 more rows]
