# Supplementary material for: Directed Evolution of Enzymes for Bioorthogonal Chemistry Using Acid Chloride Proximity Labeling
Source: ACS Cent Sci. 2026 Jan 23;12(2):185–96. doi: 10.1021/acscentsci.5c01746 (PMC12947558; doi:10.1021/acscentsci.5c01746)
Supplement: Supplementary file 3 [file oc5c01746_si_003.xlsx]

## Sheet: Nuclear enriched transcripts
gene_id	gene_type	gene_name	log2FC cyto-vs-nuc	P.Value	adj.P.Val	hgnc_id	havana_gene	AveExpr
ENSG00000243708.11	protein_coding	PLA2G4B	7.30599	2.67e-06	2.8e-05	HGNC:9036	overlapping_locus	-0.381155
ENSG00000284829.1	lncRNA	XXbac-BPG300A18.16	5.94432	0.012698	0.0341944	overlapping_locus	OTTHUMG00000031296.4	-2.75556
ENSG00000267143.1	lncRNA	RP11-677O4.6	5.64414	0.000580004	0.00256246	overlapping_locus	OTTHUMG00000180604.1	-1.93354
ENSG00000267871.6	lncRNA	ZNF460-AS1	5.4016	3.91e-05	0.000264051	HGNC:53774	OTTHUMG00000183221.2	-0.153819
ENSG00000274769.1	lncRNA	RP11-493E12.3	5.18625	0.0140322	0.0371013	overlapping_locus	OTTHUMG00000129421.9	-2.6831
ENSG00000015568.13	protein_coding	RGPD5	5.02281	5.96e-05	0.000374679	HGNC:32418	OTTHUMG00000130985.18	4.8034
ENSG00000275481.1	lncRNA	RP11-474P2.6	4.69758	6.24e-05	0.000388597	overlapping_locus	OTTHUMG00000187428.1	0.0318966
ENSG00000261270.1	lncRNA	RP11-325K4.3	4.59746	0.000228644	0.00116986	overlapping_locus	OTTHUMG00000176494.1	-1.23806
ENSG00000275549.1	lncRNA	STPG3-AS1	4.5809	0.000350047	0.00167821	HGNC:51176	OTTHUMG00000187409.1	-1.74919
ENSG00000273192.1	lncRNA	CITF22-1A6.3	4.41766	3.3e-05	0.000228753	OTTHUMG00000186143.1		-1.66308
ENSG00000225932.3	protein_coding	CTAGE4	4.38228	0.0114947	0.0315741	HGNC:24772	retrogene	-0.607919
ENSG00000284747.1	lncRNA	CTA-215D11.6	4.2733	0.000475645	0.00216486	OTTHUMG00000192291.2		-1.46053
ENSG00000272787.1	lncRNA	KB-226F1.2	4.2733	0.000821972	0.00345018	overlapping_locus	OTTHUMG00000186175.1	-1.55021
ENSG00000255508.7	protein_coding	RP11-864I4.1	4.2603	0.00851247	0.0246149	ncRNA_host	overlapping_locus	0.759843
ENSG00000284820.1	protein_coding	RP11-803J6.1	4.25955	0.00525101	0.0164985	overlapping_locus	OTTHUMG00000192415.1	0.132169
ENSG00000280164.1	lncRNA	CH507-254M2.3	4.215	3.89e-05	0.000263309	OTTHUMG00000189369.1		-0.215909
ENSG00000267892.1	lncRNA	CTD-2540F13.2	4.19487	0.000233824	0.00119162	OTTHUMG00000182526.1		-1.34454
ENSG00000271551.2	lncRNA	RP11-230C9.2	4.19463	0.000151838	0.000825121	OTTHUMG00000185117.2		-1.34399
ENSG00000121318.2	protein_coding	TAS2R10	4.17429	0.000404666	0.00189596	HGNC:14918	overlapping_locus	-1.95087
ENSG00000272654.1	lncRNA	RP11-422P24.11	4.15852	0.00202014	0.00739421	OTTHUMG00000186418.1		-1.57389
ENSG00000215912.12	protein_coding	TTC34	4.14932	1.36e-05	0.000108881	HGNC:34297	OTTHUMG00000000539.10	0.969982
ENSG00000250506.8	protein_coding	CDK3	4.13538	0.000307435	0.00150445	HGNC:1772	overlapping_locus	-0.0613561
ENSG00000271151.1	lncRNA	RP11-394I13.2	4.13434	0.00393326	0.0129186	OTTHUMG00000185087.1		-1.71074
ENSG00000287731.1	lncRNA	RP1-179E13.2	4.08544	0.00347157	0.0116189	OTTHUMG00000195566.1		-2.60554
ENSG00000261654.1	lncRNA	RP11-96K19.4	4.04859	0.00134005	0.00522499	OTTHUMG00000175996.1		-1.24363
ENSG00000262663.1	lncRNA	RP11-497H17.1	4.0452	0.00159153	0.00603698	overlapping_locus	OTTHUMG00000177879.1	-2.25758
ENSG00000249476.2	lncRNA	CTD-2587M2.1	4.0279	7e-05	0.000426376	OTTHUMG00000162848.2		0.169914
ENSG00000287160.1	lncRNA	RP1-274L7.5	4.01643	0.0012919	0.0050644	OTTHUMG00000194699.1		-0.494998
ENSG00000276718.1	lncRNA	RP1-102E24.10	3.99576	0.00248987	0.00879232	OTTHUMG00000187110.1		-1.42759
ENSG00000183281.15	protein_coding	PLGLB1	3.9614	0.00592448	0.0182311	HGNC:9072	OTTHUMG00000154612.3	-0.282243
ENSG00000155530.3	protein_coding	LRGUK	3.9426	0.00109824	0.00441365	HGNC:21964	OTTHUMG00000155320.3	-1.92488
ENSG00000262380.1	lncRNA	CTB-193M12.3	3.94092	0.000509882	0.00229818	overlapping_locus	OTTHUMG00000177383.1	-1.97191
ENSG00000139675.13	protein_coding	HNRNPA1L2	3.93745	0.0114836	0.0315541	HGNC:27067	overlapping_locus	-3.14294
ENSG00000215304.3	lncRNA	RP13-395E19.3	3.93553	0.00281388	0.00974723	ncRNA_host	overlapping_locus	-0.396515
ENSG00000274933.5	protein_coding	TBC1D3I	3.91296	0.0128049	0.034427	HGNC:32709	OTTHUMG00000188424.2	-0.75657
ENSG00000235890.2	lncRNA	TSPEAR-AS1	3.9112	0.00439903	0.014225	HGNC:1271	OTTHUMG00000041216.3	-1.12925
ENSG00000265451.1	lncRNA	CLASP1-AS1	3.90236	0.00500105	0.0158471	HGNC:55328	ncRNA_host	-1.29606
ENSG00000273148.1	lncRNA	LINC00653	3.89975	0.000106025	0.000611904	HGNC:44308	OTTHUMG00000186033.1	-1.15669
ENSG00000184343.11	protein_coding	SRPK3	3.89868	0.00759873	0.0224262	HGNC:11402	overlapping_locus	-1.62068
ENSG00000203804.5	lncRNA	ADAMTSL4-AS1	3.8898	0.000537911	0.00241152	HGNC:32041	overlapping_locus	-0.265198
ENSG00000145020.16	protein_coding	AMT	3.83501	2.59e-08	5.49e-07	HGNC:473	overlapping_locus	1.47014
ENSG00000276603.1	lncRNA	RP11-425M5.7	3.83265	0.000542665	0.00243088	overlapping_locus	OTTHUMG00000186254.2	-0.885332
ENSG00000263126.1	lncRNA	CTC-479C5.10	3.80981	2.83e-05	0.000201046	overlapping_locus	OTTHUMG00000177492.1	-0.428073
ENSG00000259895.1	lncRNA	RP11-715J22.2	3.8096	0.00260004	0.00910258	OTTHUMG00000177050.1		-1.6136
ENSG00000254676.1	lncRNA	RP11-727A23.4	3.80431	0.00107082	0.00432542	overlapping_locus	OTTHUMG00000167032.1	-1.77747
ENSG00000173261.9	protein_coding	PLAC8L1	3.79993	0.000112826	0.000643825	HGNC:31746	OTTHUMG00000163418.3	-1.16601
ENSG00000181085.15	protein_coding	MAPK15	3.76883	0.00263008	0.00918471	HGNC:24667	OTTHUMG00000146450.4	-1.79678
ENSG00000116039.13	protein_coding	ATP6V1B1	3.7679	0.00713243	0.0212904	HGNC:853	overlapping_locus	-2.0214
ENSG00000274383.1	lncRNA	CTD-2017F17.2	3.75929	7.19e-05	0.000437377	OTTHUMG00000188435.1		-0.956423
ENSG00000233845.1	lncRNA	AC093732.1	3.74421	6.34e-05	0.000393443	OTTHUMG00000153135.1		-2.40861
ENSG00000271795.1	lncRNA	CTC-251D13.1	3.73789	0.0004626	0.00211411	OTTHUMG00000185605.1		-2.19354
ENSG00000240207.7	lncRNA	RP11-379F4.4	3.72345	9.33e-05	0.000547242	overlapping_locus	OTTHUMG00000158833.4	-0.77597
ENSG00000267199.1	lncRNA	RP11-861E21.2	3.70738	5.26e-05	0.000338788	OTTHUMG00000180776.1		-0.385232
ENSG00000223855.2	lncRNA	HRAT92	3.678	0.00269135	0.00937128	OTTHUMG00000151410.4		-0.891049
ENSG00000129749.3	protein_coding	CHRNA10	3.67752	0.000441021	0.00203374	HGNC:13800	overlapping_locus	-1.03317
ENSG00000171790.15	protein_coding	SLFNL1	3.67752	0.000443375	0.00204243	HGNC:26313	OTTHUMG00000005719.1	-1.75172
ENSG00000273448.1	lncRNA	RP11-166O4.6	3.65116	0.00112956	0.00451799	overlapping_locus	OTTHUMG00000186266.1	-1.77173
ENSG00000261587.2	protein_coding	TMEM249	3.64772	0.0120009	0.0326748	HGNC:44155	overlapping_locus	-1.41098
ENSG00000158813.18	protein_coding	EDA	3.63679	0.000345055	0.00165608	HGNC:3157	ncRNA_host	-0.908606
ENSG00000127366.5	protein_coding	TAS2R5	3.62159	0.00159572	0.00605122	HGNC:14912	OTTHUMG00000157632.1	-2.09776
ENSG00000254363.6	lncRNA	CTB-131B5.5	3.60931	0.000496959	0.00224902	OTTHUMG00000163536.2		-1.16039
ENSG00000162004.19	protein_coding	CCDC78	3.59178	0.000458626	0.00209939	HGNC:14153	OTTHUMG00000121176.7	-1.0095
ENSG00000239906.1	lncRNA	RP11-34P13.14	3.59165	0.0191247	0.0480876	OTTHUMG00000002481.1		-1.82528
ENSG00000286230.1	lncRNA	CTD-2587H24.15	3.5916	0.00395297	0.0129757	OTTHUMG00000192717.1		-1.55295
ENSG00000261136.1	lncRNA	RP11-37C7.3	3.58704	5.73e-05	0.000362273	OTTHUMG00000173059.1		-0.515099
ENSG00000260121.1	lncRNA	RP5-1142A6.9	3.5651	0.00171269	0.00642418	OTTHUMG00000175691.1		-1.50736
ENSG00000237903.1	lncRNA	RP3-404F18.5	3.5651	0.00586663	0.018083	overlapping_locus	OTTHUMG00000022274.1	-2.418
ENSG00000262265.2	lncRNA	RP5-867C24.4	3.52696	0.000847003	0.0035428	overlapping_locus	OTTHUMG00000178230.2	-0.0166973
ENSG00000197837.3	protein_coding	H4-16	3.52682	0.00708731	0.0211784	HGNC:20510	OTTHUMG00000168735.1	0.840598
ENSG00000243819.4	lncRNA	RN7SL832P	3.52391	7.59e-05	0.000457111	HGNC:46848	ncRNA_host	-1.73586
ENSG00000254936.4	lncRNA	AF131215.3	3.52102	0.00426721	0.0138738	overlapping_locus	OTTHUMG00000165425.2	-2.28622
ENSG00000286905.1	protein_coding	RP13-512J5.1	3.51224	0.00365702	0.0121617	overlapping_locus	OTTHUMG00000167878.2	0.868102
ENSG00000248774.1	lncRNA	RP11-798M19.3	3.5094	0.00877478	0.0252513	OTTHUMG00000160797.1		-1.33666
ENSG00000273154.3	protein_coding	RP4-583P15.15	3.50107	6.62e-06	5.95e-05	overlapping_locus	OTTHUMG00000186489.4	1.98758
ENSG00000227066.2	lncRNA	RP3-340N1.2	3.4967	1.58e-05	0.000123465	OTTHUMG00000002703.3		-0.67086
ENSG00000267030.1	lncRNA	CTB-50L17.7	3.48089	0.00213828	0.00774868	OTTHUMG00000182004.1		-1.67895
ENSG00000283078.1	lncRNA	RP11-11M20.4	3.47951	0.000292669	0.00144405	OTTHUMG00000191518.1		-0.300647
ENSG00000272953.1	lncRNA	RP11-1275H24.2	3.46649	0.00290007	0.00998992	OTTHUMG00000186130.1		-2.02227
ENSG00000215014.5	lncRNA	RP5-832C2.5	3.46649	0.00506545	0.0160238	OTTHUMG00000186983.2		-2.01119
ENSG00000212123.4	protein_coding	PRR22	3.40744	0.0140437	0.0371076	HGNC:28354	overlapping_locus	-0.864886
ENSG00000287093.1	lncRNA	CTA-385F2.1	3.38765	0.000336573	0.00162283	OTTHUMG00000194123.1		-2.72181
ENSG00000274292.1	lncRNA	RP11-347I19.7	3.38765	0.0061522	0.0187936	overlapping_locus	OTTHUMG00000169079.2	-0.199074
ENSG00000235033.7	lncRNA	DAAM2-AS1	3.38765	0.0109444	0.0303313	HGNC:40830	overlapping_locus	-1.46314
ENSG00000260572.1	lncRNA	RP11-16N11.2	3.38765	0.0191418	0.048109	OTTHUMG00000175842.1		-1.82725
ENSG00000249931.4	protein_coding	GOLGA8K	3.38306	0.00314847	0.0107203	HGNC:38652	ncRNA_host	-0.139495
ENSG00000272046.1	lncRNA	RP11-471M2.3	3.33982	0.00336513	0.0113238	OTTHUMG00000185728.1		-1.33897
ENSG00000204779.2	protein_coding	FOXD4L5	3.32424	0.0144344	0.0379421	HGNC:18522	OTTHUMG00000013332.1	-1.19717
ENSG00000272103.2	lncRNA	CTD-2653M23.3	3.31754	0.000344204	0.00165295	overlapping_locus	OTTHUMG00000185469.2	-0.202148
ENSG00000278570.5	protein_coding	NR2E3	3.31728	0.000987252	0.00404054	HGNC:7974	OTTHUMG00000172841.6	-2.13048
ENSG00000257178.5	lncRNA	RP11-357H14.16	3.31348	0.000797808	0.00335718	ncRNA_host	overlapping_locus	-0.27049
ENSG00000170835.17	protein_coding	CEL	3.30328	0.000364461	0.00173578	HGNC:1848	OTTHUMG00000020855.2	0.56559
ENSG00000228109.1	lncRNA	MELTF-AS1	3.2953	0.00152078	0.00581164	HGNC:40373	OTTHUMG00000155519.1	-1.54755
ENSG00000273568.1	lncRNA	RP11-417L19.6	3.27871	0.00268304	0.00934624	overlapping_locus	OTTHUMG00000187337.1	-2.24073
ENSG00000269352.1	lncRNA	PTOV1-AS2	3.26242	5.16e-09	1.42e-07	HGNC:51284	OTTHUMG00000183259.1	1.27663
ENSG00000134538.3	protein_coding	SLCO1B1	3.2593	0.00217423	0.00785506	HGNC:10959	overlapping_locus	-0.533082
ENSG00000269925.1	lncRNA	RP3-467L1.6	3.25883	2.94e-05	0.000207085	overlapping_locus	OTTHUMG00000183953.1	-1.73847
ENSG00000255893.1	lncRNA	RP11-685N10.1	3.24423	0.00645484	0.0195503	overlapping_locus	OTTHUMG00000167781.1	-0.762484
ENSG00000286786.1	lncRNA	RP11-102L12.3	3.22978	0.011401	0.0313786	OTTHUMG00000195373.1		-0.0187224
ENSG00000255176.1	lncRNA	AP002954.3	3.22279	0.00135367	0.00526704	overlapping_locus	OTTHUMG00000166342.1	-0.355888
ENSG00000283352.1	lncRNA	XXbac-BPGBPG55C20.4	3.21535	0.0121233	0.0329652	overlapping_locus	OTTHUMG00000191655.1	-1.41936
ENSG00000227953.7	lncRNA	LINC01341	3.20971	0.00495361	0.0157235	HGNC:49457	OTTHUMG00000040519.6	-0.563906
ENSG00000187987.9	protein_coding	ZSCAN23	3.20884	0.000475262	0.00216408	HGNC:21193	OTTHUMG00000016346.3	0.233163
ENSG00000245526.11	lncRNA	LINC00461	3.19557	0.000142668	0.000782106	HGNC:42810	ncRNA_host	-0.0861414
ENSG00000215417.13	lncRNA	MIR17HG	3.18624	5.81e-05	0.000366544	HGNC:23564	ncRNA_host	2.06641
ENSG00000261485.1	lncRNA	PAN3-AS1	3.16627	0.000119641	0.000674885	HGNC:39932	OTTHUMG00000175971.1	0.0339066
ENSG00000261616.1	lncRNA	RP11-6O2.3	3.1538	0.00551341	0.0171618	OTTHUMG00000177238.1		-1.14823
ENSG00000231154.1	lncRNA	MORF4L2-AS1	3.15274	6.37e-05	0.000394974	HGNC:27991	OTTHUMG00000022108.2	-0.67099
ENSG00000248489.2	lncRNA	LINC02062	3.15116	0.0096919	0.0274804	HGNC:52907	overlapping_locus	-1.44099
ENSG00000237491.10	lncRNA	LINC01409	3.15059	0.00231921	0.00828058	HGNC:50701	OTTHUMG00000002404.21	0.702816
ENSG00000182685.8	protein_coding	BRICD5	3.14256	0.000626499	0.00273895	HGNC:28309	OTTHUMG00000128831.3	-1.69909
ENSG00000274414.1	lncRNA	RP5-965G21.4	3.14124	6.26e-07	8.06e-06	OTTHUMG00000186744.1		-0.502759
ENSG00000275601.1	lncRNA	AC011330.13	3.14044	0.0151805	0.0395986	overlapping_locus	OTTHUMG00000150036.1	-1.9125
ENSG00000269967.1	lncRNA	RP11-84A19.4	3.13788	0.00376922	0.0124605	overlapping_locus	OTTHUMG00000184139.1	-1.54771
ENSG00000139547.8	protein_coding	RDH16	3.13788	0.00643399	0.019498	HGNC:29674	OTTHUMG00000170895.2	-1.79603
ENSG00000136449.15	protein_coding	MYCBPAP	3.13365	0.000886102	0.00368446	HGNC:19677	OTTHUMG00000157184.23	-1.93394
ENSG00000117425.14	protein_coding	PTCH2	3.13365	0.00309708	0.0105728	HGNC:9586	ncRNA_host	-0.204498
ENSG00000278000.1	lncRNA	AC139100.4	3.13212	0.000148568	0.000810461	overlapping_locus	OTTHUMG00000186689.1	-0.787561
ENSG00000248445.5	lncRNA	SEMA6A-AS1	3.1267	0.00329156	0.0111143	HGNC:51110	OTTHUMG00000162986.1	-1.64909
ENSG00000278467.1	lncRNA	RP11-504P24.9	3.12204	0.00460871	0.0147944	overlapping_locus	OTTHUMG00000187048.1	-0.456773
ENSG00000231880.2	lncRNA	RP11-76I23.7	3.10313	0.00630174	0.0191629	overlapping_locus	OTTHUMG00000187459.2	-2.45479
ENSG00000230185.5	lncRNA	C9orf147	3.10299	0.00816969	0.0237965	HGNC:31438	OTTHUMG00000020505.2	-1.76969
ENSG00000279873.2	lncRNA	LINC01126	3.0975	0.00537157	0.0167891	HGNC:49275	OTTHUMG00000152397.3	-1.06908
ENSG00000183186.8	protein_coding	C2CD4C	3.08253	0.00349918	0.0116996	HGNC:29417	OTTHUMG00000180534.4	-1.72072
ENSG00000180113.16	protein_coding	TDRD6	3.08238	6.92e-06	6.18e-05	HGNC:21339	OTTHUMG00000014788.2	-0.458406
ENSG00000277701.5	lncRNA	RP11-734K23.9	3.08065	4.46e-06	4.28e-05	OTTHUMG00000188202.4		2.02041
ENSG00000259244.1	lncRNA	RP11-182J1.12	3.07978	0.00248487	0.00878393	overlapping_locus	OTTHUMG00000172444.1	-0.450005
ENSG00000254165.1	lncRNA	RP11-503E24.2	3.07797	0.00442457	0.0142938	overlapping_locus	OTTHUMG00000164171.1	-1.13109
ENSG00000101049.17	protein_coding	SGK2	3.07437	0.00117585	0.00467407	HGNC:13900	overlapping_locus	-1.28572
ENSG00000229739.4	lncRNA	PDC-AS1	3.06494	0.00215301	0.0077953	HGNC:40432	OTTHUMG00000196000.1	-0.157467
ENSG00000151006.7	protein_coding	PRSS53	3.06208	2.27e-07	3.44e-06	HGNC:34407	overlapping_locus	1.45997
ENSG00000248476.1	lncRNA	BACH1-IT1	3.0514	0.00130993	0.00512664	HGNC:40006	overlapping_locus	-0.596664
ENSG00000129167.10	protein_coding	TPH1	3.04466	0.000345248	0.00165654	HGNC:12008	overlapping_locus	-0.0563395
ENSG00000198221.10	lncRNA	AFDN-DT	3.02334	0.00315586	0.0107384	HGNC:21236	OTTHUMG00000016029.5	-1.56925
ENSG00000272223.1	lncRNA	RP1-20C7.6	3.0172	0.00177301	0.0066082	OTTHUMG00000185747.1		-1.50164
ENSG00000127084.19	protein_coding	FGD3	3.00016	0.00877733	0.0252543	HGNC:16027	OTTHUMG00000021032.8	-1.43437
ENSG00000198156.10	protein_coding	NPIPB6	2.99898	0.0161582	0.0417256	HGNC:37454	OTTHUMG00000166319.2	-0.552469
ENSG00000286214.1	lncRNA	COPG2IT1	2.98513	0.000196235	0.00102749	OTTHUMG00000193470.2		-0.369997
ENSG00000264895.1	lncRNA	RP11-421E14.2	2.98225	0.000399608	0.00187594	overlapping_locus	OTTHUMG00000177541.1	0.620421
ENSG00000254995.4	protein_coding	STX16-NPEPL1	2.96427	0.000573989	0.00254126	HGNC:41993	overlapping_locus	-1.05927
ENSG00000205307.12	protein_coding	SAP25	2.96394	0.0134028	0.0357359	HGNC:41908	overlapping_locus	-1.70987
ENSG00000271698.1	protein_coding	GS1-393G12.13	2.96048	0.0037913	0.0125212	overlapping_locus	OTTHUMG00000184228.2	-1.28223
ENSG00000131400.8	protein_coding	NAPSA	2.95515	0.000312758	0.00152248	HGNC:13395	OTTHUMG00000183035.3	-0.496413
ENSG00000272807.1	lncRNA	RP11-260M2.1	2.95091	0.00803515	0.0234659	OTTHUMG00000186312.1		-1.14824
ENSG00000271816.1	lncRNA	BMS1P4	2.94959	0.00138612	0.00537457	overlapping_locus	OTTHUMG00000018474.3	0.909337
ENSG00000089820.16	protein_coding	ARHGAP4	2.93356	0.0160275	0.0414909	HGNC:674	overlapping_locus	-1.1335
ENSG00000184492.6	protein_coding	FOXD4L1	2.93292	0.00480034	0.0153097	HGNC:18521	OTTHUMG00000131359.1	-0.378311
ENSG00000179082.3	lncRNA	C9orf106	2.92382	0.0195771	0.0490042	HGNC:31370	OTTHUMG00000020781.2	-2.33909
ENSG00000275437.1	lncRNA	RP5-908M14.10	2.91736	0.000360742	0.00172052	overlapping_locus	OTTHUMG00000186989.1	1.05579
ENSG00000275807.1	lncRNA	RP11-1348G14.8	2.90784	0.0092648	0.0264566	OTTHUMG00000188139.1		-1.72935
ENSG00000261003.1	lncRNA	RP1-140C12.2	2.90784	0.0173639	0.0443737	OTTHUMG00000175952.1		-2.61858
ENSG00000184949.18	protein_coding	FAM227A	2.90655	9.2e-09	2.31e-07	HGNC:44197	OTTHUMG00000151133.9	1.08499
ENSG00000261560.1	lncRNA	RP11-166B2.3	2.90619	0.00029115	0.00143779	overlapping_locus	OTTHUMG00000172957.1	0.159965
ENSG00000259430.2	lncRNA	CERS3-AS1	2.89876	0.00078211	0.00330442	HGNC:51431	OTTHUMG00000172308.2	-1.46796
ENSG00000167964.13	protein_coding	RAB26	2.89514	0.0022595	0.00810891	HGNC:14259	OTTHUMG00000128829.4	-0.981611
ENSG00000279765.3	protein_coding	RP11-437B10.1	2.89413	0.00516825	0.0162813	ncRNA_host	overlapping_locus	1.48287
ENSG00000253953.3	protein_coding	PCDHGB4	2.89245	0.00352657	0.0117818	HGNC:8711	ncRNA_host	0.495967
ENSG00000263826.1	lncRNA	RP11-573D15.9	2.88395	0.00676838	0.0203427	OTTHUMG00000178374.1		-1.85255
ENSG00000203650.9	lncRNA	LINC01285	2.88047	0.0131056	0.0350831	HGNC:50344	OTTHUMG00000022260.7	-1.89076
ENSG00000253250.3	protein_coding	C8orf88	2.86817	0.00115798	0.0046129	HGNC:44672	OTTHUMG00000164011.3	-1.23536
ENSG00000232653.8	protein_coding	GOLGA8N	2.86481	0.00185188	0.0068624	HGNC:44405	ncRNA_host	-0.624393
ENSG00000272420.1	lncRNA	RP4-740C4.7	2.86338	0.018811	0.04742	overlapping_locus	OTTHUMG00000185694.1	-2.43669
ENSG00000273489.1	lncRNA	RP11-180C16.1	2.85668	0.00107282	0.00433037	OTTHUMG00000186336.1		-0.572178
ENSG00000125551.19	protein_coding	PLGLB2	2.85618	0.0105056	0.0293633	HGNC:9073	overlapping_locus	1.04757
ENSG00000240591.2	lncRNA	RP11-247I13.11	2.8516	0.00668244	0.0201225	overlapping_locus	OTTHUMG00000159059.2	-2.09251
ENSG00000175946.9	protein_coding	KLHL38	2.8516	0.0163722	0.0421615	HGNC:34435	OTTHUMG00000164983.1	-2.08889
ENSG00000287275.1	lncRNA	CTC-325H20.9	2.83927	0.00853776	0.024671	OTTHUMG00000195706.1		-1.4198
ENSG00000205085.13	protein_coding	FAM71F2	2.82904	0.000564319	0.00250773	HGNC:27998	OTTHUMG00000158275.4	-0.471071
ENSG00000251259.1	lncRNA	AC004069.2	2.82433	0.00367091	0.0122031	OTTHUMG00000160994.4		-1.81576
ENSG00000273343.1	lncRNA	XXbac-B444P24.13	2.82379	0.00846291	0.024504	overlapping_locus	OTTHUMG00000186113.1	-2.18323
ENSG00000247324.2	lncRNA	RP11-510M2.2	2.82079	0.00946601	0.0269392	OTTHUMG00000176798.1		-2.66416
ENSG00000275613.2	lncRNA	CTD-3194G12.2	2.82079	0.0169867	0.0435094	OTTHUMG00000188446.3		-3.14727
ENSG00000108511.10	protein_coding	HOXB6	2.80866	0.0108162	0.0300657	HGNC:5117	overlapping_locus	-1.78239
ENSG00000163141.20	protein_coding	BNIPL	2.79757	0.00453504	0.014598	HGNC:16976	OTTHUMG00000035157.10	-1.02592
ENSG00000213139.8	protein_coding	CRYGS	2.79562	3.43e-05	0.000236357	HGNC:2417	overlapping_locus	0.216772
ENSG00000122477.13	protein_coding	LRRC39	2.79118	0.000205508	0.00106649	HGNC:28228	OTTHUMG00000010839.2	-0.94442
ENSG00000258466.5	protein_coding	RP11-1012A1.4	2.78974	0.0181874	0.0461189	overlapping_locus	OTTHUMG00000171262.5	-2.54294
ENSG00000262227.1	lncRNA	RP5-1050D4.5	2.78921	0.00932575	0.0266125	OTTHUMG00000177767.1		-1.86785
ENSG00000259529.2	protein_coding	RP11-468E2.4	2.78511	0.0118432	0.032298	ncRNA_host	overlapping_locus	1.42369
ENSG00000267265.5	lncRNA	GP6-AS1	2.7842	0.0192584	0.0483511	HGNC:55305	OTTHUMG00000180476.1	-2.47811
ENSG00000213420.8	protein_coding	GPC2	2.7838	5.14e-06	4.82e-05	HGNC:4450	OTTHUMG00000154894.5	-0.750933
ENSG00000230606.11	lncRNA	AC159540.1	2.78319	3.47e-07	4.91e-06	OTTHUMG00000152989.12		2.36238
ENSG00000138161.14	protein_coding	CUZD1	2.7808	0.00160067	0.00606174	HGNC:17937	overlapping_locus	-0.0889278
ENSG00000257681.1	lncRNA	RP11-341G23.4	2.77869	2.64e-05	0.000189873	OTTHUMG00000170059.1		0.059402
ENSG00000263235.1	lncRNA	RP11-461A8.4	2.77821	0.00991658	0.0280237	overlapping_locus	OTTHUMG00000177736.1	-1.30989
ENSG00000253476.1	lncRNA	RP11-395I14.2	2.76832	0.00136049	0.00528989	OTTHUMG00000163853.1		-1.48514
ENSG00000261188.1	lncRNA	TFIP11-DT	2.76316	0.000976517	0.00400444	HGNC:55374	OTTHUMG00000172738.1	0.669608
ENSG00000260279.4	lncRNA	AC137932.5	2.75956	0.0109745	0.0303998	OTTHUMG00000175558.5		-1.56577
ENSG00000164776.10	protein_coding	PHKG1	2.75143	0.0043264	0.014039	HGNC:8930	OTTHUMG00000023869.4	-0.24369
ENSG00000250326.2	lncRNA	RP11-284M14.1	2.7492	0.00577541	0.017838	OTTHUMG00000161406.2		-1.27222
ENSG00000272054.1	lncRNA	RP11-423P10.2	2.7491	1.09e-05	9.07e-05	overlapping_locus	OTTHUMG00000185598.1	0.254921
ENSG00000158220.14	protein_coding	ESYT3	2.74899	6.09e-06	5.55e-05	HGNC:24295	OTTHUMG00000147354.3	0.277909
ENSG00000270605.1	lncRNA	RP5-1092A3.4	2.74558	6.43e-05	0.000397842	OTTHUMG00000185161.1		0.0723318
ENSG00000159899.15	protein_coding	NPR2	2.73965	5.38e-07	7.08e-06	HGNC:7944	OTTHUMG00000019871.4	1.53595
ENSG00000273245.1	lncRNA	RP11-434P11.2	2.7353	0.0135337	0.0360045	OTTHUMG00000185985.1		-1.95845
ENSG00000267270.6	lncRNA	PARD6G-AS1	2.73356	0.000949348	0.00390739	HGNC:44109	overlapping_locus	-0.909706
ENSG00000254206.5	protein_coding	NPIPB11	2.72873	0.000283098	0.00140258	HGNC:37453	OTTHUMG00000170467.1	0.180878
ENSG00000274272.1	lncRNA	RP11-44M6.7	2.72826	0.000559698	0.00249051	overlapping_locus	OTTHUMG00000187473.1	1.03253
ENSG00000285693.1	lncRNA	RP11-475M20.2	2.72725	0.0156414	0.0405982	overlapping_locus	OTTHUMG00000193429.2	-2.29021
ENSG00000229299.2	lncRNA	RP4-583P15.10	2.71964	0.00436494	0.0141339	OTTHUMG00000032989.2		-1.38432
ENSG00000228393.4	lncRNA	LINC01004	2.71331	0.00193582	0.00712457	HGNC:48961	OTTHUMG00000157278.2	-0.723755
ENSG00000260093.1	lncRNA	RP11-1E4.1	2.71021	0.0190585	0.0479499	OTTHUMG00000163777.1		-1.17871
ENSG00000167604.15	protein_coding	NFKBID	2.70981	1.78e-06	1.96e-05	HGNC:15671	overlapping_locus	1.3093
ENSG00000111834.13	protein_coding	RSPH4A	2.70639	0.00693508	0.0207941	HGNC:21558	OTTHUMG00000015444.3	-1.36196
ENSG00000256028.2	lncRNA	RP11-197N18.2	2.7058	8.01e-07	9.97e-06	overlapping_locus	OTTHUMG00000168770.1	2.47129
ENSG00000233175.2	lncRNA	CTD-2020K17.3	2.69346	0.0162989	0.0420117	overlapping_locus	OTTHUMG00000180197.1	-1.65328
ENSG00000259744.1	lncRNA	RP11-138H8.6	2.68925	0.0135014	0.0359244	overlapping_locus	OTTHUMG00000172181.1	-2.1504
ENSG00000261821.2	lncRNA	CTD-2311M21.3	2.68495	0.00254591	0.00894867	OTTHUMG00000172649.2		-1.80126
ENSG00000241769.7	lncRNA	LINC00893	2.68173	0.000176598	0.00093739	HGNC:44265	overlapping_locus	0.554084
ENSG00000279529.1	lncRNA	CTD-3222D19.8	2.68009	0.000714693	0.00305195	OTTHUMG00000182561.2		0.668901
ENSG00000269399.2	lncRNA	CTD-3222D19.12	2.66607	0.000582535	0.00257161	OTTHUMG00000186624.1		0.121891
ENSG00000264635.1	lncRNA	RP11-769O8.3	2.66384	0.00193352	0.00711766	overlapping_locus	OTTHUMG00000178354.1	-1.26093
ENSG00000224975.1	lncRNA	INE1	2.65148	0.000318051	0.0015451	HGNC:6060	overlapping_locus	0.333383
ENSG00000270059.1	lncRNA	RP11-88H12.2	2.64967	0.000218318	0.00112331	overlapping_locus	OTTHUMG00000184087.1	-1.60414
ENSG00000139151.16	protein_coding	PLCZ1	2.64517	0.00530501	0.0166401	HGNC:19218	OTTHUMG00000168937.13	-2.01061
ENSG00000176236.6	lncRNA	RPP38-DT	2.64517	0.0131217	0.0351095	HGNC:28582	OTTHUMG00000017727.1	-1.31739
ENSG00000226332.2	lncRNA	RP11-157P1.4	2.63991	3.01e-06	3.09e-05	OTTHUMG00000032910.1		0.886583
ENSG00000273373.1	lncRNA	RP5-1074L1.4	2.63556	0.00285192	0.00984433	OTTHUMG00000186360.1		0.500392
ENSG00000249096.7	lncRNA	LINC02362	2.63356	0.013568	0.0360785	HGNC:53284	OTTHUMG00000160613.15	-1.93935
ENSG00000140470.15	protein_coding	ADAMTS17	2.62336	0.00751334	0.0222185	HGNC:17109	ncRNA_host	-0.190363
ENSG00000286652.1	lncRNA	XXbac-BPGBPG34I8.5	2.62313	0.0132036	0.0352722	OTTHUMG00000195581.1		-2.14894
ENSG00000277007.1	lncRNA	RP11-392O17.2	2.6217	9.25e-05	0.000543845	OTTHUMG00000186549.1		-0.651408
ENSG00000286136.2	lncRNA	RP11-348N12.2	2.6213	0.00524282	0.0164759	OTTHUMG00000192921.2		-0.068803
ENSG00000261553.5	lncRNA	RP11-29G8.3	2.61965	4.4e-05	0.000291586	overlapping_locus	OTTHUMG00000172802.1	2.3086
ENSG00000074660.16	protein_coding	SCARF1	2.61443	1.53e-05	0.000121196	HGNC:16820	OTTHUMG00000090555.7	-0.0445576
ENSG00000236723.2	lncRNA	RP5-1024G6.2	2.60793	0.00952519	0.0270854	OTTHUMG00000008939.2		-1.19657
ENSG00000267254.7	lncRNA	ZNF790-AS1	2.60451	0.000252077	0.00127225	HGNC:27617	OTTHUMG00000180904.3	0.119621
ENSG00000026036.22	protein_coding	RTEL1-TNFRSF6B	2.60346	3.91e-07	5.45e-06	HGNC:44095	overlapping_locus	3.5208
ENSG00000288093.1	lncRNA	RP11-122G18.13	2.60302	0.00875021	0.0251892	ncRNA_host	OTTHUMG00000194040.1	-1.3317
ENSG00000287265.1	lncRNA	RP11-328C17.2	2.60209	0.00672301	0.020238	OTTHUMG00000195543.1		-1.08293
ENSG00000274422.1	lncRNA	LL22NC03-2H8.5	2.60167	3.51e-05	0.000241162	OTTHUMG00000188364.1		0.896539
ENSG00000197182.14	lncRNA	MIRLET7BHG	2.60128	1.96e-07	3.07e-06	HGNC:37189	ncRNA_host	2.41626
ENSG00000141519.15	protein_coding	CCDC40	2.59642	4.4e-05	0.000291809	HGNC:26090	ncRNA_host	1.16745
ENSG00000224790.3	lncRNA	AP000704.5	2.59469	0.00015093	0.000821742	OTTHUMG00000086635.4		0.335982
ENSG00000270096.1	lncRNA	RP11-362K14.6	2.59399	0.00152216	0.00581445	OTTHUMG00000184030.1		-0.965958
ENSG00000205041.1	lncRNA	CTC-425O23.2	2.58557	0.000947817	0.00390205	overlapping_locus	OTTHUMG00000178320.1	0.703798
ENSG00000256453.2	protein_coding	DND1	2.58546	0.00528742	0.0165988	HGNC:23799	overlapping_locus	-0.829386
ENSG00000262903.1	lncRNA	RP11-235E17.6	2.58031	0.000599244	0.00263772	OTTHUMG00000177717.1		-0.42397
ENSG00000272661.1	lncRNA	RP4-548D19.3	2.58002	5.48e-05	0.000349555	OTTHUMG00000186373.1		-0.944269
ENSG00000240038.7	protein_coding	AMY2B	2.5775	2.23e-08	4.83e-07	HGNC:478	overlapping_locus	1.65227
ENSG00000214279.13	protein_coding	SCART1	2.57593	1.93e-07	3.03e-06	HGNC:32411	overlapping_locus	1.45141
ENSG00000272752.6	lncRNA	STAG3L5P-PVRIG2P-PILRB	2.56763	2.57e-07	3.79e-06	HGNC:48898	ncRNA_host	3.78086
ENSG00000214140.11	protein_coding	PRCD	2.56736	0.00248568	0.00878494	HGNC:32528	overlapping_locus	-0.74851
ENSG00000167525.15	protein_coding	PROCA1	2.56495	0.000751638	0.00319026	HGNC:28600	OTTHUMG00000132682.6	-0.124426
ENSG00000241489.8	protein_coding	AF011889.5	2.55888	0.000437592	0.0020208	overlapping_locus	OTTHUMG00000022618.6	3.55859
ENSG00000263786.1	lncRNA	RP11-649A18.4	2.5587	0.00106868	0.00431915	overlapping_locus	OTTHUMG00000179479.1	-0.333255
ENSG00000247137.9	lncRNA	RP11-727A23.5	2.55564	1.44e-09	4.8e-08	overlapping_locus	OTTHUMG00000167033.4	2.79796
ENSG00000188760.11	protein_coding	TMEM198	2.54957	0.00450354	0.0145125	HGNC:33704	OTTHUMG00000059156.3	-0.949709
ENSG00000234602.9	protein_coding	MCIDAS	2.54736	0.00283586	0.00979726	HGNC:40050	OTTHUMG00000162600.3	0.27326
ENSG00000269720.2	protein_coding	CCDC194	2.53922	0.00705072	0.0211068	HGNC:53438	OTTHUMG00000191663.1	-1.22424
ENSG00000285596.1	lncRNA	RP5-1022I14.2	2.53068	0.000244784	0.0012403	overlapping_locus	OTTHUMG00000193350.1	0.862802
ENSG00000183629.13	protein_coding	GOLGA8G	2.53002	0.002251	0.0080872	HGNC:25328	ncRNA_host	-1.17719
ENSG00000215244.3	lncRNA	LINC02649	2.52765	0.00283594	0.00979726	HGNC:54134	OTTHUMG00000186111.5	-0.504605
ENSG00000277152.1	lncRNA	RP11-622C24.2	2.52541	0.0124099	0.0336009	OTTHUMG00000186940.1		0.118078
ENSG00000135722.9	protein_coding	FBXL8	2.52519	1.27e-07	2.13e-06	HGNC:17875	overlapping_locus	1.64244
ENSG00000258559.2	lncRNA	AC005519.4	2.52406	8.7e-06	7.5e-05	overlapping_locus	OTTHUMG00000149960.4	1.12177
ENSG00000231711.2	lncRNA	LINC00899	2.51773	1.98e-05	0.000149282	HGNC:48583	OTTHUMG00000150406.3	0.334085
ENSG00000183628.14	protein_coding	DGCR6	2.51708	0.000466336	0.00212712	HGNC:2846	overlapping_locus	-1.11049
ENSG00000272145.1	lncRNA	NFYC-AS1	2.51497	8.45e-05	0.000501922	HGNC:49451	OTTHUMG00000185712.1	1.16695
ENSG00000224950.2	lncRNA	RP5-1086K13.1	2.50857	0.00151129	0.00577818	OTTHUMG00000019417.3		-0.437416
ENSG00000269940.1	lncRNA	RP11-73M18.7	2.50618	1.33e-05	0.000107185	overlapping_locus	OTTHUMG00000183945.1	1.22468
ENSG00000135407.10	protein_coding	AVIL	2.50293	0.000200801	0.0010466	HGNC:14188	ncRNA_host	0.607325
ENSG00000128482.16	protein_coding	RNF112	2.49421	0.000172221	0.000917654	HGNC:12968	OTTHUMG00000059601.9	-0.00245012
ENSG00000005189.20	protein_coding	REXO5	2.48909	0.000379121	0.00179376	HGNC:24661	ncRNA_host	1.50189
ENSG00000169302.16	protein_coding	STK32A	2.48769	0.000607794	0.00266833	HGNC:28317	OTTHUMG00000163411.6	0.0826456
ENSG00000139574.9	protein_coding	NPFF	2.48682	0.00016969	0.000905896	HGNC:7901	overlapping_locus	-0.194383
ENSG00000171116.7	protein_coding	HSFX1	2.48386	0.00940044	0.0267845	HGNC:29603	OTTHUMG00000022626.1	-0.561402
ENSG00000225756.1	lncRNA	DBH-AS1	2.47928	2.88e-09	8.71e-08	HGNC:24155	OTTHUMG00000020877.1	1.74886
ENSG00000261220.2	lncRNA	ST3GAL1-DT	2.47859	0.0014345	0.00553135	HGNC:55372	OTTHUMG00000173496.2	-1.04716
ENSG00000264772.6	lncRNA	RP11-186B7.4	2.47643	0.000635724	0.00277204	ncRNA_host	overlapping_locus	2.46599
ENSG00000260428.3	protein_coding	SCX	2.47473	0.00150249	0.00574979	HGNC:32322	OTTHUMG00000175582.3	-0.750654
ENSG00000281207.1	lncRNA	SLFNL1-AS1	2.47038	0.000697921	0.00299665	HGNC:44126	OTTHUMG00000189531.1	1.00522
ENSG00000213057.5	lncRNA	C1orf220	2.46733	0.00152965	0.00583907	HGNC:33805	overlapping_locus	0.641306
ENSG00000122432.18	protein_coding	SPATA1	2.46726	0.0198109	0.0495262	HGNC:14682	OTTHUMG00000009924.8	-1.36349
ENSG00000163157.15	protein_coding	TMOD4	2.46598	0.00485905	0.0154586	HGNC:11874	overlapping_locus	-1.33767
ENSG00000237950.3	lncRNA	RP11-7O11.9	2.46333	0.00522589	0.0164319	OTTHUMG00000007704.2		-0.414504
ENSG00000267348.3	lncRNA	GEMIN7-AS1	2.45903	0.00766853	0.0225924	HGNC:53773	overlapping_locus	0.0229669
ENSG00000271659.1	lncRNA	RP11-435O5.4	2.45414	0.0158057	0.0409739	OTTHUMG00000185272.1		-2.14259
ENSG00000110455.14	protein_coding	ACCS	2.45283	4.63e-12	4.12e-10	HGNC:23989	overlapping_locus	2.57337
ENSG00000246090.7	lncRNA	RP11-696N14.1	2.45137	2.88e-07	4.19e-06	OTTHUMG00000161232.6		1.55586
ENSG00000229321.2	lncRNA	AC008269.2	2.44631	0.00683141	0.0205089	OTTHUMG00000154733.6		-0.0389676
ENSG00000285646.2	lncRNA	RP5-934G17.7	2.41941	0.00155759	0.00593217	ncRNA_host	OTTHUMG00000193227.7	0.739325
ENSG00000166126.11	protein_coding	AMN	2.41125	0.000166212	0.000889316	HGNC:14604	overlapping_locus	-0.585921
ENSG00000274461.2	lncRNA	RP11-323P17.2	2.409	0.00216988	0.00784278	OTTHUMG00000188117.9		-1.5832
ENSG00000231305.4	lncRNA	RP11-723O4.2	2.40662	0.000196274	0.00102749	OTTHUMG00000159813.2		-0.117703
ENSG00000189419.8	lncRNA	SPATA41	2.40394	0.00811164	0.0236521	HGNC:48613	OTTHUMG00000172281.4	-1.86495
ENSG00000277687.1	lncRNA	RP11-427L15.2	2.39828	0.00661391	0.0199527	overlapping_locus	OTTHUMG00000186562.1	-0.0177024
ENSG00000213901.11	protein_coding	SLC23A3	2.3951	0.000227536	0.00116526	HGNC:20601	overlapping_locus	0.236707
ENSG00000182580.3	protein_coding	EPHB3	2.3893	0.00530014	0.016631	HGNC:3394	OTTHUMG00000156710.2	0.627096
ENSG00000115361.8	protein_coding	ACADL	2.38647	0.0144105	0.037907	HGNC:88	OTTHUMG00000132989.4	-1.05681
ENSG00000151967.18	protein_coding	SCHIP1	2.38642	4.5e-06	4.31e-05	HGNC:15678	overlapping_locus	1.07277
ENSG00000274020.4	lncRNA	LINC01138	2.38604	0.00339007	0.011394	HGNC:49454	ncRNA_host	0.699679
ENSG00000259408.2	lncRNA	RP11-3D4.3	2.38586	0.00494759	0.0157104	OTTHUMG00000172337.2		-1.40935
ENSG00000224152.1	lncRNA	AC009506.1	2.38586	0.0117575	0.0321263	OTTHUMG00000154041.1		-0.725174
ENSG00000285210.1	lncRNA	LINC02795	2.38444	0.000849718	0.00354884	HGNC:54319	OTTHUMG00000192378.2	-1.2454
ENSG00000220201.7	protein_coding	ZGLP1	2.37884	0.000123346	0.000693216	HGNC:37245	overlapping_locus	-0.397922
ENSG00000288538.1	lncRNA	RP11-705O3.3	2.37775	0.000115087	0.00065532	OTTHUMG00000166595.2		-0.0584345
ENSG00000196123.13	protein_coding	KIAA0895L	2.3667	1.56e-13	2.83e-11	HGNC:34408	OTTHUMG00000172891.7	3.37954
ENSG00000160072.20	protein_coding	ATAD3B	2.35264	3.51e-12	3.32e-10	HGNC:24007	OTTHUMG00000000577.6	4.08407
ENSG00000065325.13	protein_coding	GLP2R	2.35158	0.014937	0.0390302	HGNC:4325	OTTHUMG00000130269.12	-1.72426
ENSG00000260589.1	lncRNA	STAM-AS1	2.34701	0.00575045	0.0177806	HGNC:49568	OTTHUMG00000176135.1	-0.503045
ENSG00000274105.1	lncRNA	RP11-278C7.3	2.34679	0.00378773	0.0125119	overlapping_locus	OTTHUMG00000187255.1	-1.6798
ENSG00000280537.2	protein_coding	RP11-33O4.2	2.34574	4.42e-05	0.00029281	overlapping_locus	OTTHUMG00000189759.1	0.884834
ENSG00000162194.12	protein_coding	LBHD1	2.34436	3.52e-05	0.000241295	HGNC:28351	overlapping_locus	1.84975
ENSG00000261884.2	protein_coding	CTC-479C5.12	2.33837	0.000561317	0.00249689	overlapping_locus	OTTHUMG00000177516.4	0.449503
ENSG00000261324.2	lncRNA	RP11-174G6.5	2.33283	0.00144108	0.00555034	OTTHUMG00000172902.2		0.688028
ENSG00000167992.13	protein_coding	VWCE	2.33137	0.00381414	0.0125838	HGNC:26487	OTTHUMG00000168208.4	-1.2649
ENSG00000161996.19	protein_coding	WDR90	2.3288	2.58e-12	2.62e-10	HGNC:26960	OTTHUMG00000048040.6	3.44135
ENSG00000287431.1	lncRNA	RENO1	2.328	1.47e-09	4.91e-08	HGNC:54096	OTTHUMG00000186721.2	1.86596
ENSG00000204362.6	lncRNA	LINC02783	2.32443	1.27e-05	0.000102796	HGNC:54303	OTTHUMG00000002291.2	1.07076
ENSG00000140398.14	protein_coding	NEIL1	2.32162	5.2e-11	2.87e-09	HGNC:18448	OTTHUMG00000142821.5	2.57616
ENSG00000260565.7	lncRNA	ERVK13-1	2.32067	9.1e-13	1.11e-10	HGNC:27548	OTTHUMG00000176054.27	4.54955
ENSG00000182742.6	protein_coding	HOXB4	2.31347	0.000571569	0.00253275	HGNC:5115	overlapping_locus	-0.782911
ENSG00000186567.13	protein_coding	CEACAM19	2.313	9.03e-09	2.28e-07	HGNC:31951	overlapping_locus	2.2048
ENSG00000127586.17	protein_coding	CHTF18	2.31274	2.64e-11	1.67e-09	HGNC:18435	OTTHUMG00000047838.6	3.62958
ENSG00000227252.2	lncRNA	AC105760.2	2.31263	0.00401814	0.0131563	ncRNA_host	OTTHUMG00000153027.2	-0.186125
ENSG00000233547.1	lncRNA	RP11-57H14.2	2.31212	0.00227778	0.00816751	OTTHUMG00000019066.1		-2.08795
ENSG00000113248.6	protein_coding	PCDHB15	2.3103	6.25e-05	0.000388867	HGNC:8686	overlapping_locus	0.522014
ENSG00000214967.5	protein_coding	NPIPA7	2.30949	0.00068253	0.00294239	HGNC:41982	OTTHUMG00000166307.2	1.50741
ENSG00000267547.1	lncRNA	RP11-686D22.4	2.30616	0.0108956	0.0302203	OTTHUMG00000179879.1		-0.0332975
ENSG00000231160.10	lncRNA	KLF3-AS1	2.30582	0.000658238	0.0028568	HGNC:25796	overlapping_locus	-1.35649
ENSG00000276337.1	lncRNA	RP11-106D4.2	2.30118	0.0181802	0.0461078	overlapping_locus	OTTHUMG00000187080.1	-2.72625
ENSG00000161328.11	protein_coding	LRRC56	2.30101	0.00897565	0.0257584	HGNC:25430	OTTHUMG00000132003.2	-1.21373
ENSG00000240764.4	protein_coding	PCDHGC5	2.30076	0.0149366	0.0390302	HGNC:8718	overlapping_locus	-0.132151
ENSG00000135437.10	protein_coding	RDH5	2.30008	0.00929618	0.0265372	HGNC:9940	overlapping_locus	-0.72071
ENSG00000269939.1	lncRNA	PCF11-AS1	2.30006	0.00103734	0.00421769	HGNC:52263	overlapping_locus	0.675017
ENSG00000274561.1	lncRNA	RP11-147L13.12	2.2951	0.00147194	0.0056523	OTTHUMG00000186694.1		0.759926
ENSG00000214827.11	protein_coding	MTCP1	2.29368	0.00731709	0.0217601	HGNC:7423	overlapping_locus	0.4982
ENSG00000231177.4	lncRNA	LINC00852	2.28946	0.00342888	0.011499	HGNC:29904	overlapping_locus	0.111813
ENSG00000271590.1	lncRNA	RP11-181E10.3	2.28938	0.00181598	0.00674431	overlapping_locus	OTTHUMG00000185273.1	0.518496
ENSG00000280543.1	lncRNA	ASAP1-IT2	2.28802	0.00469536	0.0150379	HGNC:48917	OTTHUMG00000189586.1	-0.471832
ENSG00000268049.1	lncRNA	CTD-2619J13.9	2.28628	0.000782056	0.00330442	OTTHUMG00000183516.1		-0.662917
ENSG00000288640.1	protein_coding	CTB-163K11.1	2.28206	0.00609459	0.0186626	overlapping_locus		1.41365
ENSG00000150637.9	protein_coding	CD226	2.27564	0.00803262	0.0234626	HGNC:16961	OTTHUMG00000132809.6	-0.477703
ENSG00000229152.2	lncRNA	ANKRD10-IT1	2.27557	0.00152935	0.00583907	HGNC:39891	overlapping_locus	0.0740195
ENSG00000248671.8	lncRNA	ALG1L9P	2.27335	0.00507572	0.0160472	overlapping_locus	OTTHUMG00000167480.3	-1.04639
ENSG00000260877.2	lncRNA	RP11-211G23.2	2.27187	0.000523457	0.00235239	OTTHUMG00000175507.2		0.357117
ENSG00000117616.18	protein_coding	RSRP1	2.27117	8.84e-15	2.67e-12	HGNC:25234	overlapping_locus	4.98715
ENSG00000268912.1	lncRNA	CTD-2619J13.17	2.26941	0.00337874	0.0113605	OTTHUMG00000183536.1		-0.37156
ENSG00000273007.2	lncRNA	RP11-170N16.3	2.261	0.00416663	0.0135891	OTTHUMG00000186036.2		-0.712926
ENSG00000170049.10	protein_coding	KCNAB3	2.25949	3.15e-07	4.51e-06	HGNC:6230	overlapping_locus	1.21568
ENSG00000206127.11	protein_coding	GOLGA8O	2.25608	3.65e-08	7.35e-07	HGNC:44406	ncRNA_host	2.06193
ENSG00000274386.5	protein_coding	TMEM269	2.25452	0.00175684	0.00655817	HGNC:52381	overlapping_locus	-0.827997
ENSG00000115257.15	protein_coding	PCSK4	2.25078	3.05e-05	0.000213463	HGNC:8746	OTTHUMG00000128541.5	0.161913
ENSG00000261286.1	lncRNA	ATP2C2-AS1	2.25066	8.04e-07	9.99e-06	HGNC:53167	OTTHUMG00000176738.1	1.77184
ENSG00000196696.13	lncRNA	PDXDC2P-NPIPB14P	2.24833	3.39e-11	2.03e-09	overlapping_locus	OTTHUMG00000167593.3	3.69085
ENSG00000227896.2	lncRNA	RP11-77P6.2	2.24443	3.39e-06	3.41e-05	OTTHUMG00000018652.2		1.04221
ENSG00000256433.3	lncRNA	RP1-102E24.8	2.23796	0.000244036	0.00123738	OTTHUMG00000168357.3		0.215362
ENSG00000223749.11	lncRNA	MIR503HG	2.23657	1.53e-14	4.21e-12	HGNC:28258	ncRNA_host	3.68428
ENSG00000272356.1	lncRNA	RP5-1112D6.8	2.23632	0.00902762	0.0258898	OTTHUMG00000185816.1		-0.399526
ENSG00000254402.7	protein_coding	LRRC24	2.23558	0.0117343	0.0320954	HGNC:28947	overlapping_locus	-0.67102
ENSG00000250067.12	protein_coding	YJEFN3	2.2333	2.47e-14	6.27e-12	HGNC:24785	overlapping_locus	4.34947
ENSG00000261732.1	protein_coding	LA16c-431H6.6	2.23003	0.00236982	0.00844144	overlapping_locus	OTTHUMG00000176609.2	0.621492
ENSG00000232931.6	lncRNA	LINC00342	2.22826	2.41e-11	1.56e-09	HGNC:42470	OTTHUMG00000155186.10	4.23515
ENSG00000272668.2	lncRNA	RP11-190A12.10	2.22451	9.54e-06	8.13e-05	OTTHUMG00000192504.1		1.67708
ENSG00000215252.12	protein_coding	GOLGA8B	2.22339	7.41e-17	6.16e-14	HGNC:31973	ncRNA_host	5.9775
ENSG00000234912.12	lncRNA	SNHG20	2.22319	1.59e-08	3.67e-07	HGNC:33099	ncRNA_host	1.84686
ENSG00000233232.7	protein_coding	NPIPB7	2.22308	0.0142397	0.0375248	HGNC:33832	overlapping_locus	-1.78575
ENSG00000260669.2	lncRNA	AL136419.6	2.2221	0.00336464	0.0113238	overlapping_locus	OTTHUMG00000029324.4	0.762473
ENSG00000272872.1	lncRNA	LL22NC03-N14H11.1	2.2185	0.0150015	0.0391804	overlapping_locus	OTTHUMG00000186093.1	-0.908537
ENSG00000254469.9	protein_coding	RP11-849H4.2	2.21789	1.32e-05	0.000106617	OTTHUMG00000167535.5		1.24901
ENSG00000197989.14	lncRNA	SNHG12	2.21789	2.15e-14	5.55e-12	HGNC:30062	ncRNA_host	4.34563
ENSG00000101104.13	protein_coding	PABPC1L	2.21777	9.43e-14	1.9e-11	HGNC:15797	OTTHUMG00000032553.12	5.07224
ENSG00000137225.13	protein_coding	CAPN11	2.21657	0.00319062	0.0108324	HGNC:1478	OTTHUMG00000014758.5	-0.302243
ENSG00000260495.1	lncRNA	RP11-55K13.1	2.21325	0.0100136	0.0282383	OTTHUMG00000176492.1		-0.858343
ENSG00000257298.1	lncRNA	RP3-405J10.3	2.21218	0.00510031	0.0161128	overlapping_locus	OTTHUMG00000169883.1	-0.241232
ENSG00000242622.2	lncRNA	RP11-18H7.1	2.21054	0.00100076	0.00408684	ncRNA_host	OTTHUMG00000159401.2	0.348626
ENSG00000196296.14	protein_coding	ATP2A1	2.20904	0.00569296	0.0176477	HGNC:811	OTTHUMG00000131760.4	-0.297132
ENSG00000100429.18	protein_coding	HDAC10	2.20854	3.58e-08	7.23e-07	HGNC:18128	overlapping_locus	3.02125
ENSG00000131471.7	protein_coding	AOC3	2.20801	0.000787908	0.00332381	HGNC:550	OTTHUMG00000180656.3	-0.280523
ENSG00000286861.1	lncRNA	RP11-1012A1.11	2.20489	0.00445385	0.0143745	OTTHUMG00000194955.1		-0.0157458
ENSG00000186166.9	protein_coding	CENATAC	2.2046	1.08e-18	2.08e-15	HGNC:30460	OTTHUMG00000166348.4	5.26573
ENSG00000261408.7	protein_coding	TEN1-CDK3	2.20136	0.00793919	0.0232425	HGNC:44420	overlapping_locus	0.430484
ENSG00000109063.15	protein_coding	MYH3	2.1992	1.08e-07	1.85e-06	HGNC:7573	OTTHUMG00000130367.6	2.03171
ENSG00000275180.1	lncRNA	RP11-631N16.4	2.19413	0.00127961	0.00502563	overlapping_locus	OTTHUMG00000187150.1	0.610753
ENSG00000205560.13	protein_coding	CPT1B	2.19358	2.5e-11	1.6e-09	HGNC:2329	overlapping_locus	3.40868
ENSG00000230316.7	lncRNA	FEZF1-AS1	2.18792	2.44e-07	3.64e-06	HGNC:41001	OTTHUMG00000157095.2	1.70138
ENSG00000245275.8	lncRNA	SAP30L-AS1	2.18537	0.000449742	0.00206437	HGNC:26760	overlapping_locus	-0.18055
ENSG00000152926.15	protein_coding	ZNF117	2.18361	4.47e-08	8.76e-07	HGNC:12897	overlapping_locus	2.8528
ENSG00000281731.3	lncRNA	METTL14-DT	2.18146	0.00195571	0.00718984	HGNC:53367	OTTHUMG00000189712.2	-0.411512
ENSG00000255031.5	lncRNA	RP11-802E16.3	2.17759	7.11e-13	9.37e-11	overlapping_locus	OTTHUMG00000167383.2	2.81075
ENSG00000256029.6	protein_coding	RP11-190A12.7	2.17584	0.00104031	0.00422872	ncRNA_host	overlapping_locus	0.699807
ENSG00000140451.13	protein_coding	PIF1	2.17217	2.6e-06	2.74e-05	HGNC:26220	OTTHUMG00000132974.4	2.75781
ENSG00000240053.8	protein_coding	LY6G5B	2.16987	1.12e-14	3.12e-12	HGNC:13931	overlapping_locus	5.02885
ENSG00000103269.14	protein_coding	RHBDL1	2.16691	0.000494658	0.00224042	HGNC:10007	OTTHUMG00000121141.4	-0.442599
ENSG00000285943.1	protein_coding	RP11-553D4.3	2.16588	5.39e-05	0.000345283	ncRNA_host	overlapping_locus	2.99086
ENSG00000055732.13	protein_coding	MCOLN3	2.16434	4.7e-07	6.34e-06	HGNC:13358	OTTHUMG00000009955.4	1.84284
ENSG00000083067.24	protein_coding	TRPM3	2.16043	0.016114	0.0416375	HGNC:17992	ncRNA_host	-1.30755
ENSG00000271870.1	lncRNA	RP11-97C16.1	2.16033	0.0149174	0.0389963	OTTHUMG00000185398.1		-0.807815
ENSG00000280383.1	lncRNA	CTA-941F9.10	2.16005	1.18e-06	1.39e-05	overlapping_locus	OTTHUMG00000189269.1	2.31511
ENSG00000075826.17	protein_coding	SEC31B	2.15705	2.21e-11	1.46e-09	HGNC:23197	overlapping_locus	3.58297
ENSG00000158286.13	protein_coding	RNF207	2.15613	7.68e-14	1.59e-11	HGNC:32947	OTTHUMG00000001089.5	3.72811
ENSG00000176472.10	protein_coding	ZNF575	2.1506	0.0151833	0.0395998	HGNC:27606	OTTHUMG00000182698.4	-0.613134
ENSG00000184786.6	protein_coding	DYNLT2	2.14754	0.000395977	0.00186046	HGNC:11695	OTTHUMG00000016068.3	0.944879
ENSG00000259605.3	lncRNA	AC074212.5	2.14463	0.000262985	0.00131816	overlapping_locus	OTTHUMG00000172207.4	-0.299231
ENSG00000167968.13	protein_coding	DNASE1L2	2.14135	0.00530639	0.0166413	HGNC:2958	OTTHUMG00000177086.3	-0.93715
ENSG00000248643.5	protein_coding	RBM14-RBM4	2.14049	0.000706184	0.00302464	HGNC:38840	overlapping_locus	1.62592
ENSG00000205885.7	lncRNA	C1RL-AS1	2.13397	4.82e-05	0.000315327	HGNC:27461	ncRNA_host	2.09115
ENSG00000260793.2	lncRNA	RP5-882C2.2	2.13236	5.45e-05	0.000348244	OTTHUMG00000176046.2		0.572268
ENSG00000196436.8	protein_coding	NPIPB15	2.13208	7.6e-11	3.91e-09	HGNC:34409	OTTHUMG00000156916.5	1.92144
ENSG00000213903.9	protein_coding	LTB4R	2.13202	6.97e-16	3.64e-13	HGNC:6713	overlapping_locus	4.40474
ENSG00000006025.12	protein_coding	OSBPL7	2.13137	3.23e-05	0.000224263	HGNC:16387	OTTHUMG00000178288.2	3.13032
ENSG00000175564.13	protein_coding	UCP3	2.12646	0.000745936	0.00316999	HGNC:12519	OTTHUMG00000168109.3	0.221366
ENSG00000285589.1	protein_coding	CTD-2192J16.27	2.12299	8.06e-12	6.53e-10	overlapping_locus	OTTHUMG00000182617.6	3.86422
ENSG00000226604.2	lncRNA	PAPPA-AS2	2.12296	0.0114933	0.0315741	HGNC:35160	overlapping_locus	-1.15995
ENSG00000231028.9	lncRNA	LINC00271	2.12251	0.00446131	0.0143958	HGNC:32526	OTTHUMG00000015632.5	0.052325
ENSG00000123342.16	protein_coding	MMP19	2.11843	2.4e-09	7.5e-08	HGNC:7165	OTTHUMG00000170216.3	2.2803
ENSG00000261786.1	lncRNA	RP4-555D20.2	2.11796	7.58e-20	4.23e-16	OTTHUMG00000175704.1		6.79842
ENSG00000281183.1	lncRNA	NPTN-IT1	2.11695	6.13e-05	0.000382588	HGNC:45091	OTTHUMG00000189514.1	1.15099
ENSG00000261360.1	lncRNA	OTULIN-DT	2.11312	0.0148577	0.0388655	HGNC:55368	OTTHUMG00000174145.1	-1.25376
ENSG00000279066.1	lncRNA	HEXD-IT1	2.11041	0.00458171	0.0147218	HGNC:43650	overlapping_locus	-0.927236
ENSG00000224635.2	lncRNA	RP4-564F22.5	2.10913	0.000203458	0.00105848	OTTHUMG00000032445.3		0.673096
ENSG00000158106.14	protein_coding	RHPN1	2.10755	4.81e-07	6.45e-06	HGNC:19973	OTTHUMG00000165006.3	1.76361
ENSG00000104899.8	protein_coding	AMH	2.10647	8.01e-06	6.98e-05	HGNC:464	ncRNA_host	1.7865
ENSG00000054690.14	protein_coding	PLEKHH1	2.10488	1.11e-10	5.44e-09	HGNC:17733	OTTHUMG00000171272.4	3.19125
ENSG00000139192.12	protein_coding	TAPBPL	2.10388	8.1e-05	0.000484161	HGNC:30683	overlapping_locus	1.56989
ENSG00000267474.1	lncRNA	CTC-548K16.6	2.10095	0.0057316	0.0177321	overlapping_locus	OTTHUMG00000182209.1	-0.905523
ENSG00000224420.3	protein_coding	ADM5	2.09879	0.00192396	0.00708836	HGNC:27293	overlapping_locus	0.269293
ENSG00000100918.13	protein_coding	REC8	2.0928	1.44e-07	2.37e-06	HGNC:16879	OTTHUMG00000171916.8	1.52139
ENSG00000178773.15	protein_coding	CPNE7	2.09244	0.00026817	0.00134093	HGNC:2320	OTTHUMG00000138051.6	0.655039
ENSG00000173212.5	protein_coding	MAB21L3	2.09194	0.00765689	0.022566	HGNC:26787	OTTHUMG00000012110.3	-0.958101
ENSG00000239653.1	lncRNA	PSMD6-AS2	2.09084	1.99e-06	2.16e-05	HGNC:44125	overlapping_locus	1.68032
ENSG00000177943.14	protein_coding	MAMDC4	2.08615	1.88e-06	2.06e-05	HGNC:24083	overlapping_locus	1.69335
ENSG00000124257.7	protein_coding	NEURL2	2.08541	0.00373938	0.0123864	HGNC:16156	OTTHUMG00000032626.2	-1.0207
ENSG00000172824.16	protein_coding	CES4A	2.08482	8.06e-07	1e-05	HGNC:26741	OTTHUMG00000167866.7	1.15998
ENSG00000167302.11	protein_coding	TEPSIN	2.08469	5.79e-13	8.01e-11	HGNC:26458	OTTHUMG00000177866.4	3.25935
ENSG00000247373.3	lncRNA	TMED2-DT	2.08314	2.25e-08	4.84e-07	HGNC:53346	OTTHUMG00000168693.2	1.62134
ENSG00000204311.15	protein_coding	PJVK	2.08245	0.000719797	0.00307139	HGNC:29502	overlapping_locus	-0.115572
ENSG00000236255.2	lncRNA	AC009404.2	2.08191	1.87e-05	0.000142274	OTTHUMG00000058513.3		1.51498
ENSG00000225697.13	protein_coding	SLC26A6	2.08111	3.68e-12	3.45e-10	HGNC:14472	ncRNA_host	5.22354
ENSG00000273449.1	lncRNA	RP11-218F10.3	2.07436	0.00821668	0.0239001	OTTHUMG00000186411.1		-0.866061
ENSG00000221995.5	protein_coding	TIAF1	2.0735	2.88e-06	2.98e-05	HGNC:11803	overlapping_locus	2.76448
ENSG00000160957.14	protein_coding	RECQL4	2.07245	1.94e-12	2.08e-10	HGNC:9949	OTTHUMG00000165178.7	4.15057
ENSG00000204396.11	protein_coding	VWA7	2.06702	0.00622129	0.0189693	HGNC:13939	OTTHUMG00000031132.3	-0.145687
ENSG00000102003.11	protein_coding	SYP	2.06391	0.0104922	0.0293418	HGNC:11506	OTTHUMG00000034557.6	0.0295868
ENSG00000242588.6	lncRNA	RP11-274B21.14	2.06358	6.73e-09	1.79e-07	overlapping_locus	OTTHUMG00000189725.4	3.26782
ENSG00000135473.15	protein_coding	PAN2	2.06295	2.19e-16	1.36e-13	HGNC:20074	OTTHUMG00000170412.7	4.45974
ENSG00000236908.2	lncRNA	LINC02827	2.05915	0.000417077	0.00194485	HGNC:54358	OTTHUMG00000168182.1	0.531874
ENSG00000272977.1	lncRNA	CTA-390C10.10	2.05793	8.01e-05	0.000479433	overlapping_locus	OTTHUMG00000186166.2	0.870509
ENSG00000277715.1	lncRNA	RP11-651L5.3	2.05541	0.00194143	0.00714364	OTTHUMG00000187254.1		-0.676094
ENSG00000113108.20	protein_coding	APBB3	2.0543	1.45e-09	4.85e-08	HGNC:20708	ncRNA_host	3.20408
ENSG00000134884.15	protein_coding	ARGLU1	2.05297	1.27e-16	8.48e-14	HGNC:25482	OTTHUMG00000017321.4	6.29851
ENSG00000147813.16	protein_coding	NAPRT	2.05282	2.07e-07	3.21e-06	HGNC:30450	OTTHUMG00000156942.6	2.50112
ENSG00000268218.1	lncRNA	AC137932.4	2.05269	0.00740942	0.0219722	OTTHUMG00000175557.2		-0.312655
ENSG00000251580.3	lncRNA	LINC02482	2.04908	0.00473209	0.015144	HGNC:53458	OTTHUMG00000162381.7	-0.279402
ENSG00000205045.11	protein_coding	SLFN12L	2.04742	0.00587996	0.0181141	overlapping_locus	OTTHUMG00000193506.1	0.522389
ENSG00000187961.14	protein_coding	KLHL17	2.04336	2.84e-12	2.83e-10	HGNC:24023	OTTHUMG00000040721.8	3.56359
ENSG00000224945.1	lncRNA	RP11-82L18.2	2.0381	4.11e-08	8.13e-07	overlapping_locus	OTTHUMG00000020177.1	1.19736
ENSG00000251432.7	lncRNA	LINC02615	2.03717	1.33e-05	0.000107185	HGNC:53402	OTTHUMG00000161321.5	1.06718
ENSG00000206052.11	protein_coding	DOK6	2.03659	0.0185679	0.0468991	HGNC:28301	overlapping_locus	-1.18255
ENSG00000196118.12	protein_coding	CCDC189	2.03618	0.000500514	0.00226327	HGNC:28078	OTTHUMG00000167926.5	0.604943
ENSG00000114841.18	protein_coding	DNAH1	2.03447	2.23e-07	3.39e-06	HGNC:2940	overlapping_locus	1.96738
ENSG00000213906.10	protein_coding	LTB4R2	2.03433	2.99e-08	6.16e-07	HGNC:19260	overlapping_locus	3.06363
ENSG00000056736.10	protein_coding	IL17RB	2.03429	0.00163724	0.00618484	HGNC:18015	OTTHUMG00000158280.3	-0.0701138
ENSG00000267546.2	lncRNA	RP11-666A8.8	2.03294	0.0127329	0.0342663	overlapping_locus	OTTHUMG00000180290.2	-1.28063
ENSG00000092295.12	protein_coding	TGM1	2.02908	0.000277042	0.00137624	HGNC:11777	OTTHUMG00000029329.9	0.320547
ENSG00000214021.16	protein_coding	TTLL3	2.0287	1e-13	2e-11	HGNC:24483	overlapping_locus	4.73889
ENSG00000254413.8	protein_coding	CHKB-CPT1B	2.02836	0.000159989	0.000860423	HGNC:41998	overlapping_locus	2.12764
ENSG00000133247.14	protein_coding	KMT5C	2.02819	8.42e-06	7.3e-05	HGNC:28405	OTTHUMG00000150483.5	1.8992
ENSG00000143631.11	protein_coding	FLG	2.02817	1.77e-05	0.000136806	HGNC:3748	OTTHUMG00000012202.2	2.10601
ENSG00000132793.12	protein_coding	LPIN3	2.02795	7.42e-16	3.76e-13	HGNC:14451	OTTHUMG00000033056.3	4.42554
ENSG00000204839.9	protein_coding	MROH6	2.02753	2.08e-08	4.55e-07	HGNC:27814	OTTHUMG00000165164.6	1.70835
ENSG00000242086.8	lncRNA	MUC20-OT1	2.02689	4.25e-13	6.34e-11	HGNC:53807	ncRNA_host	4.81657
ENSG00000188747.9	protein_coding	NOXA1	2.0258	3.13e-07	4.49e-06	HGNC:10668	OTTHUMG00000131781.1	1.68196
ENSG00000255150.2	protein_coding	EID3	2.02544	0.00137833	0.00534931	HGNC:32961	overlapping_locus	0.904959
ENSG00000222009.8	protein_coding	BTBD19	2.0241	1.53e-06	1.74e-05	HGNC:27145	OTTHUMG00000008493.3	1.28106
ENSG00000145908.13	protein_coding	ZNF300	2.02406	1.6e-05	0.00012506	HGNC:13091	OTTHUMG00000130076.2	0.2883
ENSG00000142102.16	protein_coding	PGGHG	2.01976	3.04e-05	0.000213114	HGNC:26210	OTTHUMG00000153218.5	2.32543
ENSG00000271533.1	lncRNA	RP3-368A4.6	2.01824	6.37e-06	5.76e-05	overlapping_locus	OTTHUMG00000184205.1	2.25451
ENSG00000221978.12	protein_coding	CCNL2	2.01501	5.86e-17	5.77e-14	HGNC:20570	OTTHUMG00000002917.7	6.66742
ENSG00000125804.14	lncRNA	FAM182A	2.00977	0.00369139	0.0122468	HGNC:16222	OTTHUMG00000032144.18	-0.587041
ENSG00000013573.17	protein_coding	DDX11	2.00414	1.5e-15	6.25e-13	HGNC:2736	OTTHUMG00000168435.7	5.19457
ENSG00000104863.12	protein_coding	LIN7B	2.00196	0.0163904	0.0421955	HGNC:17788	OTTHUMG00000134288.4	-0.212138
ENSG00000203392.3	lncRNA	CTD-2026K11.6	2.00114	0.00721782	0.0215121	OTTHUMG00000186972.1		-0.317778
ENSG00000168010.11	protein_coding	ATG16L2	1.99725	4.95e-13	6.9e-11	HGNC:25464	OTTHUMG00000167961.3	4.31139
ENSG00000286408.1	lncRNA	RP11-485M7.4	1.99613	0.0184508	0.0466597	OTTHUMG00000193917.1		-0.71483
ENSG00000242689.3	protein_coding	CNTF	1.9922	0.000344156	0.00165295	HGNC:2169	overlapping_locus	1.55634
ENSG00000181619.11	protein_coding	GPR135	1.99142	2.11e-07	3.25e-06	HGNC:19991	overlapping_locus	3.21097
ENSG00000241404.7	protein_coding	EGFL8	1.99134	7.49e-12	6.16e-10	HGNC:13944	overlapping_locus	3.26575
ENSG00000230454.1	lncRNA	U73166.2	1.98929	0.00775211	0.0228025	OTTHUMG00000156937.1		-0.130262
ENSG00000260285.1	lncRNA	RP11-600F24.7	1.98855	0.0131108	0.0350916	OTTHUMG00000172764.2		-0.274681
ENSG00000146067.16	protein_coding	FAM193B	1.98838	1.54e-12	1.73e-10	HGNC:25524	OTTHUMG00000163396.6	4.84704
ENSG00000116001.17	protein_coding	TIA1	1.98592	2.11e-15	8.01e-13	HGNC:11802	overlapping_locus	5.91444
ENSG00000188130.14	protein_coding	MAPK12	1.98495	6.85e-11	3.61e-09	HGNC:6874	overlapping_locus	3.49277
ENSG00000168026.19	protein_coding	TTC21A	1.984	0.000101632	0.000590216	HGNC:30761	ncRNA_host	0.608635
ENSG00000252690.3	lncRNA	RP11-752G15.7	1.98156	4.79e-05	0.00031386	ncRNA_host	overlapping_locus	1.16771
ENSG00000237753.2	lncRNA	AC079922.3	1.97962	0.00257753	0.00903322	OTTHUMG00000153299.3		0.393232
ENSG00000105270.15	protein_coding	CLIP3	1.97935	1.01e-08	2.49e-07	HGNC:24314	OTTHUMG00000181747.4	1.35859
ENSG00000263327.6	lncRNA	TAPT1-AS1	1.97918	0.0108572	0.0301448	HGNC:26832	overlapping_locus	0.0196436
ENSG00000253671.3	lncRNA	RP11-806O11.1	1.9788	0.00942441	0.0268437	overlapping_locus	OTTHUMG00000163706.3	-0.142662
ENSG00000228775.8	lncRNA	WEE2-AS1	1.97742	0.00852703	0.0246443	HGNC:48669	OTTHUMG00000157538.4	-0.836102
ENSG00000287110.1	lncRNA	RP11-723O4.10	1.9752	0.000102725	0.000595943	OTTHUMG00000195862.1		1.23299
ENSG00000185347.18	protein_coding	TEDC1	1.97455	0.000886756	0.00368604	HGNC:20127	overlapping_locus	1.90993
ENSG00000108846.16	protein_coding	ABCC3	1.97193	6.22e-14	1.32e-11	HGNC:54	OTTHUMG00000162245.6	5.42935
ENSG00000281468.1	lncRNA	CTC-459F4.9	1.97132	0.0154019	0.0401125	OTTHUMG00000189755.1		-0.652851
ENSG00000271862.1	lncRNA	RP11-343L5.2	1.97007	0.000171779	0.00091559	OTTHUMG00000185533.1		0.667857
ENSG00000270127.2	lncRNA	RP11-526I2.5	1.96989	0.00674547	0.0202931	OTTHUMG00000177241.2		-0.383986
ENSG00000259865.1	lncRNA	RP11-488L18.10	1.96535	0.000251473	0.00126996	OTTHUMG00000176477.1		1.85722
ENSG00000241322.11	protein_coding	CDRT1	1.9653	0.000170369	0.000908654	HGNC:14379	overlapping_locus	1.38147
ENSG00000135596.18	protein_coding	MICAL1	1.96518	9.5e-13	1.14e-10	HGNC:20619	overlapping_locus	3.80457
ENSG00000184206.12	protein_coding	GOLGA6L4	1.96398	0.000829491	0.00347912	HGNC:27256	OTTHUMG00000163050.3	0.734884
ENSG00000004777.18	protein_coding	ARHGAP33	1.96302	1.33e-08	3.14e-07	HGNC:23085	OTTHUMG00000182071.4	2.64386
ENSG00000177595.19	protein_coding	PIDD1	1.96008	1.03e-08	2.51e-07	HGNC:16491	OTTHUMG00000133306.4	2.92433
ENSG00000248015.7	lncRNA	AC005329.7	1.95992	4.7e-05	0.000308496	OTTHUMG00000168079.4		0.707712
ENSG00000270210.1	lncRNA	RP11-373D23.3	1.95977	0.00581494	0.0179468	OTTHUMG00000185292.1		-0.425217
ENSG00000215788.11	protein_coding	TNFRSF25	1.95974	1.22e-06	1.43e-05	HGNC:11910	overlapping_locus	1.17216
ENSG00000102901.13	protein_coding	CENPT	1.95751	9.6e-13	1.14e-10	HGNC:25787	OTTHUMG00000173071.4	4.24591
ENSG00000283294.1	lncRNA	RP11-681B3.4	1.95502	5.78e-05	0.000365106	overlapping_locus	OTTHUMG00000157172.5	0.733499
ENSG00000108465.15	protein_coding	CDK5RAP3	1.95215	2.03e-13	3.5e-11	HGNC:18673	overlapping_locus	5.9476
ENSG00000269982.1	lncRNA	RP11-1020A11.2	1.94829	0.00405638	0.0132735	OTTHUMG00000183939.1		0.229953
ENSG00000274512.6	protein_coding	TBC1D3L	1.94775	4.81e-14	1.07e-11	HGNC:51246	OTTHUMG00000188482.1	4.86417
ENSG00000144395.18	protein_coding	CCDC150	1.94384	3.18e-08	6.5e-07	HGNC:26834	OTTHUMG00000154475.6	2.73919
ENSG00000172650.15	protein_coding	AGAP5	1.94307	0.00069854	0.00299827	HGNC:23467	overlapping_locus	2.07411
ENSG00000198932.13	protein_coding	GPRASP1	1.94288	0.00187902	0.00694758	HGNC:24834	overlapping_locus	0.666959
ENSG00000187531.14	protein_coding	SIRT7	1.94249	8.86e-13	1.11e-10	HGNC:14935	overlapping_locus	4.4883
ENSG00000102878.18	protein_coding	HSF4	1.9397	7.3e-10	2.74e-08	HGNC:5227	overlapping_locus	2.2945
ENSG00000228358.6	lncRNA	LINC02263	1.93556	0.00129473	0.00507309	HGNC:53175	OTTHUMG00000059445.17	-1.1803
ENSG00000162650.17	protein_coding	ATXN7L2	1.93064	1.16e-08	2.8e-07	HGNC:28713	OTTHUMG00000011027.2	2.22219
ENSG00000178809.11	protein_coding	TRIM73	1.92954	0.000407591	0.00190699	HGNC:18162	overlapping_locus	0.659534
ENSG00000204172.12	protein_coding	AGAP9	1.9279	5.83e-09	1.57e-07	HGNC:23463	overlapping_locus	3.84697
ENSG00000109065.12	protein_coding	NAT9	1.92449	5.42e-09	1.48e-07	HGNC:23133	OTTHUMG00000178870.6	3.74909
ENSG00000204305.15	protein_coding	AGER	1.92177	4.47e-09	1.26e-07	HGNC:320	OTTHUMG00000031120.4	1.59321
ENSG00000213398.8	protein_coding	LCAT	1.92003	0.00748897	0.0221535	HGNC:6522	overlapping_locus	2.03258
ENSG00000130649.10	protein_coding	CYP2E1	1.91919	2e-08	4.42e-07	HGNC:2631	overlapping_locus	1.71263
ENSG00000198556.14	protein_coding	ZNF789	1.91664	2.01e-08	4.42e-07	HGNC:27801	OTTHUMG00000154601.5	2.95601
ENSG00000232940.6	lncRNA	HCG25	1.91645	0.000257088	0.00129441	HGNC:20196	OTTHUMG00000031170.4	1.33059
ENSG00000262454.4	lncRNA	MIR193BHG	1.91433	0.0104329	0.029209	HGNC:51945	ncRNA_host	-0.533909
ENSG00000277959.1	lncRNA	RP11-45A17.2	1.91305	0.012214	0.0331794	OTTHUMG00000186601.1		-1.69268
ENSG00000270108.1	lncRNA	RP11-73M18.6	1.91104	0.00855662	0.0247127	overlapping_locus	OTTHUMG00000183943.1	-0.300914
ENSG00000139631.19	protein_coding	CSAD	1.90961	3.98e-07	5.52e-06	HGNC:18966	OTTHUMG00000048076.12	1.46796
ENSG00000089692.9	protein_coding	LAG3	1.90411	0.00369426	0.0122491	HGNC:6476	OTTHUMG00000169197.2	-0.849599
ENSG00000270049.3	lncRNA	ATP6V0D1-DT	1.90267	0.000262898	0.00131811	HGNC:55268	OTTHUMG00000184048.3	0.358555
ENSG00000230732.4	lncRNA	AC127904.2	1.90204	0.0172505	0.0440976	overlapping_locus	OTTHUMG00000155528.4	-0.542329
ENSG00000064607.17	protein_coding	SUGP2	1.90046	2.98e-17	3.12e-14	HGNC:18641	OTTHUMG00000182997.5	6.86185
ENSG00000230551.4	lncRNA	CTB-89H12.4	1.90042	6.13e-10	2.36e-08	overlapping_locus	OTTHUMG00000163462.2	5.00024
ENSG00000182310.15	protein_coding	SPACA6	1.89981	2.03e-08	4.46e-07	HGNC:27113	ncRNA_host	2.97538
ENSG00000114626.18	protein_coding	ABTB1	1.89599	2.94e-11	1.8e-09	HGNC:18275	OTTHUMG00000159636.2	3.86399
ENSG00000197261.11	protein_coding	C6orf141	1.8912	1.08e-09	3.77e-08	HGNC:21351	OTTHUMG00000014820.6	2.70375
ENSG00000140400.17	protein_coding	MAN2C1	1.89056	3.37e-12	3.24e-10	HGNC:6827	overlapping_locus	4.218
ENSG00000164050.13	protein_coding	PLXNB1	1.88902	2.03e-11	1.37e-09	HGNC:9103	OTTHUMG00000133527.6	2.94734
ENSG00000137135.18	protein_coding	ARHGEF39	1.88899	1.23e-05	0.000100301	HGNC:25909	OTTHUMG00000019869.6	2.71605
ENSG00000227039.6	lncRNA	ITGB2-AS1	1.88811	7.98e-07	9.93e-06	HGNC:44304	OTTHUMG00000090253.2	1.92616
ENSG00000242798.1	lncRNA	RP11-506M12.1	1.88676	0.000480387	0.00218288	overlapping_locus	OTTHUMG00000159264.1	-0.245797
ENSG00000270069.1	lncRNA	MIR222HG	1.88602	9.43e-15	2.76e-12	HGNC:49555	ncRNA_host	5.68789
ENSG00000228315.12	lncRNA	GUSBP11	1.88586	4.67e-09	1.31e-07	HGNC:42325	overlapping_locus	3.61014
ENSG00000138834.14	protein_coding	MAPK8IP3	1.88494	9.48e-12	7.41e-10	HGNC:6884	ncRNA_host	5.81681
ENSG00000185324.22	protein_coding	CDK10	1.88491	3.13e-11	1.9e-09	HGNC:1770	overlapping_locus	4.53433
ENSG00000284946.1	protein_coding	AC068831.18	1.88473	1.77e-12	1.93e-10	ncRNA_host	overlapping_locus	4.52749
ENSG00000185513.17	protein_coding	L3MBTL1	1.88456	1.15e-10	5.62e-09	HGNC:15905	overlapping_locus	4.03442
ENSG00000115318.12	protein_coding	LOXL3	1.88423	0.00477839	0.0152571	HGNC:13869	OTTHUMG00000129953.5	-0.32324
ENSG00000185386.15	protein_coding	MAPK11	1.88292	0.000500454	0.00226327	HGNC:6873	OTTHUMG00000150226.2	0.136414
ENSG00000162572.21	protein_coding	SCNN1D	1.88108	2.41e-06	2.55e-05	HGNC:10601	OTTHUMG00000002081.8	2.22513
ENSG00000171163.16	protein_coding	ZNF692	1.88079	1.08e-13	2.11e-11	HGNC:26049	OTTHUMG00000040423.3	3.78353
ENSG00000265413.1	lncRNA	RP11-789C17.1	1.88051	0.00345696	0.0115793	overlapping_locus	OTTHUMG00000178912.1	-0.713216
ENSG00000238113.7	lncRNA	LINC01410	1.87937	0.0011243	0.00450031	HGNC:50702	OTTHUMG00000013291.8	0.636836
ENSG00000153291.16	protein_coding	SLC25A27	1.87766	6.01e-11	3.23e-09	HGNC:21065	OTTHUMG00000014786.7	3.32265
ENSG00000135637.14	protein_coding	CCDC142	1.87496	2.18e-07	3.33e-06	HGNC:25889	overlapping_locus	3.43547
ENSG00000158805.12	protein_coding	ZNF276	1.87492	4.42e-13	6.42e-11	HGNC:23330	OTTHUMG00000138050.4	3.86818
ENSG00000270562.1	lncRNA	RP11-154H23.3	1.87358	0.00512547	0.0161678	OTTHUMG00000175716.2		0.50565
ENSG00000206573.9	lncRNA	THUMPD3-AS1	1.87335	9e-11	4.54e-09	HGNC:44478	overlapping_locus	5.20655
ENSG00000225855.7	lncRNA	RUSC1-AS1	1.87079	0.00478959	0.0152841	HGNC:26680	OTTHUMG00000013912.3	1.21644
ENSG00000163472.19	protein_coding	TMEM79	1.8701	0.000479975	0.0021816	HGNC:28196	OTTHUMG00000019788.3	1.50937
ENSG00000093217.11	protein_coding	XYLB	1.86881	0.000508912	0.00229442	HGNC:12839	OTTHUMG00000131294.7	2.49245
ENSG00000155363.18	protein_coding	MOV10	1.8675	1.59e-14	4.3e-12	HGNC:7200	OTTHUMG00000011906.1	5.52258
ENSG00000179240.13	protein_coding	GVQW3	1.8671	4.87e-10	1.96e-08	HGNC:51239	overlapping_locus	3.04809
ENSG00000062524.16	protein_coding	LTK	1.86517	2.61e-05	0.000188286	HGNC:6721	OTTHUMG00000130339.3	0.543923
ENSG00000248592.7	protein_coding	STIMATE-MUSTN1	1.86464	0.000708592	0.00303131	HGNC:38834	ncRNA_host	2.25578
ENSG00000159433.12	protein_coding	STARD9	1.86379	3.71e-11	2.17e-09	HGNC:19162	OTTHUMG00000175799.3	4.33258
ENSG00000261490.1	lncRNA	RP11-448G15.3	1.86281	0.00384654	0.0126686	OTTHUMG00000176076.1		1.18409
ENSG00000197774.14	protein_coding	EME2	1.86216	7.09e-09	1.87e-07	HGNC:27289	OTTHUMG00000176706.4	2.87194
ENSG00000179406.8	lncRNA	LINC00174	1.8598	1.73e-06	1.91e-05	HGNC:27788	overlapping_locus	1.76123
ENSG00000214353.8	lncRNA	VAC14-AS1	1.85974	0.000616595	0.00270271	HGNC:48605	overlapping_locus	-0.127832
ENSG00000105717.14	protein_coding	PBX4	1.85954	7.32e-05	0.000443645	HGNC:13403	overlapping_locus	1.40836
ENSG00000270157.1	lncRNA	RP5-894A10.6	1.8594	2.61e-05	0.000188632	overlapping_locus	OTTHUMG00000184086.1	1.64228
ENSG00000269821.1	lncRNA	KCNQ1OT1	1.85932	4.59e-06	4.38e-05	HGNC:6295	OTTHUMG00000171022.2	5.12524
ENSG00000163728.11	protein_coding	TTC14	1.8583	3.7e-12	3.45e-10	HGNC:24697	OTTHUMG00000157859.13	4.96523
ENSG00000183401.12	protein_coding	CCDC159	1.85808	0.00123375	0.00487748	HGNC:26996	OTTHUMG00000182022.4	0.806344
ENSG00000161010.15	protein_coding	MRNIP	1.85751	6.12e-10	2.36e-08	HGNC:30817	ncRNA_host	3.67582
ENSG00000100968.14	protein_coding	NFATC4	1.85703	0.0133906	0.035709	HGNC:7778	OTTHUMG00000029351.13	-1.47893
ENSG00000247157.7	lncRNA	LINC01252	1.85654	0.00575687	0.0177969	HGNC:27888	OTTHUMG00000168537.4	-1.18993
ENSG00000227388.3	lncRNA	RP11-112J3.16	1.85437	0.0108836	0.0301929	OTTHUMG00000019884.3		0.221853
ENSG00000110888.17	protein_coding	CAPRIN2	1.85172	8.68e-14	1.77e-11	HGNC:21259	OTTHUMG00000169185.7	6.97261
ENSG00000183889.12	protein_coding	AC138969.4	1.8517	6.25e-05	0.000388867	ncRNA_host	overlapping_locus	4.28989
ENSG00000158062.20	protein_coding	UBXN11	1.85125	9.98e-07	1.2e-05	HGNC:30600	OTTHUMG00000003382.13	3.04726
ENSG00000274460.1	lncRNA	CTD-2649C14.2	1.85055	0.0145478	0.0382042	OTTHUMG00000186800.1		-1.17468
ENSG00000132199.20	protein_coding	ENOSF1	1.85032	1.08e-15	4.87e-13	HGNC:30365	OTTHUMG00000131470.12	5.03586
ENSG00000198467.16	protein_coding	TPM2	1.85029	6.76e-09	1.79e-07	HGNC:12011	OTTHUMG00000019878.10	4.33113
ENSG00000259820.1	lncRNA	AC083843.1	1.84936	1.39e-09	4.69e-08	OTTHUMG00000164324.1		3.94828
ENSG00000215769.8	lncRNA	ARHGAP27P1-BPTFP1-KPNA2P3	1.84792	2.37e-10	1.05e-08	HGNC:52873	overlapping_locus	4.05833
ENSG00000176444.19	protein_coding	CLK2	1.84784	5.69e-11	3.09e-09	HGNC:2069	OTTHUMG00000035873.3	5.3171
ENSG00000183718.5	protein_coding	TRIM52	1.84624	5.16e-12	4.43e-10	HGNC:19024	OTTHUMG00000130964.7	3.88487
ENSG00000159708.18	protein_coding	LRRC36	1.84526	0.0167601	0.0430016	HGNC:25615	OTTHUMG00000173030.4	-1.94459
ENSG00000175455.16	protein_coding	CCDC14	1.84443	1.31e-18	2.2e-15	HGNC:25766	OTTHUMG00000153005.23	6.5698
ENSG00000249087.7	lncRNA	ZNF436-AS1	1.84328	3.71e-06	3.67e-05	HGNC:25122	ncRNA_host	1.73233
ENSG00000140983.14	protein_coding	RHOT2	1.84207	9.53e-11	4.74e-09	HGNC:21169	OTTHUMG00000121139.7	4.15885
ENSG00000270055.1	lncRNA	CTD-3092A11.2	1.84199	2.37e-13	4e-11	overlapping_locus	OTTHUMG00000183910.1	3.04507
ENSG00000074582.15	protein_coding	BCS1L	1.83889	8.85e-10	3.21e-08	HGNC:1020	OTTHUMG00000133114.6	3.08895
ENSG00000144893.12	protein_coding	MED12L	1.83511	0.0079905	0.02336	HGNC:16050	ncRNA_host	1.38099
ENSG00000148384.14	protein_coding	INPP5E	1.83237	8.18e-13	1.04e-10	HGNC:21474	OTTHUMG00000020927.3	4.30699
ENSG00000128159.12	protein_coding	TUBGCP6	1.83195	8.52e-12	6.85e-10	HGNC:18127	OTTHUMG00000030150.7	4.30572
ENSG00000114270.18	protein_coding	COL7A1	1.83148	2.1e-07	3.24e-06	HGNC:2214	ncRNA_host	4.44904
ENSG00000223745.8	lncRNA	CCDC18-AS1	1.83122	3e-10	1.29e-08	HGNC:52262	overlapping_locus	3.27054
ENSG00000117266.16	protein_coding	CDK18	1.83053	0.0118717	0.0323599	HGNC:8751	OTTHUMG00000037203.6	-0.0930675
ENSG00000272551.1	lncRNA	RP11-324L17.1	1.82902	0.00488263	0.0155218	OTTHUMG00000186067.1		-0.775156
ENSG00000182325.11	protein_coding	FBXL6	1.82859	2.2e-09	6.98e-08	HGNC:13603	overlapping_locus	3.03999
ENSG00000188290.11	protein_coding	HES4	1.82728	0.000140812	0.000773957	HGNC:24149	OTTHUMG00000040758.2	0.878288
ENSG00000240731.1	lncRNA	RP5-890O3.9	1.82703	0.00281203	0.00974283	overlapping_locus	OTTHUMG00000003331.1	-0.693635
ENSG00000261159.1	lncRNA	RP11-723O4.9	1.8241	0.0107468	0.0299028	OTTHUMG00000175779.1		-0.558763
ENSG00000260774.1	lncRNA	CTD-2083E4.4	1.82389	0.00782684	0.022974	overlapping_locus	OTTHUMG00000161585.1	0.521183
ENSG00000267288.2	lncRNA	RP13-890H12.2	1.82287	0.000184511	0.000974449	OTTHUMG00000180194.2		0.240181
ENSG00000255717.7	lncRNA	SNHG1	1.82164	8.1e-17	6.16e-14	HGNC:32688	ncRNA_host	6.40546
ENSG00000206530.11	protein_coding	CFAP44	1.82039	2.09e-11	1.39e-09	HGNC:25631	ncRNA_host	3.35
ENSG00000168970.22	protein_coding	JMJD7-PLA2G4B	1.81803	7.95e-06	6.94e-05	HGNC:34449	overlapping_locus	1.95606
ENSG00000266010.2	lncRNA	GATA6-AS1	1.81679	0.0152725	0.0398012	HGNC:48840	OTTHUMG00000179440.2	1.06918
ENSG00000245213.7	lncRNA	RP11-10K16.1	1.81597	0.00316592	0.010762	OTTHUMG00000160808.2		0.932777
ENSG00000156042.18	protein_coding	CFAP70	1.81419	0.000112216	0.000641221	HGNC:30726	OTTHUMG00000018459.3	1.28086
ENSG00000257354.2	lncRNA	RP11-631N16.2	1.81392	1.09e-08	2.64e-07	ncRNA_host	overlapping_locus	3.55114
ENSG00000203697.12	protein_coding	CAPN8	1.81331	5.24e-05	0.000337653	HGNC:1485	OTTHUMG00000037378.9	0.373499
ENSG00000285641.1	protein_coding	RP11-422P24.14	1.81267	0.00609063	0.0186566	overlapping_locus	OTTHUMG00000193418.1	-0.342966
ENSG00000250571.7	protein_coding	GLI4	1.81018	4.17e-06	4.04e-05	HGNC:4320	overlapping_locus	2.29163
ENSG00000037757.14	protein_coding	MRI1	1.8091	3.26e-12	3.15e-10	HGNC:28469	overlapping_locus	4.02013
ENSG00000204681.11	protein_coding	GABBR1	1.80875	1.59e-12	1.77e-10	HGNC:4070	overlapping_locus	5.19791
ENSG00000257176.3	lncRNA	RP11-996F15.2	1.80846	5.26e-05	0.000338502	OTTHUMG00000169321.3		0.592004
ENSG00000214193.11	protein_coding	SH3D21	1.80756	0.000277939	0.00138029	HGNC:26236	OTTHUMG00000007868.12	4.41058
ENSG00000233967.7	lncRNA	RP11-250B2.3	1.80705	0.00177085	0.0066016	OTTHUMG00000015092.6		0.396919
ENSG00000196756.13	lncRNA	SNHG17	1.80431	8.56e-12	6.85e-10	HGNC:48600	ncRNA_host	4.86541
ENSG00000176155.19	protein_coding	CCDC57	1.80384	3.82e-12	3.53e-10	HGNC:27564	OTTHUMG00000140396.9	4.40761
ENSG00000255152.8	protein_coding	MSH5-SAPCD1	1.80357	7.14e-08	1.29e-06	HGNC:41994	overlapping_locus	2.76167
ENSG00000135976.20	protein_coding	ANKRD36	1.8035	1.21e-09	4.19e-08	HGNC:24079	OTTHUMG00000155256.8	4.3949
ENSG00000121716.20	protein_coding	PILRB	1.80333	2.43e-10	1.07e-08	HGNC:18297	ncRNA_host	3.86053
ENSG00000137504.15	protein_coding	CREBZF	1.80318	1.25e-13	2.36e-11	HGNC:24905	OTTHUMG00000133648.5	6.42167
ENSG00000277938.1	lncRNA	RP5-965G21.3	1.80271	0.00818253	0.0238173	OTTHUMG00000186743.1		-0.135547
ENSG00000129646.16	protein_coding	QRICH2	1.80229	0.000444748	0.0020465	HGNC:25326	OTTHUMG00000167578.5	0.712031
ENSG00000136682.15	protein_coding	CBWD2	1.80198	1.41e-12	1.62e-10	HGNC:17907	OTTHUMG00000131360.4	4.14531
ENSG00000183542.5	protein_coding	KLRC4	1.80097	0.0148181	0.038774	HGNC:6377	overlapping_locus	-0.36398
ENSG00000262580.5	lncRNA	RP11-334C17.5	1.79895	9.04e-06	7.75e-05	OTTHUMG00000177568.3		1.39718
ENSG00000276759.2	lncRNA	RP11-80I3.1	1.79789	0.00315682	0.0107395	OTTHUMG00000189251.2		0.763508
ENSG00000147437.10	protein_coding	GNRH1	1.79607	1.62e-07	2.63e-06	HGNC:4419	OTTHUMG00000163852.2	1.77561
ENSG00000154529.15	protein_coding	CNTNAP3B	1.79545	1.03e-12	1.2e-10	HGNC:32035	OTTHUMG00000013174.11	4.74365
ENSG00000127364.4	protein_coding	TAS2R4	1.79538	0.000433249	0.00200406	HGNC:14911	overlapping_locus	0.510683
ENSG00000198185.11	protein_coding	ZNF334	1.79538	2.75e-08	5.78e-07	HGNC:15806	OTTHUMG00000032654.5	2.53997
ENSG00000272455.1	lncRNA	MRPL20-DT	1.79489	0.000209483	0.00108208	HGNC:54814	OTTHUMG00000185586.1	0.674847
ENSG00000214783.9	lncRNA	POLR2J4	1.7913	0.00147324	0.00565468	HGNC:28195	overlapping_locus	0.514991
ENSG00000287737.1	lncRNA	RP13-516M14.11	1.79056	0.000138879	0.000765599	OTTHUMG00000195391.1		0.530096
ENSG00000288663.1	lncRNA	RP11-680A11.7	1.7897	9.46e-05	0.000554011	overlapping_locus		1.77767
ENSG00000105443.15	protein_coding	CYTH2	1.78884	2.51e-15	8.94e-13	HGNC:9502	overlapping_locus	6.86048
ENSG00000178028.14	protein_coding	DMAP1	1.78719	1.03e-15	4.78e-13	HGNC:18291	OTTHUMG00000007577.5	5.19726
ENSG00000214595.12	protein_coding	EML6	1.7869	5.1e-08	9.77e-07	HGNC:35412	ncRNA_host	2.88544
ENSG00000132781.20	protein_coding	MUTYH	1.78605	4.42e-10	1.8e-08	HGNC:7527	OTTHUMG00000007682.11	3.14659
ENSG00000144134.19	protein_coding	RABL2A	1.78592	4.53e-06	4.33e-05	HGNC:9799	OTTHUMG00000047828.6	2.10008
ENSG00000263956.7	protein_coding	NBPF11	1.78583	0.000152985	0.00082942	HGNC:31993	OTTHUMG00000013880.10	4.27856
ENSG00000058453.17	protein_coding	CROCC	1.78534	4.23e-07	5.81e-06	HGNC:21299	ncRNA_host	2.86113
ENSG00000243696.5	protein_coding	RP5-966M1.6	1.78526	7.53e-05	0.000454124	overlapping_locus	OTTHUMG00000186063.4	1.70543
ENSG00000082014.17	protein_coding	SMARCD3	1.78233	1.67e-10	7.79e-09	HGNC:11108	OTTHUMG00000157431.7	2.98083
ENSG00000269929.3	lncRNA	MIRLET7A1HG	1.78156	2.96e-07	4.29e-06	HGNC:53970	ncRNA_host	3.5171
ENSG00000114735.10	protein_coding	HEMK1	1.78074	6.53e-11	3.46e-09	HGNC:24923	OTTHUMG00000156849.2	4.26186
ENSG00000224596.8	lncRNA	ZMIZ1-AS1	1.78067	1.39e-06	1.59e-05	HGNC:27433	overlapping_locus	1.52244
ENSG00000161551.15	protein_coding	ZNF577	1.77971	8.29e-08	1.47e-06	HGNC:28673	overlapping_locus	3.2817
ENSG00000197912.16	protein_coding	SPG7	1.77909	2.6e-14	6.49e-12	HGNC:11237	overlapping_locus	6.24269
ENSG00000105792.19	protein_coding	CFAP69	1.77842	1.09e-05	9.09e-05	HGNC:26107	ncRNA_host	1.4754
ENSG00000183423.12	protein_coding	LRIT3	1.77809	0.00952545	0.0270854	HGNC:24783	overlapping_locus	-1.0163
ENSG00000185246.18	protein_coding	PRPF39	1.77582	2.55e-17	2.84e-14	HGNC:20314	ncRNA_host	5.76
ENSG00000228526.7	lncRNA	MIR34AHG	1.77537	9.47e-09	2.37e-07	HGNC:51913	ncRNA_host	2.79247
ENSG00000265690.7	protein_coding	RP11-5A19.5	1.77497	0.000263746	0.00132118	overlapping_locus	OTTHUMG00000163737.3	1.38348
ENSG00000170638.10	protein_coding	TRABD	1.7741	3.83e-09	1.11e-07	HGNC:28805	OTTHUMG00000044644.3	3.69255
ENSG00000188818.12	protein_coding	ZDHHC11	1.77235	1.17e-05	9.65e-05	HGNC:19158	overlapping_locus	1.02914
ENSG00000251615.3	lncRNA	RP11-774O3.3	1.77062	0.00167772	0.00631069	OTTHUMG00000160053.5		0.637731
ENSG00000266086.3	protein_coding	RP11-159D12.5	1.77013	0.000102944	0.000597004	overlapping_locus	OTTHUMG00000178779.3	3.276
ENSG00000148824.19	protein_coding	MTG1	1.76992	1.53e-08	3.53e-07	HGNC:32159	overlapping_locus	3.48684
ENSG00000224660.2	lncRNA	SH3BP5-AS1	1.76944	6.17e-07	7.98e-06	HGNC:44501	OTTHUMG00000155575.4	3.61937
ENSG00000167967.16	protein_coding	E4F1	1.76893	6.48e-06	5.85e-05	HGNC:3121	OTTHUMG00000177084.3	3.29346
ENSG00000164362.21	protein_coding	TERT	1.76828	0.000275265	0.00136945	HGNC:11730	OTTHUMG00000090357.9	0.41287
ENSG00000196295.12	lncRNA	GARS1-DT	1.76728	2.02e-12	2.14e-10	HGNC:48951	overlapping_locus	4.91593
ENSG00000198089.16	protein_coding	SFI1	1.76717	8.82e-09	2.24e-07	HGNC:29064	overlapping_locus	3.35157
ENSG00000206344.7	lncRNA	HCG27	1.76678	9.2e-06	7.87e-05	HGNC:27366	OTTHUMG00000031248.5	1.55734
ENSG00000184465.16	protein_coding	WDR27	1.76668	2.19e-10	9.92e-09	HGNC:21248	OTTHUMG00000016061.12	4.02967
ENSG00000245694.10	lncRNA	CRNDE	1.76463	4.85e-11	2.73e-09	HGNC:37078	OTTHUMG00000172236.13	4.47817
ENSG00000261094.2	lncRNA	RP11-355O1.11	1.76436	1.35e-06	1.56e-05	OTTHUMG00000175504.3		1.76673
ENSG00000283445.1	lncRNA	RP11-63G10.4	1.76435	2.3e-12	2.36e-10	OTTHUMG00000191617.1		4.37523
ENSG00000260691.7	protein_coding	ANKRD20A1	1.76327	0.00523732	0.0164617	HGNC:23665	ncRNA_host	1.37814
ENSG00000109832.14	protein_coding	DDX25	1.76177	0.0177243	0.0451294	HGNC:18698	OTTHUMG00000165859.9	-0.95776
ENSG00000169203.16	protein_coding	NPIPB12	1.76166	0.00326733	0.011048	HGNC:37491	OTTHUMG00000163547.2	2.38068
ENSG00000188687.17	protein_coding	SLC4A5	1.75929	0.00343295	0.0115104	HGNC:18168	overlapping_locus	-0.321716
ENSG00000225177.6	lncRNA	RP11-390P2.4	1.75894	0.016739	0.042954	OTTHUMG00000015677.2		-0.958383
ENSG00000164877.19	protein_coding	MICALL2	1.7577	5.1e-10	2.03e-08	HGNC:29672	OTTHUMG00000119021.6	4.01591
ENSG00000259972.3	lncRNA	AC009120.6	1.75654	0.00037852	0.00179203	overlapping_locus	OTTHUMG00000176993.4	1.0448
ENSG00000225138.8	lncRNA	SLC9A3-AS1	1.75533	3.4e-09	9.98e-08	HGNC:40550	OTTHUMG00000167373.5	2.51629
ENSG00000278600.1	lncRNA	RP11-81A1.6	1.75486	5.69e-05	0.000360893	overlapping_locus	OTTHUMG00000176726.2	1.92111
ENSG00000267283.1	lncRNA	AC005306.3	1.75422	0.0140432	0.0371076	OTTHUMG00000180018.1		-1.63045
ENSG00000142765.18	protein_coding	SYTL1	1.7542	2.09e-05	0.000156035	HGNC:15584	OTTHUMG00000005770.11	2.47953
ENSG00000215041.10	protein_coding	NEURL4	1.75402	6.11e-11	3.26e-09	HGNC:34410	overlapping_locus	4.89791
ENSG00000197363.10	protein_coding	ZNF517	1.75195	0.00141802	0.00548171	HGNC:27984	OTTHUMG00000165199.2	0.845777
ENSG00000185189.18	protein_coding	NRBP2	1.75127	3.22e-14	7.58e-12	HGNC:19339	ncRNA_host	4.57647
ENSG00000197816.16	protein_coding	CCDC180	1.75115	8.16e-05	0.00048719	HGNC:29303	overlapping_locus	2.81311
ENSG00000103037.12	protein_coding	SETD6	1.75045	4.68e-09	1.31e-07	HGNC:26116	OTTHUMG00000150276.6	2.99476
ENSG00000224934.5	lncRNA	RP11-441O15.3	1.74954	3.08e-07	4.44e-06	OTTHUMG00000018883.5		1.78887
ENSG00000172613.8	protein_coding	RAD9A	1.74746	2.66e-08	5.61e-07	HGNC:9827	ncRNA_host	2.96815
ENSG00000125089.18	protein_coding	SH3TC1	1.74725	0.000928787	0.00383314	HGNC:26009	OTTHUMG00000160934.7	1.02743
ENSG00000134285.11	protein_coding	FKBP11	1.74704	2.54e-12	2.59e-10	HGNC:18624	overlapping_locus	3.55909
ENSG00000269439.6	lncRNA	PGLS-DT	1.74672	0.00109427	0.00439996	HGNC:55274	OTTHUMG00000182861.3	0.644857
ENSG00000118369.13	protein_coding	USP35	1.74553	9.58e-12	7.46e-10	HGNC:20061	OTTHUMG00000166492.3	3.27907
ENSG00000162878.13	protein_coding	PKDCC	1.74504	0.00690794	0.0207201	HGNC:25123	OTTHUMG00000152303.5	0.5721
ENSG00000261052.6	protein_coding	SULT1A3	1.7442	5.5e-06	5.09e-05	HGNC:11455	overlapping_locus	2.66105
ENSG00000234465.11	protein_coding	PINLYP	1.74364	0.000435697	0.00201316	HGNC:44206	OTTHUMG00000175560.5	0.553806
ENSG00000213347.10	protein_coding	MXD3	1.74291	3.36e-08	6.86e-07	HGNC:14008	overlapping_locus	3.04522
ENSG00000147059.8	protein_coding	SPIN2A	1.74062	0.00763993	0.022528	HGNC:20694	retrogene	-0.372554
ENSG00000188234.14	protein_coding	AGAP4	1.73824	8.49e-10	3.09e-08	HGNC:23459	OTTHUMG00000018088.2	3.71656
ENSG00000152433.15	protein_coding	ZNF547	1.7373	1.37e-06	1.58e-05	HGNC:26432	overlapping_locus	2.25902
ENSG00000163482.12	protein_coding	STK36	1.73437	3.34e-10	1.43e-08	HGNC:17209	OTTHUMG00000133079.4	3.62191
ENSG00000116819.9	protein_coding	TFAP2E	1.7327	3.02e-06	3.1e-05	HGNC:30774	OTTHUMG00000004388.3	1.15212
ENSG00000159214.13	protein_coding	CCDC24	1.73268	8.51e-05	0.000505127	HGNC:28688	OTTHUMG00000008299.5	2.0142
ENSG00000185522.9	protein_coding	LMNTD2	1.73196	3.32e-05	0.000230128	HGNC:28561	OTTHUMG00000132005.5	1.4945
ENSG00000157353.17	protein_coding	FCSK	1.73179	8.66e-07	1.06e-05	HGNC:29500	OTTHUMG00000074085.5	1.78219
ENSG00000003756.17	protein_coding	RBM5	1.73167	2.38e-19	7.96e-16	HGNC:9902	overlapping_locus	6.91139
ENSG00000253522.6	lncRNA	MIR3142HG	1.73139	1.81e-07	2.88e-06	HGNC:51944	ncRNA_host	0.889413
ENSG00000241860.7	lncRNA	RP11-34P13.13	1.73111	1.54e-09	5.09e-08	ncRNA_host	OTTHUMG00000002480.4	3.92918
ENSG00000135205.15	protein_coding	CCDC146	1.731	9.3e-13	1.12e-10	HGNC:29296	overlapping_locus	3.77263
ENSG00000163516.14	protein_coding	ANKZF1	1.73066	3.8e-12	3.53e-10	HGNC:25527	OTTHUMG00000154533.4	5.27998
ENSG00000173531.15	protein_coding	MST1	1.72775	6.1e-05	0.000381405	HGNC:7380	overlapping_locus	0.570512
ENSG00000108848.16	protein_coding	LUC7L3	1.72744	2.57e-20	3.77e-16	HGNC:24309	overlapping_locus	7.78604
ENSG00000067365.15	protein_coding	METTL22	1.72742	4.08e-07	5.61e-06	HGNC:28368	OTTHUMG00000129694.7	2.62303
ENSG00000178038.17	protein_coding	ALS2CL	1.72709	1.24e-11	9.11e-10	HGNC:20605	OTTHUMG00000128673.8	3.40428
ENSG00000046651.16	protein_coding	OFD1	1.72705	1.12e-18	2.08e-15	HGNC:2567	OTTHUMG00000021159.2	5.66514
ENSG00000239382.10	protein_coding	ALKBH6	1.72678	1.64e-12	1.81e-10	HGNC:28243	overlapping_locus	3.38833
ENSG00000261794.2	protein_coding	GOLGA8H	1.72672	7.13e-07	9.01e-06	HGNC:37443	ncRNA_host	1.69122
ENSG00000130244.12	protein_coding	FAM98C	1.72653	3.09e-07	4.44e-06	HGNC:27119	OTTHUMG00000182084.2	2.24344
ENSG00000089335.21	protein_coding	ZNF302	1.7253	2.35e-10	1.05e-08	HGNC:13848	OTTHUMG00000163329.8	5.12124
ENSG00000105875.15	protein_coding	WDR91	1.72361	6.16e-08	1.14e-06	HGNC:24997	ncRNA_host	3.22459
ENSG00000102287.19	protein_coding	GABRE	1.72258	1.16e-10	5.66e-09	HGNC:4085	ncRNA_host	5.38116
ENSG00000186026.7	protein_coding	ZNF284	1.72132	1.04e-10	5.16e-09	HGNC:13078	overlapping_locus	3.99364
ENSG00000088836.14	protein_coding	SLC4A11	1.72091	1.26e-12	1.46e-10	HGNC:16438	OTTHUMG00000031740.8	4.82468
ENSG00000196421.9	protein_coding	C20orf204	1.72073	0.00114492	0.00456524	HGNC:27655	OTTHUMG00000033015.3	1.29114
ENSG00000100288.20	protein_coding	CHKB	1.72047	4.33e-11	2.46e-09	HGNC:1938	overlapping_locus	3.56476
ENSG00000123612.16	protein_coding	ACVR1C	1.71634	0.0042701	0.0138805	HGNC:18123	OTTHUMG00000131964.4	-0.403163
ENSG00000272983.1	lncRNA	RP11-508N22.12	1.71608	0.00441099	0.0142527	OTTHUMG00000186215.1		0.128949
ENSG00000288612.1	lncRNA	RP1-90J20.15	1.71557	0.000106955	0.00061663			0.387812
ENSG00000139190.17	protein_coding	VAMP1	1.71548	1.37e-07	2.29e-06	HGNC:12642	OTTHUMG00000168269.2	2.52018
ENSG00000146830.11	protein_coding	GIGYF1	1.71472	9.58e-15	2.76e-12	HGNC:9126	OTTHUMG00000157036.4	5.70903
ENSG00000247982.6	lncRNA	LINC00926	1.71339	4.01e-07	5.55e-06	HGNC:27514	OTTHUMG00000172641.2	0.958856
ENSG00000059588.10	protein_coding	TARBP1	1.71182	8.16e-15	2.58e-12	HGNC:11568	OTTHUMG00000037947.4	4.95233
ENSG00000167716.19	protein_coding	WDR81	1.71173	2.99e-07	4.32e-06	HGNC:26600	OTTHUMG00000153941.8	3.11142
ENSG00000228649.9	lncRNA	SNHG26	1.71156	7.38e-08	1.33e-06	HGNC:53131	ncRNA_host	3.19576
ENSG00000213983.12	protein_coding	AP1G2	1.71151	1.87e-15	7.29e-13	HGNC:556	overlapping_locus	5.46794
ENSG00000102886.15	protein_coding	GDPD3	1.70905	0.00228044	0.00817529	HGNC:28638	OTTHUMG00000132106.4	-0.380408
ENSG00000267519.6	lncRNA	MIR23AHG	1.7081	6.96e-12	5.83e-10	HGNC:27620	ncRNA_host	5.42704
ENSG00000267680.5	protein_coding	ZNF224	1.70777	2.15e-14	5.55e-12	HGNC:13017	OTTHUMG00000182313.4	5.22333
ENSG00000100344.11	protein_coding	PNPLA3	1.70637	2.98e-09	8.95e-08	HGNC:18590	overlapping_locus	2.86176
ENSG00000272916.5	protein_coding	RP11-574K11.31	1.70481	0.00147776	0.00567072	overlapping_locus	OTTHUMG00000185992.1	1.61907
ENSG00000051341.15	protein_coding	POLQ	1.70481	7.35e-11	3.81e-09	HGNC:9186	OTTHUMG00000159396.2	4.35526
ENSG00000287576.1	lncRNA	RP11-661A12.15	1.70476	0.0112859	0.0311232	ncRNA_host	OTTHUMG00000195553.1	-0.194307
ENSG00000182308.7	protein_coding	DCAF4L1	1.70366	0.00432242	0.0140315	HGNC:27723	retrogene	0.197347
ENSG00000167615.17	protein_coding	LENG8	1.7032	2.3e-12	2.36e-10	HGNC:15500	OTTHUMG00000065548.14	7.14742
ENSG00000111886.11	protein_coding	GABRR2	1.70038	2.98e-09	8.95e-08	HGNC:4091	OTTHUMG00000015198.4	2.39914
ENSG00000272140.2	lncRNA	RP11-574K11.29	1.70018	0.00254959	0.0089559	overlapping_locus	OTTHUMG00000185468.2	0.604242
ENSG00000039650.12	protein_coding	PNKP	1.69969	1.48e-10	7.02e-09	HGNC:9154	OTTHUMG00000183261.11	4.26853
ENSG00000205517.13	protein_coding	RGL3	1.69926	9.72e-08	1.69e-06	HGNC:30282	overlapping_locus	2.13705
ENSG00000146054.18	protein_coding	TRIM7	1.69825	0.00058301	0.0025729	HGNC:16278	OTTHUMG00000130963.8	0.585206
ENSG00000101194.18	protein_coding	SLC17A9	1.69796	2.69e-12	2.69e-10	HGNC:16192	OTTHUMG00000032951.9	5.07688
ENSG00000155666.12	protein_coding	KDM8	1.69476	0.000129583	0.000723408	HGNC:25840	OTTHUMG00000131677.7	1.27029
ENSG00000164620.9	protein_coding	RELL2	1.69343	3.31e-06	3.34e-05	HGNC:26902	OTTHUMG00000129612.5	1.6132
ENSG00000170581.14	protein_coding	STAT2	1.68879	1.6e-11	1.12e-09	HGNC:11363	ncRNA_host	6.14479
ENSG00000240291.1	lncRNA	RP11-499P20.2	1.68872	0.000362396	0.00172742	overlapping_locus	OTTHUMG00000017762.1	0.484219
ENSG00000269951.1	lncRNA	RP11-797A18.6	1.68857	0.0156693	0.0406644	overlapping_locus	OTTHUMG00000183983.1	-0.206501
ENSG00000073605.19	protein_coding	GSDMB	1.6884	0.000781879	0.00330442	HGNC:23690	OTTHUMG00000133248.6	2.02144
ENSG00000128578.10	protein_coding	STRIP2	1.68523	1.62e-15	6.51e-13	HGNC:22209	ncRNA_host	4.88231
ENSG00000267632.1	lncRNA	RP11-400F19.18	1.68423	0.00435791	0.0141139	overlapping_locus	OTTHUMG00000181855.1	0.843358
ENSG00000119737.6	protein_coding	GPR75	1.68374	0.00239921	0.00852073	HGNC:4526	overlapping_locus	1.44969
ENSG00000234072.1	lncRNA	AC074117.10	1.68315	1.34e-08	3.16e-07	OTTHUMG00000151914.1		2.40379
ENSG00000137070.18	protein_coding	IL11RA	1.68136	1.5e-07	2.46e-06	HGNC:5967	overlapping_locus	2.44651
ENSG00000163660.12	protein_coding	CCNL1	1.68087	6.62e-18	8.52e-15	HGNC:20569	OTTHUMG00000158713.2	6.23434
ENSG00000284428.1	lncRNA	RP11-15H20.6	1.67959	0.000176754	0.000937922	overlapping_locus	OTTHUMG00000183235.3	2.03523
ENSG00000272990.1	lncRNA	RP11-305K5.1	1.67887	0.00632332	0.0192181	OTTHUMG00000186047.1		-1.04733
ENSG00000226648.2	lncRNA	PLCG1-AS1	1.67593	0.0133113	0.0355315	HGNC:40450	OTTHUMG00000032476.2	-0.404901
ENSG00000224536.2	lncRNA	RP11-134G8.7	1.67465	0.00708169	0.0211654	OTTHUMG00000035772.2		-0.382295
ENSG00000272374.1	lncRNA	RP3-329A5.8	1.67458	0.00192472	0.00708836	OTTHUMG00000185743.1		1.19353
ENSG00000177483.12	protein_coding	RBM44	1.67387	8.25e-05	0.00049186	HGNC:24756	overlapping_locus	0.120288
ENSG00000180787.6	protein_coding	ZFP3	1.67302	3.64e-05	0.000248392	HGNC:12861	OTTHUMG00000177799.2	2.55333
ENSG00000188549.12	protein_coding	CCDC9B	1.67079	1.01e-16	7.34e-14	HGNC:33488	ncRNA_host	6.93636
ENSG00000260942.1	lncRNA	CAPN10-DT	1.67038	0.00306437	0.0104847	HGNC:48839	OTTHUMG00000170676.1	1.21642
ENSG00000114857.18	protein_coding	NKTR	1.66911	1.74e-16	1.12e-13	HGNC:7833	OTTHUMG00000133037.22	7.47122
ENSG00000286190.2	protein_coding	RP11-807C20.3	1.66821	0.000334776	0.0016148	overlapping_locus	OTTHUMG00000193519.1	0.434048
ENSG00000267002.4	lncRNA	RP11-242D8.1	1.66719	2.95e-12	2.92e-10	overlapping_locus	OTTHUMG00000180875.4	3.41992
ENSG00000146094.16	protein_coding	DOK3	1.66422	3.22e-05	0.000223401	HGNC:24583	OTTHUMG00000130850.7	2.67618
ENSG00000160796.18	protein_coding	NBEAL2	1.6624	1.2e-11	8.9e-10	HGNC:31928	OTTHUMG00000156497.11	4.78849
ENSG00000092094.11	protein_coding	OSGEP	1.6618	3.73e-13	5.84e-11	HGNC:18028	OTTHUMG00000029543.6	5.3667
ENSG00000157873.18	protein_coding	TNFRSF14	1.66117	1.58e-10	7.45e-09	HGNC:11912	OTTHUMG00000000792.18	3.31261
ENSG00000162086.16	protein_coding	ZNF75A	1.6575	5.43e-16	3.03e-13	HGNC:13146	overlapping_locus	5.10258
ENSG00000110719.10	protein_coding	TCIRG1	1.65431	9.5e-11	4.74e-09	HGNC:11647	ncRNA_host	5.48193
ENSG00000260236.1	lncRNA	RP11-708J19.1	1.65431	0.00221384	0.00798099	OTTHUMG00000175709.1		0.667959
ENSG00000169045.17	protein_coding	HNRNPH1	1.65197	9.22e-19	2.08e-15	HGNC:5041	OTTHUMG00000130908.43	9.29399
ENSG00000267121.6	lncRNA	FMNL1-DT	1.6511	2.82e-08	5.88e-07	HGNC:55311	OTTHUMG00000180195.2	2.6814
ENSG00000149716.13	protein_coding	LTO1	1.65062	1.75e-13	3.15e-11	HGNC:17589	OTTHUMG00000167885.6	4.71753
ENSG00000178498.16	protein_coding	DTX3	1.64983	6.38e-09	1.71e-07	HGNC:24457	OTTHUMG00000170189.3	3.05565
ENSG00000154914.17	protein_coding	USP43	1.64972	2.65e-05	0.000190232	HGNC:20072	OTTHUMG00000177942.10	1.57362
ENSG00000204149.14	protein_coding	AGAP6	1.64625	4.81e-07	6.45e-06	HGNC:23466	overlapping_locus	3.62842
ENSG00000227486.2	lncRNA	RP13-188A5.1	1.64621	0.0169083	0.0433586	overlapping_locus	OTTHUMG00000021664.6	0.358915
ENSG00000130988.13	protein_coding	RGN	1.64549	0.000377758	0.00178892	HGNC:9989	ncRNA_host	0.148567
ENSG00000260852.1	lncRNA	FBXL19-AS1	1.64535	3.85e-05	0.000261105	HGNC:27557	OTTHUMG00000176767.1	2.75893
ENSG00000157796.18	protein_coding	WDR19	1.645	1.64e-15	6.51e-13	HGNC:18340	OTTHUMG00000160466.5	5.4241
ENSG00000284602.1	lncRNA	RP3-465N24.7	1.64338	0.0156138	0.0405328	OTTHUMG00000192305.1		0.25901
ENSG00000160949.17	protein_coding	TONSL	1.64334	2.08e-11	1.39e-09	HGNC:7801	ncRNA_host	4.16697
ENSG00000167103.12	protein_coding	PIP5KL1	1.64044	0.00027871	0.00138289	HGNC:28711	OTTHUMG00000020719.5	0.988738
ENSG00000175711.8	protein_coding	B3GNTL1	1.6403	4.46e-09	1.26e-07	HGNC:21727	OTTHUMG00000177788.1	2.83996
ENSG00000148362.11	protein_coding	PAXX	1.63707	4.43e-06	4.25e-05	HGNC:27849	OTTHUMG00000020971.3	2.66954
ENSG00000204934.10	lncRNA	ATP6V0E2-AS1	1.63463	0.000369122	0.00175349	HGNC:44180	OTTHUMG00000158095.3	1.60731
ENSG00000177738.4	lncRNA	CTD-2201E18.3	1.63372	0.0136267	0.0362057	overlapping_locus	OTTHUMG00000162133.5	1.52284
ENSG00000109771.16	protein_coding	LRP2BP	1.63226	7.33e-06	6.49e-05	HGNC:25434	OTTHUMG00000160460.4	2.20931
ENSG00000095066.12	protein_coding	HOOK2	1.63192	1.21e-11	8.92e-10	HGNC:19885	overlapping_locus	3.67678
ENSG00000143630.10	protein_coding	HCN3	1.63161	1.82e-06	2e-05	HGNC:19183	OTTHUMG00000035872.3	2.4877
ENSG00000269834.6	lncRNA	ZNF528-AS1	1.63112	3.62e-11	2.13e-09	HGNC:51305	OTTHUMG00000182646.2	4.49559
ENSG00000197124.12	protein_coding	ZNF682	1.63088	0.000522715	0.00235019	HGNC:28857	OTTHUMG00000182650.3	1.63596
ENSG00000161647.19	protein_coding	MPP3	1.63006	2.24e-11	1.46e-09	HGNC:7221	OTTHUMG00000133838.2	3.37315
ENSG00000224616.3	lncRNA	RTCA-AS1	1.6283	0.000263932	0.00132132	HGNC:50573	OTTHUMG00000040490.5	1.77589
ENSG00000268043.7	protein_coding	NBPF12	1.62825	1.07e-09	3.75e-08	HGNC:24297	OTTHUMG00000043708.7	4.61161
ENSG00000134317.18	protein_coding	GRHL1	1.62755	0.00314863	0.0107203	HGNC:17923	OTTHUMG00000151704.8	0.136541
ENSG00000196155.13	protein_coding	PLEKHG4	1.62733	1.5e-11	1.06e-09	HGNC:24501	OTTHUMG00000172936.4	4.02533
ENSG00000247092.7	lncRNA	SNHG10	1.62698	1.03e-06	1.24e-05	HGNC:27510	ncRNA_host	2.4561
ENSG00000124143.10	protein_coding	ARHGAP40	1.62547	1.6e-08	3.67e-07	HGNC:16226	OTTHUMG00000032453.3	3.24897
ENSG00000131584.19	protein_coding	ACAP3	1.62228	4.5e-10	1.82e-08	HGNC:16754	ncRNA_host	4.55414
ENSG00000169231.13	protein_coding	THBS3	1.62162	2.2e-06	2.36e-05	HGNC:11787	OTTHUMG00000035710.4	3.49355
ENSG00000254951.7	lncRNA	RP11-494M8.4	1.6215	0.00844815	0.0244797	ncRNA_host	overlapping_locus	0.493511
ENSG00000139636.16	protein_coding	LMBR1L	1.62079	5.58e-11	3.05e-09	HGNC:18268	OTTHUMG00000150511.4	3.40034
ENSG00000249115.9	protein_coding	HAUS5	1.62008	7.7e-13	9.91e-11	HGNC:29130	OTTHUMG00000048110.7	4.07755
ENSG00000274925.1	lncRNA	ZKSCAN2-DT	1.6192	0.000590858	0.00260491	HGNC:53912	OTTHUMG00000186827.1	1.4413
ENSG00000145040.4	protein_coding	UCN2	1.61802	0.00810538	0.023638	HGNC:18414	overlapping_locus	0.268977
ENSG00000079974.18	protein_coding	RABL2B	1.61654	2.78e-08	5.81e-07	HGNC:9800	OTTHUMG00000150156.5	3.44545
ENSG00000182173.14	protein_coding	TSEN54	1.61642	5.67e-05	0.000359803	HGNC:27561	OTTHUMG00000179684.3	3.0096
ENSG00000176248.9	protein_coding	ANAPC2	1.61606	4.93e-11	2.74e-09	HGNC:19989	OTTHUMG00000020983.3	4.3677
ENSG00000215440.12	protein_coding	NPEPL1	1.61574	1.14e-10	5.61e-09	HGNC:16244	overlapping_locus	3.57633
ENSG00000144354.14	protein_coding	CDCA7	1.61356	3.7e-11	2.17e-09	HGNC:14628	OTTHUMG00000132296.3	3.84528
ENSG00000103168.17	protein_coding	TAF1C	1.61347	3.37e-08	6.86e-07	HGNC:11534	OTTHUMG00000176665.3	3.75195
ENSG00000173846.13	protein_coding	PLK3	1.61288	3.57e-06	3.55e-05	HGNC:2154	OTTHUMG00000008491.3	3.16681
ENSG00000180626.10	protein_coding	ZNF594	1.61252	5.11e-08	9.78e-07	HGNC:29392	OTTHUMG00000132059.5	3.61253
ENSG00000161558.11	protein_coding	TMEM143	1.61249	3.94e-05	0.000266073	HGNC:25603	OTTHUMG00000183197.4	1.63701
ENSG00000198169.9	protein_coding	ZNF251	1.61147	8.89e-15	2.67e-12	HGNC:13045	OTTHUMG00000165189.4	4.74579
ENSG00000258366.10	protein_coding	RTEL1	1.60906	2.32e-09	7.33e-08	HGNC:15888	overlapping_locus	4.51941
ENSG00000215375.6	protein_coding	MYL5	1.60847	6.27e-06	5.69e-05	HGNC:7586	OTTHUMG00000159971.3	2.16505
ENSG00000160117.16	protein_coding	ANKLE1	1.60779	0.00131342	0.00513792	HGNC:26812	overlapping_locus	-0.064771
ENSG00000272994.1	lncRNA	C2orf49-DT	1.60651	7.71e-05	0.000463452	HGNC:55178	OTTHUMG00000186032.1	1.83995
ENSG00000145348.17	protein_coding	TBCK	1.60434	5.1e-12	4.42e-10	HGNC:28261	OTTHUMG00000131214.10	4.09244
ENSG00000288721.1	protein_coding	RP5-973N23.5	1.60375	0.013986	0.0370019	ncRNA_host	OTTHUMG00000014688.10	0.719468
ENSG00000273066.5	lncRNA	RP11-216L13.19	1.60288	0.00177359	0.00660891	overlapping_locus	OTTHUMG00000186354.1	1.06292
ENSG00000232956.9	lncRNA	SNHG15	1.60065	5.07e-05	0.000328169	HGNC:27797	ncRNA_host	3.81513
ENSG00000007384.15	protein_coding	RHBDF1	1.59969	1.63e-11	1.13e-09	HGNC:20561	OTTHUMG00000060719.15	4.73525
ENSG00000233024.7	protein_coding	NPIPA9	1.59886	0.00107626	0.0043411	HGNC:41984	overlapping_locus	3.36662
ENSG00000169660.17	protein_coding	HEXD	1.59841	1.33e-09	4.55e-08	HGNC:26307	overlapping_locus	3.29925
ENSG00000238045.9	lncRNA	AC009133.12	1.59813	0.000139162	0.000766902	overlapping_locus	OTTHUMG00000132117.4	1.31253
ENSG00000259868.3	lncRNA	RP11-1012E15.2	1.59741	0.00880942	0.0253335	OTTHUMG00000172943.5		-0.581771
ENSG00000249592.6	lncRNA	RP11-440L14.1	1.59539	1.46e-06	1.66e-05	overlapping_locus	OTTHUMG00000160004.3	2.43577
ENSG00000261326.4	lncRNA	LINC01355	1.59415	1.85e-05	0.00014095	HGNC:50584	OTTHUMG00000175761.6	2.32528
ENSG00000125967.17	protein_coding	NECAB3	1.59161	1.09e-08	2.66e-07	HGNC:15851	OTTHUMG00000032264.7	3.08641
ENSG00000205740.2	lncRNA	RP11-363N22.3	1.59035	0.0030794	0.0105189	OTTHUMG00000187410.1		0.232602
ENSG00000105851.11	protein_coding	PIK3CG	1.59035	0.0170881	0.0437369	HGNC:8978	OTTHUMG00000157641.4	-1.44587
ENSG00000140474.14	protein_coding	ULK3	1.59021	9.93e-08	1.73e-06	HGNC:19703	ncRNA_host	2.83458
ENSG00000196338.14	protein_coding	NLGN3	1.58917	0.00060039	0.00264137	HGNC:14289	OTTHUMG00000021790.2	1.01553
ENSG00000162066.16	protein_coding	AMDHD2	1.58894	1.69e-06	1.87e-05	HGNC:24262	overlapping_locus	2.13486
ENSG00000073350.14	protein_coding	LLGL2	1.588	2.99e-07	4.32e-06	HGNC:6629	OTTHUMG00000179685.3	2.90991
ENSG00000197978.9	protein_coding	GOLGA6L9	1.58779	6.84e-06	6.11e-05	HGNC:37229	overlapping_locus	2.40187
ENSG00000111671.10	protein_coding	SPSB2	1.58588	0.00923392	0.0263865	HGNC:29522	OTTHUMG00000156665.4	1.26958
ENSG00000008128.23	protein_coding	CDK11A	1.58577	5.06e-09	1.39e-07	HGNC:1730	overlapping_locus	4.96831
ENSG00000019102.12	protein_coding	VSIG2	1.58539	0.00801019	0.0234053	HGNC:17149	OTTHUMG00000150357.2	-0.747784
ENSG00000108515.18	protein_coding	ENO3	1.58502	1.44e-05	0.000114878	HGNC:3354	OTTHUMG00000099394.8	2.2599
ENSG00000234771.3	lncRNA	SLC25A25-AS1	1.58294	2.32e-07	3.5e-06	HGNC:27844	OTTHUMG00000020737.2	2.43609
ENSG00000271270.7	lncRNA	TMCC1-DT	1.58239	0.00365659	0.0121617	HGNC:49060	OTTHUMG00000185164.4	0.846483
ENSG00000213462.5	protein_coding	ERV3-1	1.5821	2.84e-08	5.89e-07	HGNC:3454	overlapping_locus	2.80151
ENSG00000111203.13	protein_coding	ITFG2	1.58108	2.55e-07	3.77e-06	HGNC:30879	OTTHUMG00000130617.5	3.3889
ENSG00000261373.1	lncRNA	VPS9D1-AS1	1.58106	0.0124956	0.0337799	HGNC:48915	OTTHUMG00000173220.1	0.862367
ENSG00000107968.10	protein_coding	MAP3K8	1.58077	8.34e-08	1.48e-06	HGNC:6860	OTTHUMG00000017889.6	2.76291
ENSG00000147162.14	protein_coding	OGT	1.58041	1.25e-17	1.49e-14	HGNC:8127	OTTHUMG00000033316.7	8.47124
ENSG00000204764.14	protein_coding	RANBP17	1.57594	1.42e-09	4.77e-08	HGNC:14428	ncRNA_host	3.42744
ENSG00000168876.9	protein_coding	ANKRD49	1.57518	2.36e-10	1.05e-08	HGNC:25970	OTTHUMG00000167793.5	4.58024
ENSG00000198198.17	protein_coding	SZT2	1.57432	1.48e-11	1.06e-09	HGNC:29040	ncRNA_host	5.53985
ENSG00000065357.20	protein_coding	DGKA	1.57381	1.04e-09	3.69e-08	HGNC:2849	OTTHUMG00000170109.14	4.55684
ENSG00000081791.9	protein_coding	DELE1	1.57332	2.29e-15	8.31e-13	HGNC:28969	OTTHUMG00000129662.6	4.84463
ENSG00000196912.12	protein_coding	ANKRD36B	1.57301	4.09e-09	1.16e-07	HGNC:29333	overlapping_locus	3.94498
ENSG00000143127.13	protein_coding	ITGA10	1.57225	7.3e-11	3.81e-09	HGNC:6135	OTTHUMG00000013751.4	5.11472
ENSG00000139625.13	protein_coding	MAP3K12	1.57211	4.02e-09	1.15e-07	HGNC:6851	OTTHUMG00000169854.5	3.6877
ENSG00000132879.14	protein_coding	FBXO44	1.57155	4.54e-07	6.16e-06	HGNC:24847	OTTHUMG00000002071.7	2.07511
ENSG00000144214.10	protein_coding	LYG1	1.57003	0.00892754	0.0256335	HGNC:27014	OTTHUMG00000130639.2	-1.06497
ENSG00000262766.1	lncRNA	RP11-196G11.4	1.56892	0.00888429	0.0255225	overlapping_locus	OTTHUMG00000177740.1	-0.347302
ENSG00000146826.17	protein_coding	TRAPPC14	1.56802	5.82e-07	7.57e-06	HGNC:25604	ncRNA_host	3.08292
ENSG00000228486.10	protein_coding	C2orf92	1.56693	0.0134539	0.0358321	HGNC:49272	OTTHUMG00000153062.10	0.088648
ENSG00000154930.15	protein_coding	ACSS1	1.56668	3.23e-09	9.57e-08	HGNC:16091	OTTHUMG00000032112.3	3.56287
ENSG00000100038.20	protein_coding	TOP3B	1.56634	3.92e-09	1.13e-07	HGNC:11993	OTTHUMG00000167438.2	3.88828
ENSG00000165115.15	protein_coding	KIF27	1.56493	2.81e-14	6.81e-12	HGNC:18632	OTTHUMG00000020109.4	4.75204
ENSG00000278259.5	protein_coding	MYO19	1.56452	1.22e-16	8.48e-14	HGNC:26234	OTTHUMG00000188437.2	6.3749
ENSG00000133460.19	protein_coding	SLC2A11	1.56422	7.73e-07	9.65e-06	HGNC:14239	overlapping_locus	2.60388
ENSG00000171798.19	protein_coding	KNDC1	1.56344	4.17e-05	0.000278989	HGNC:29374	OTTHUMG00000019303.7	1.33647
ENSG00000186364.12	protein_coding	NUDT17	1.5619	4.63e-05	0.000304323	HGNC:26618	OTTHUMG00000013752.5	1.03494
ENSG00000196074.13	protein_coding	SYCP2	1.56189	0.000165764	0.000887489	HGNC:11490	OTTHUMG00000032872.5	1.22993
ENSG00000178917.17	protein_coding	ZNF852	1.56181	0.00156708	0.00596561	HGNC:27713	OTTHUMG00000156453.4	2.05748
ENSG00000278916.1	lncRNA	CEP83-DT	1.56168	0.00479408	0.0152926	HGNC:27055	OTTHUMG00000170256.1	-0.0555085
ENSG00000245849.8	lncRNA	RAD51-AS1	1.56089	9.61e-07	1.16e-05	HGNC:48621	OTTHUMG00000166119.6	2.79377
ENSG00000258727.1	lncRNA	RP11-66N24.3	1.55852	8.71e-08	1.53e-06	OTTHUMG00000171522.1		2.46261
ENSG00000008300.17	protein_coding	CELSR3	1.55826	1.68e-06	1.87e-05	HGNC:3230	ncRNA_host	3.42078
ENSG00000145476.16	protein_coding	CYP4V2	1.55665	1.34e-15	5.76e-13	HGNC:23198	overlapping_locus	5.72956
ENSG00000120913.23	protein_coding	PDLIM2	1.55609	1e-05	8.5e-05	HGNC:13992	overlapping_locus	2.4235
ENSG00000235706.8	lncRNA	DICER1-AS1	1.55498	0.00022821	0.00116799	HGNC:43017	OTTHUMG00000150190.6	1.00573
ENSG00000144589.22	protein_coding	STK11IP	1.5548	1.74e-07	2.79e-06	HGNC:19184	OTTHUMG00000059239.8	2.91428
ENSG00000113971.21	protein_coding	NPHP3	1.5537	2.9e-11	1.79e-09	HGNC:7907	overlapping_locus	4.18306
ENSG00000272316.1	lncRNA	XXbac-BPGBPG55C20.2	1.55345	4.03e-09	1.15e-07	OTTHUMG00000185767.1		2.40857
ENSG00000229950.1	lncRNA	TFAP2A-AS1	1.55273	0.00141863	0.00548283	HGNC:40579	OTTHUMG00000014233.1	0.370656
ENSG00000134905.17	protein_coding	CARS2	1.55186	1.02e-11	7.84e-10	HGNC:25695	OTTHUMG00000017347.8	4.37752
ENSG00000244754.9	protein_coding	N4BP2L2	1.55183	2.7e-13	4.43e-11	HGNC:26916	overlapping_locus	6.45558
ENSG00000267248.3	lncRNA	CTD-2319I12.4	1.55159	0.0034568	0.0115793	OTTHUMG00000179985.16		1.3956
ENSG00000026652.15	protein_coding	AGPAT4	1.5493	8.34e-11	4.28e-09	HGNC:20885	overlapping_locus	4.32324
ENSG00000198563.14	protein_coding	DDX39B	1.54895	7.09e-19	1.98e-15	HGNC:13917	ncRNA_host	8.7742
ENSG00000110171.20	protein_coding	TRIM3	1.54878	1.85e-13	3.25e-11	HGNC:10064	OTTHUMG00000133405.5	4.1642
ENSG00000185946.16	protein_coding	RNPC3	1.54717	1.54e-12	1.73e-10	HGNC:18666	overlapping_locus	4.46769
ENSG00000160602.14	protein_coding	NEK8	1.54611	7.99e-06	6.97e-05	HGNC:13387	overlapping_locus	1.96382
ENSG00000270001.1	lncRNA	RP11-218C14.8	1.54464	0.0139299	0.0368651	overlapping_locus	OTTHUMG00000184119.1	-0.016116
ENSG00000267106.8	lncRNA	ZNF561-AS1	1.54329	1.02e-05	8.6e-05	HGNC:27613	OTTHUMG00000180135.7	2.23445
ENSG00000068137.15	protein_coding	PLEKHH3	1.54318	1.76e-09	5.75e-08	HGNC:26105	OTTHUMG00000180641.3	3.26401
ENSG00000185917.14	protein_coding	SETD4	1.54282	4.19e-11	2.4e-09	HGNC:1258	overlapping_locus	3.77566
ENSG00000143554.14	protein_coding	SLC27A3	1.5428	2.94e-06	3.02e-05	HGNC:10997	overlapping_locus	2.04879
ENSG00000203709.12	lncRNA	MIR29B2CHG	1.54259	7.26e-08	1.31e-06	HGNC:32018	ncRNA_host	4.73185
ENSG00000129946.11	protein_coding	SHC2	1.54206	0.00755094	0.0223049	HGNC:29869	OTTHUMG00000180545.10	-0.858029
ENSG00000010361.14	protein_coding	FUZ	1.54203	0.0126023	0.0340134	HGNC:26219	OTTHUMG00000167281.4	0.36496
ENSG00000184307.17	protein_coding	ZDHHC23	1.54113	3.49e-06	3.49e-05	HGNC:28654	OTTHUMG00000159335.3	2.04881
ENSG00000106089.12	protein_coding	STX1A	1.53756	2.34e-11	1.52e-09	HGNC:11433	OTTHUMG00000137422.4	5.69339
ENSG00000225828.1	protein_coding	FAM229A	1.5368	1.58e-09	5.2e-08	HGNC:44652	OTTHUMG00000007587.6	3.2345
ENSG00000249437.8	protein_coding	NAIP	1.53491	1.4e-07	2.32e-06	HGNC:7634	OTTHUMG00000163318.7	3.61385
ENSG00000244879.8	lncRNA	GABPB1-AS1	1.53455	3.39e-10	1.44e-08	HGNC:44157	ncRNA_host	5.88718
ENSG00000143847.15	protein_coding	PPFIA4	1.53323	6.18e-07	7.99e-06	HGNC:9248	OTTHUMG00000042123.4	3.26483
ENSG00000115282.21	protein_coding	TTC31	1.53264	1.48e-11	1.06e-09	HGNC:25759	OTTHUMG00000152887.2	4.22376
ENSG00000269825.2	protein_coding	CTD-3099C6.13	1.53184	5.8e-09	1.56e-07	overlapping_locus		5.6714
ENSG00000166436.17	protein_coding	TRIM66	1.53182	4.13e-08	8.17e-07	HGNC:29005	OTTHUMG00000150481.6	3.14268
ENSG00000258441.1	lncRNA	LINC00641	1.53131	2.24e-11	1.46e-09	HGNC:27511	OTTHUMG00000170756.1	5.0307
ENSG00000131067.17	protein_coding	GGT7	1.53088	1.46e-06	1.66e-05	HGNC:4259	OTTHUMG00000032314.8	1.22415
ENSG00000141391.14	protein_coding	PRELID3A	1.52847	0.000300742	0.00147735	HGNC:24639	OTTHUMG00000131694.5	1.11559
ENSG00000169718.18	protein_coding	DUS1L	1.52805	6.53e-10	2.49e-08	HGNC:30086	OTTHUMG00000178525.4	4.82603
ENSG00000104859.15	protein_coding	CLASRP	1.52619	8.89e-13	1.11e-10	HGNC:17731	ncRNA_host	4.8119
ENSG00000187860.11	protein_coding	CCDC157	1.52574	0.00939081	0.0267753	HGNC:33854	OTTHUMG00000151007.3	0.496343
ENSG00000179304.17	protein_coding	FAM156B	1.52557	0.00043069	0.00199498	HGNC:31962	OTTHUMG00000188219.4	4.52985
ENSG00000108352.13	protein_coding	RAPGEFL1	1.52431	0.00203639	0.00744067	HGNC:17428	ncRNA_host	1.77824
ENSG00000010322.16	protein_coding	NISCH	1.52352	1.48e-13	2.72e-11	HGNC:18006	OTTHUMG00000158571.3	5.5875
ENSG00000271971.1	lncRNA	CTD-2006H14.2	1.52152	0.00810517	0.023638	OTTHUMG00000185503.1		-0.0636458
ENSG00000009950.16	protein_coding	MLXIPL	1.52144	7.84e-07	9.77e-06	HGNC:12744	overlapping_locus	1.83829
ENSG00000247828.8	lncRNA	TMEM161B-AS1	1.52123	5.58e-06	5.16e-05	HGNC:43839	ncRNA_host	4.42
ENSG00000236144.8	lncRNA	TMEM147-AS1	1.52114	1.52e-06	1.72e-05	HGNC:51273	OTTHUMG00000048104.5	2.55842
ENSG00000197119.13	protein_coding	SLC25A29	1.52099	4.72e-11	2.67e-09	HGNC:20116	overlapping_locus	4.47267
ENSG00000065029.15	protein_coding	ZNF76	1.52075	5.19e-14	1.13e-11	HGNC:13149	OTTHUMG00000014564.5	5.747
ENSG00000168096.15	protein_coding	ANKS3	1.52045	5.85e-08	1.09e-06	HGNC:29422	overlapping_locus	2.95156
ENSG00000196268.12	protein_coding	ZNF493	1.51913	3.32e-06	3.34e-05	HGNC:23708	overlapping_locus	4.09527
ENSG00000142675.18	protein_coding	CNKSR1	1.51773	0.00307445	0.0105106	HGNC:19700	OTTHUMG00000007541.5	0.899327
ENSG00000115687.14	protein_coding	PASK	1.5165	8.19e-08	1.45e-06	HGNC:17270	OTTHUMG00000133392.4	2.65258
ENSG00000267368.1	protein_coding	UPK3BL1	1.5161	0.00947076	0.0269482	HGNC:37278	overlapping_locus	3.52245
ENSG00000245532.9	lncRNA	NEAT1	1.51559	6.8e-08	1.24e-06	HGNC:30815	ncRNA_host	10.4032
ENSG00000204410.16	protein_coding	MSH5	1.51506	1.25e-10	6.05e-09	HGNC:7328	overlapping_locus	4.10947
ENSG00000233237.8	lncRNA	LINC00472	1.51502	1.62e-11	1.13e-09	HGNC:21380	ncRNA_host	6.81067
ENSG00000185829.18	protein_coding	ARL17A	1.51403	5.64e-08	1.05e-06	HGNC:24096	OTTHUMG00000132817.4	4.20882
ENSG00000264112.1	lncRNA	RP11-159D12.2	1.51372	1.03e-11	7.84e-10	overlapping_locus	OTTHUMG00000178780.1	5.64398
ENSG00000120832.10	protein_coding	MTERF2	1.51273	8.56e-11	4.37e-09	HGNC:30779	OTTHUMG00000170007.4	3.54449
ENSG00000204536.14	protein_coding	CCHCR1	1.51266	1.17e-09	4.05e-08	HGNC:13930	OTTHUMG00000031112.9	4.52737
ENSG00000185278.15	protein_coding	ZBTB37	1.5122	1.97e-10	9e-09	HGNC:28365	OTTHUMG00000037274.5	5.03739
ENSG00000267940.1	lncRNA	RP11-290F24.6	1.51052	0.00569332	0.0176477	OTTHUMG00000183056.1		0.139038
ENSG00000228727.9	protein_coding	SAPCD1	1.51017	0.00405021	0.0132559	HGNC:13938	overlapping_locus	0.6827
ENSG00000160201.12	protein_coding	U2AF1	1.51016	0.00203559	0.00744067	HGNC:12453	OTTHUMG00000086836.3	5.47591
ENSG00000197217.13	protein_coding	ENTPD4	1.50964	1.25e-13	2.36e-11	HGNC:14573	overlapping_locus	6.31128
ENSG00000160781.17	protein_coding	PAQR6	1.50932	0.000115992	0.00065964	HGNC:30132	OTTHUMG00000017490.7	0.571343
ENSG00000228434.1	lncRNA	AC004951.6	1.50905	0.00567305	0.0175933	overlapping_locus	OTTHUMG00000155268.1	1.73733
ENSG00000145107.16	protein_coding	TM4SF19	1.50679	6.27e-05	0.000389454	HGNC:25167	overlapping_locus	1.55097
ENSG00000179532.13	protein_coding	DNHD1	1.50451	5.65e-10	2.21e-08	HGNC:26532	overlapping_locus	4.49322
ENSG00000287778.1	lncRNA	RP11-281P23.3	1.50432	0.000381234	0.00179846	OTTHUMG00000195191.1		1.22379
ENSG00000214029.6	protein_coding	ZNF891	1.50312	4.88e-07	6.52e-06	HGNC:38709	OTTHUMG00000167943.4	4.15398
ENSG00000134253.10	protein_coding	TRIM45	1.50269	5.44e-05	0.000347485	HGNC:19018	OTTHUMG00000012119.5	1.56572
ENSG00000044446.12	protein_coding	PHKA2	1.50256	2.63e-13	4.35e-11	HGNC:8926	ncRNA_host	4.63803
ENSG00000285669.1	lncRNA	RP11-51J9.7	1.50137	0.0138558	0.0367213	overlapping_locus	OTTHUMG00000192824.1	0.385689
ENSG00000270012.1	lncRNA	LL0XNC01-7P3.1	1.5008	0.00102122	0.00415718	overlapping_locus	OTTHUMG00000184084.1	1.88703
ENSG00000167524.16	protein_coding	RSKR	1.49933	1.62e-08	3.7e-07	HGNC:26314	overlapping_locus	3.03764
ENSG00000242258.1	lncRNA	LINC00996	1.49897	0.00128065	0.00502737	HGNC:27800	OTTHUMG00000158321.1	-0.670347
ENSG00000139044.12	protein_coding	B4GALNT3	1.49889	6.62e-06	5.95e-05	HGNC:24137	OTTHUMG00000129283.7	2.68545
ENSG00000183426.17	protein_coding	NPIPA1	1.49761	3.83e-09	1.11e-07	HGNC:7909	ncRNA_host	4.61274
ENSG00000128191.16	protein_coding	DGCR8	1.49669	4.71e-14	1.07e-11	HGNC:2847	ncRNA_host	5.26751
ENSG00000005206.17	protein_coding	SPPL2B	1.49643	1.17e-09	4.05e-08	HGNC:30627	overlapping_locus	3.7653
ENSG00000128309.17	protein_coding	MPST	1.49632	9.64e-11	4.78e-09	HGNC:7223	OTTHUMG00000150543.2	4.3587
ENSG00000129566.13	protein_coding	TEP1	1.49591	5.21e-10	2.07e-08	HGNC:11726	OTTHUMG00000029515.7	4.5898
ENSG00000169914.6	protein_coding	OTUD3	1.49357	8.08e-12	6.53e-10	HGNC:29038	OTTHUMG00000002696.2	5.00324
ENSG00000231721.7	lncRNA	LINC-PINT	1.49325	7.94e-06	6.94e-05	HGNC:26885	ncRNA_host	3.77931
ENSG00000172732.12	protein_coding	MUS81	1.49295	2e-09	6.39e-08	HGNC:29814	OTTHUMG00000166633.5	4.3874
ENSG00000188529.15	protein_coding	SRSF10	1.49212	6.36e-18	8.52e-15	HGNC:16713	OTTHUMG00000013893.5	8.25191
ENSG00000160051.12	protein_coding	IQCC	1.491	3.64e-05	0.000248498	HGNC:25545	OTTHUMG00000005739.4	1.95104
ENSG00000175787.17	protein_coding	ZNF169	1.48785	6.09e-05	0.000380937	HGNC:12957	OTTHUMG00000020264.4	1.48266
ENSG00000245571.7	lncRNA	FAM111A-DT	1.48717	0.00171684	0.00643612	HGNC:53752	overlapping_locus	0.838039
ENSG00000197530.13	protein_coding	MIB2	1.48716	1.03e-07	1.79e-06	HGNC:30577	OTTHUMG00000074647.10	4.16476
ENSG00000176593.8	lncRNA	CTD-2368P22.1	1.48659	1.74e-08	3.93e-07	OTTHUMG00000169805.2		4.23334
ENSG00000196584.3	protein_coding	XRCC2	1.48602	4.24e-14	9.71e-12	HGNC:12829	OTTHUMG00000151470.2	5.40489
ENSG00000188185.13	lncRNA	LINC00265	1.48541	0.00205393	0.00748352	HGNC:28019	ncRNA_host	0.457569
ENSG00000286964.1	lncRNA	RP4-809E13.5	1.48449	1.85e-05	0.000141298	OTTHUMG00000195021.1		2.10721
ENSG00000196739.15	protein_coding	COL27A1	1.48411	1.89e-07	2.99e-06	HGNC:22986	ncRNA_host	3.40532
ENSG00000134245.18	protein_coding	WNT2B	1.48234	3.85e-06	3.78e-05	HGNC:12781	OTTHUMG00000011157.3	2.55051
ENSG00000196724.13	protein_coding	ZNF418	1.48182	1.47e-05	0.000117052	HGNC:20647	OTTHUMG00000183448.3	2.92617
ENSG00000142623.11	protein_coding	PADI1	1.48103	0.00820061	0.0238616	HGNC:18367	OTTHUMG00000002294.5	0.641753
ENSG00000157036.13	protein_coding	EXOG	1.48081	1.35e-09	4.6e-08	HGNC:3347	OTTHUMG00000131295.7	3.96183
ENSG00000149927.18	protein_coding	DOC2A	1.48007	0.0124113	0.0336009	HGNC:2985	OTTHUMG00000132109.9	0.437048
ENSG00000204859.13	protein_coding	ZBTB48	1.4789	2.59e-07	3.81e-06	HGNC:4930	OTTHUMG00000001438.5	3.22997
ENSG00000064687.13	protein_coding	ABCA7	1.47878	2.5e-07	3.72e-06	HGNC:37	OTTHUMG00000167547.10	3.1782
ENSG00000257621.8	lncRNA	PSMA3-AS1	1.47861	4.74e-13	6.71e-11	HGNC:26445	ncRNA_host	5.55913
ENSG00000171121.16	protein_coding	KCNMB3	1.47848	0.00848923	0.024569	HGNC:6287	overlapping_locus	1.3007
ENSG00000142330.20	protein_coding	CAPN10	1.47755	1.71e-05	0.000132988	HGNC:1477	overlapping_locus	2.56283
ENSG00000067836.13	protein_coding	ROGDI	1.47669	0.00113532	0.00453668	HGNC:29478	overlapping_locus	1.85011
ENSG00000273018.7	lncRNA	FAM106A	1.47638	9.93e-05	0.00057801	HGNC:25682	overlapping_locus	3.30764
ENSG00000273213.4	protein_coding	H3-2	1.47507	3.91e-07	5.45e-06	HGNC:32060	overlapping_locus	3.23534
ENSG00000147454.14	protein_coding	SLC25A37	1.47439	6.8e-13	9.1e-11	HGNC:29786	OTTHUMG00000163865.2	8.04318
ENSG00000102385.13	protein_coding	DRP2	1.47417	8.26e-05	0.000492287	HGNC:3032	OTTHUMG00000022020.3	2.00774
ENSG00000159905.15	protein_coding	ZNF221	1.47373	0.00100913	0.00411195	HGNC:13014	OTTHUMG00000182214.3	2.91582
ENSG00000143224.18	protein_coding	PPOX	1.4737	1.53e-06	1.74e-05	HGNC:9280	OTTHUMG00000034342.4	2.81934
ENSG00000105519.18	protein_coding	CAPS	1.47313	0.00645389	0.0195503	HGNC:1487	overlapping_locus	0.443613
ENSG00000166432.15	protein_coding	ZMAT1	1.4708	1.83e-08	4.09e-07	HGNC:29377	OTTHUMG00000022044.4	2.82391
ENSG00000177685.17	protein_coding	CRACR2B	1.47036	0.00172585	0.00646701	HGNC:28703	OTTHUMG00000165267.8	2.77947
ENSG00000105479.16	protein_coding	ODAD1	1.4701	0.00710538	0.021221	HGNC:26560	OTTHUMG00000156161.5	1.63531
ENSG00000151849.16	protein_coding	CENPJ	1.46916	1.07e-11	8.1e-10	HGNC:17272	OTTHUMG00000016595.2	5.22614
ENSG00000145949.11	protein_coding	MYLK4	1.46909	0.0109243	0.0302876	HGNC:27972	OTTHUMG00000014121.5	0.121971
ENSG00000166762.19	protein_coding	CATSPER2	1.4689	5.8e-05	0.000366288	HGNC:18810	ncRNA_host	1.55742
ENSG00000173559.15	protein_coding	NABP1	1.46836	3.71e-13	5.84e-11	HGNC:26232	ncRNA_host	7.41974
ENSG00000174365.20	lncRNA	SNHG11	1.46681	8.16e-05	0.00048719	HGNC:25046	ncRNA_host	1.85558
ENSG00000240303.8	protein_coding	ACAD11	1.46606	2.35e-06	2.49e-05	HGNC:30211	overlapping_locus	2.85262
ENSG00000072778.20	protein_coding	ACADVL	1.46407	1.64e-11	1.14e-09	HGNC:92	OTTHUMG00000102157.25	7.10263
ENSG00000013441.16	protein_coding	CLK1	1.46317	6.63e-13	8.94e-11	HGNC:2068	ncRNA_host	6.24711
ENSG00000100299.18	protein_coding	ARSA	1.46221	2.83e-08	5.89e-07	HGNC:713	OTTHUMG00000150180.4	2.65448
ENSG00000186862.20	protein_coding	PDZD7	1.4621	0.000581293	0.00256748	HGNC:26257	OTTHUMG00000018916.7	1.06299
ENSG00000149311.20	protein_coding	ATM	1.46165	8.95e-13	1.11e-10	HGNC:795	OTTHUMG00000166480.7	7.2073
ENSG00000203999.9	lncRNA	LINC01270	1.46037	3.12e-06	3.19e-05	HGNC:27658	OTTHUMG00000032719.15	1.79698
ENSG00000197961.12	protein_coding	ZNF121	1.45999	5.62e-15	1.81e-12	HGNC:12904	OTTHUMG00000180134.4	7.26352
ENSG00000187741.15	protein_coding	FANCA	1.45909	7.27e-10	2.74e-08	HGNC:3582	OTTHUMG00000173049.7	4.44093
ENSG00000109920.13	protein_coding	FNBP4	1.45898	6.37e-17	5.92e-14	HGNC:19752	ncRNA_host	6.73108
ENSG00000188352.12	protein_coding	FOCAD	1.45528	5.06e-06	4.76e-05	HGNC:23377	ncRNA_host	2.38921
ENSG00000225975.7	lncRNA	LINC01534	1.45484	0.000357889	0.00170837	HGNC:51281	OTTHUMG00000048158.4	1.61637
ENSG00000101391.21	protein_coding	CDK5RAP1	1.45381	5.13e-12	4.42e-10	HGNC:15880	OTTHUMG00000032256.6	4.92515
ENSG00000069493.15	protein_coding	CLEC2D	1.45366	3.9e-06	3.82e-05	HGNC:14351	overlapping_locus	1.84828
ENSG00000010310.9	protein_coding	GIPR	1.45285	7.49e-05	0.000452611	HGNC:4271	ncRNA_host	1.21061
ENSG00000126562.17	protein_coding	WNK4	1.45192	0.00410287	0.013402	HGNC:14544	OTTHUMG00000180650.3	0.82794
ENSG00000166707.12	protein_coding	ZCCHC18	1.45094	0.00324753	0.0109922	HGNC:32459	OTTHUMG00000022123.6	0.662535
ENSG00000203896.10	protein_coding	LIME1	1.4509	0.000148937	0.000811666	HGNC:26016	overlapping_locus	2.21278
ENSG00000002016.18	protein_coding	RAD52	1.44986	9.26e-10	3.35e-08	HGNC:9824	overlapping_locus	3.4558
ENSG00000260563.3	lncRNA	RP13-516M14.1	1.44934	0.00205689	0.00749104	OTTHUMG00000176101.1		0.90779
ENSG00000094631.21	protein_coding	HDAC6	1.44823	3.21e-15	1.1e-12	HGNC:14064	OTTHUMG00000034496.8	5.87072
ENSG00000168779.20	protein_coding	SHOX2	1.44792	4.19e-12	3.83e-10	HGNC:10854	OTTHUMG00000158755.7	4.3385
ENSG00000272734.1	lncRNA	ADIRF-AS1	1.44684	5.03e-06	4.73e-05	HGNC:45127	overlapping_locus	2.9646
ENSG00000082512.15	protein_coding	TRAF5	1.4446	3.43e-12	3.28e-10	HGNC:12035	OTTHUMG00000036997.1	5.2086
ENSG00000115112.8	protein_coding	TFCP2L1	1.44403	0.00659142	0.0199063	HGNC:17925	OTTHUMG00000131443.3	0.488269
ENSG00000214248.2	lncRNA	CTD-3193O13.12	1.44395	0.00222754	0.0080252	OTTHUMG00000182572.2		0.565538
ENSG00000159588.15	protein_coding	CCDC17	1.44379	2.67e-05	0.000191597	HGNC:26574	OTTHUMG00000007822.8	1.16788
ENSG00000263412.1	lncRNA	NFE2L1-DT	1.44361	0.0144283	0.0379321	HGNC:54812	OTTHUMG00000178705.1	0.461709
ENSG00000204920.11	protein_coding	ZNF155	1.44319	5.35e-11	2.93e-09	HGNC:12940	OTTHUMG00000182215.4	4.01172
ENSG00000109046.15	protein_coding	WSB1	1.44247	5.15e-16	2.97e-13	HGNC:19221	OTTHUMG00000132293.7	6.74153
ENSG00000166532.16	protein_coding	RIMKLB	1.44129	7.34e-13	9.53e-11	HGNC:29228	overlapping_locus	4.91004
ENSG00000121310.17	protein_coding	ECHDC2	1.44032	5.45e-12	4.65e-10	HGNC:23408	overlapping_locus	5.34395
ENSG00000071894.17	protein_coding	CPSF1	1.43642	2.46e-11	1.58e-09	HGNC:2324	ncRNA_host	5.47086
ENSG00000102125.16	protein_coding	TAZ	1.43622	5.77e-10	2.25e-08	HGNC:11577	OTTHUMG00000033190.38	4.17148
ENSG00000248019.3	lncRNA	FAM13A-AS1	1.43586	1.18e-05	9.68e-05	HGNC:19370	ncRNA_host	1.7141
ENSG00000106701.13	protein_coding	FSD1L	1.43582	5e-07	6.66e-06	HGNC:13753	overlapping_locus	3.73968
ENSG00000215039.7	lncRNA	CD27-AS1	1.43402	1.87e-07	2.96e-06	HGNC:43896	OTTHUMG00000168315.5	2.61513
ENSG00000187951.11	lncRNA	RP5-1086D14.6	1.43392	9.14e-13	1.11e-10	ncRNA_host	overlapping_locus	4.38723
ENSG00000234284.7	protein_coding	ZNF879	1.4312	7.81e-05	0.000468728	HGNC:37273	OTTHUMG00000163596.3	2.18975
ENSG00000196873.16	protein_coding	CBWD3	1.43075	4.38e-07	5.97e-06	HGNC:18519	OTTHUMG00000184383.3	3.98757
ENSG00000177084.18	protein_coding	POLE	1.42987	2.27e-15	8.31e-13	HGNC:9177	OTTHUMG00000168045.7	5.80398
ENSG00000267745.1	lncRNA	RP11-686D22.8	1.42941	0.000111489	0.000638657	overlapping_locus	OTTHUMG00000179887.1	2.26212
ENSG00000100023.20	protein_coding	PPIL2	1.42915	5.54e-07	7.26e-06	HGNC:9261	overlapping_locus	4.63714
ENSG00000106404.14	protein_coding	CLDN15	1.42863	7.49e-07	9.4e-06	HGNC:2036	OTTHUMG00000150512.4	2.44711
ENSG00000088538.13	protein_coding	DOCK3	1.42828	2.47e-07	3.68e-06	HGNC:2989	ncRNA_host	3.44097
ENSG00000157680.16	protein_coding	DGKI	1.42822	0.000159986	0.000860423	HGNC:2855	OTTHUMG00000155697.5	1.98183
ENSG00000272825.1	lncRNA	LL21NC02-1C16.2	1.42782	0.0138618	0.0367256	OTTHUMG00000186258.1		-0.908063
ENSG00000149930.18	protein_coding	TAOK2	1.42664	1.88e-13	3.27e-11	HGNC:16835	OTTHUMG00000132111.4	5.24615
ENSG00000244588.6	protein_coding	RAD21L1	1.4264	0.01213	0.032978	HGNC:16271	overlapping_locus	-0.42111
ENSG00000104936.20	protein_coding	DMPK	1.42321	7.15e-12	5.95e-10	HGNC:2933	overlapping_locus	4.43837
ENSG00000167702.13	protein_coding	KIFC2	1.42275	9.54e-07	1.16e-05	HGNC:29530	OTTHUMG00000165133.6	3.61241
ENSG00000176715.17	protein_coding	ACSF3	1.42254	1.99e-07	3.12e-06	HGNC:27288	OTTHUMG00000138044.16	3.69813
ENSG00000162601.11	protein_coding	MYSM1	1.42122	4.18e-10	1.73e-08	HGNC:29401	OTTHUMG00000009533.4	5.16803
ENSG00000089091.16	protein_coding	DZANK1	1.4204	0.000975622	0.00400273	HGNC:15858	overlapping_locus	1.99769
ENSG00000177025.3	protein_coding	C19orf18	1.41912	0.00511689	0.0161438	HGNC:28642	OTTHUMG00000183450.1	-0.536974
ENSG00000106479.11	protein_coding	ZNF862	1.41829	5.57e-10	2.19e-08	HGNC:34519	overlapping_locus	4.43918
ENSG00000186594.14	lncRNA	MIR22HG	1.4173	2.09e-12	2.2e-10	HGNC:28219	ncRNA_host	5.09223
ENSG00000188566.15	protein_coding	NDOR1	1.41679	1.11e-07	1.9e-06	HGNC:29838	OTTHUMG00000020986.4	4.11891
ENSG00000178950.17	protein_coding	GAK	1.41642	4.73e-12	4.16e-10	HGNC:4113	OTTHUMG00000088301.6	4.90532
ENSG00000247095.3	lncRNA	MIR210HG	1.41518	3.96e-06	3.87e-05	HGNC:39524	ncRNA_host	2.62638
ENSG00000182141.10	protein_coding	ZNF708	1.4143	2.73e-06	2.85e-05	HGNC:12945	OTTHUMG00000182841.3	3.71068
ENSG00000124193.16	protein_coding	SRSF6	1.41247	4.51e-20	3.77e-16	HGNC:10788	overlapping_locus	8.3047
ENSG00000124357.13	protein_coding	NAGK	1.40947	8.04e-10	2.97e-08	HGNC:17174	OTTHUMG00000153239.26	5.28457
ENSG00000014914.21	protein_coding	MTMR11	1.4094	9.01e-11	4.54e-09	HGNC:24307	OTTHUMG00000012207.8	4.55353
ENSG00000181873.13	protein_coding	IBA57	1.40913	0.0010658	0.00431242	HGNC:27302	OTTHUMG00000039769.3	2.74511
ENSG00000100151.16	protein_coding	PICK1	1.4088	3.94e-06	3.86e-05	HGNC:9394	OTTHUMG00000151159.4	2.3921
ENSG00000099326.9	protein_coding	MZF1	1.40852	1.49e-05	0.000118023	HGNC:13108	OTTHUMG00000183550.3	3.9769
ENSG00000233006.8	lncRNA	MIR3936HG	1.40673	0.00348009	0.0116428	HGNC:40538	ncRNA_host	1.38084
ENSG00000174669.12	protein_coding	SLC29A2	1.40669	2.02e-09	6.46e-08	HGNC:11004	OTTHUMG00000169056.2	3.50054
ENSG00000283341.2	lncRNA	RP11-472I20.4	1.40598	0.00545268	0.0169981	ncRNA_host	overlapping_locus	0.924733
ENSG00000167280.17	protein_coding	ENGASE	1.40592	1.24e-06	1.45e-05	HGNC:24622	OTTHUMG00000167714.5	2.65825
ENSG00000259891.1	lncRNA	CTA-204B4.2	1.40524	3.71e-05	0.000252428	OTTHUMG00000164214.2		1.74163
ENSG00000213930.12	protein_coding	GALT	1.40492	7.52e-12	6.16e-10	HGNC:4135	overlapping_locus	4.38695
ENSG00000175309.15	protein_coding	PHYKPL	1.40468	4.63e-08	9.02e-07	HGNC:28249	OTTHUMG00000130892.6	3.83361
ENSG00000100941.9	protein_coding	PNN	1.40404	5.68e-14	1.22e-11	HGNC:9162	OTTHUMG00000028821.6	7.83466
ENSG00000258839.4	protein_coding	MC1R	1.40359	0.00160247	0.0060672	HGNC:6929	overlapping_locus	1.40162
ENSG00000149922.11	protein_coding	TBX6	1.40204	0.00339467	0.0114072	HGNC:11605	OTTHUMG00000132115.6	-0.203948
ENSG00000236088.10	lncRNA	COX10-AS1	1.40191	4.34e-10	1.78e-08	HGNC:38873	overlapping_locus	3.61036
ENSG00000131368.8	protein_coding	MRPS25	1.40145	3.27e-11	1.97e-09	HGNC:14511	OTTHUMG00000129836.5	4.40358
ENSG00000255423.1	protein_coding	EBLN2	1.40113	0.0097974	0.0277455	HGNC:25493	overlapping_locus	0.818347
ENSG00000267169.2	lncRNA	ADGRL1-AS1	1.401	5.56e-05	0.000353978	HGNC:55309	OTTHUMG00000182142.3	1.35024
ENSG00000100650.16	protein_coding	SRSF5	1.40091	8.1e-17	6.16e-14	HGNC:10787	OTTHUMG00000171235.6	7.14242
ENSG00000196705.8	protein_coding	ZNF431	1.39889	1.69e-08	3.83e-07	HGNC:20809	overlapping_locus	5.32224
ENSG00000105136.21	protein_coding	ZNF419	1.39819	6.58e-09	1.76e-07	HGNC:20648	overlapping_locus	3.92864
ENSG00000173275.13	protein_coding	ZNF449	1.39805	3.99e-11	2.29e-09	HGNC:21039	OTTHUMG00000022478.2	3.85576
ENSG00000012822.16	protein_coding	CALCOCO1	1.39694	2.98e-13	4.84e-11	HGNC:29306	OTTHUMG00000170095.5	6.00966
ENSG00000067191.16	protein_coding	CACNB1	1.39609	1.77e-07	2.83e-06	HGNC:1401	OTTHUMG00000133217.5	3.26768
ENSG00000114923.17	protein_coding	SLC4A3	1.39503	4.51e-06	4.32e-05	HGNC:11029	OTTHUMG00000059238.21	1.61377
ENSG00000160959.8	protein_coding	LRRC14	1.39498	7.23e-09	1.9e-07	HGNC:20419	OTTHUMG00000165179.4	4.13785
ENSG00000204348.10	protein_coding	DXO	1.39456	7.79e-09	2.03e-07	HGNC:2992	OTTHUMG00000031272.4	3.76624
ENSG00000178295.15	protein_coding	GEN1	1.39437	2.22e-10	1e-08	HGNC:26881	OTTHUMG00000121173.6	4.99263
ENSG00000246982.7	lncRNA	RP1-179N16.6	1.39422	0.0102098	0.0287091	OTTHUMG00000166301.2		0.360624
ENSG00000149050.10	protein_coding	ZNF214	1.39307	0.000758117	0.00321441	HGNC:13006	OTTHUMG00000165618.2	2.0502
ENSG00000253361.3	lncRNA	RP11-675F6.4	1.39247	0.00395267	0.0129757	overlapping_locus	OTTHUMG00000163994.4	0.348086
ENSG00000258890.7	protein_coding	CEP95	1.39162	1.3e-10	6.23e-09	HGNC:25141	OTTHUMG00000179174.7	5.26034
ENSG00000153157.13	protein_coding	SYCP2L	1.38995	4.74e-05	0.000310512	HGNC:21537	overlapping_locus	2.23013
ENSG00000268471.6	lncRNA	MIR4453HG	1.3891	0.000199312	0.00104079	HGNC:25288	ncRNA_host	2.21852
ENSG00000111863.13	protein_coding	ADTRP	1.38902	0.00969231	0.0274804	HGNC:21214	OTTHUMG00000014260.4	-0.26504
ENSG00000178922.18	protein_coding	HYI	1.38692	1.19e-11	8.9e-10	HGNC:26948	OTTHUMG00000007502.3	5.25351
ENSG00000165568.18	protein_coding	AKR1E2	1.38622	0.0135968	0.036138	HGNC:23437	OTTHUMG00000017577.12	1.36758
ENSG00000267530.3	lncRNA	LINC01836	1.38604	0.0134923	0.0359057	HGNC:52652	OTTHUMG00000181788.7	0.721706
ENSG00000286707.1	lncRNA	RP11-499P9.1	1.38538	0.00212386	0.00770309	OTTHUMG00000195616.1		-0.0881276
ENSG00000132323.9	protein_coding	ILKAP	1.38479	4.1e-08	8.12e-07	HGNC:15566	OTTHUMG00000133334.4	3.68422
ENSG00000273329.1	lncRNA	RP11-448A19.1	1.38478	0.00093912	0.00387387	OTTHUMG00000186330.1		2.60129
ENSG00000233527.9	lncRNA	ZNF529-AS1	1.38242	1.97e-05	0.000149101	HGNC:51275	OTTHUMG00000048152.6	2.2169
ENSG00000281026.1	lncRNA	N4BP2L2-IT2	1.38217	0.00179308	0.00666668	HGNC:25038	OTTHUMG00000189577.1	1.98556
ENSG00000166261.11	protein_coding	ZNF202	1.38131	9.31e-12	7.38e-10	HGNC:12994	OTTHUMG00000166008.3	4.7083
ENSG00000116754.13	protein_coding	SRSF11	1.38122	2.44e-13	4.09e-11	HGNC:10782	OTTHUMG00000009342.4	7.85569
ENSG00000196943.14	protein_coding	NOP9	1.38084	7.45e-10	2.79e-08	HGNC:19826	overlapping_locus	5.29127
ENSG00000177082.13	protein_coding	WDR73	1.38044	9.13e-11	4.59e-09	HGNC:25928	ncRNA_host	4.32993
ENSG00000108963.19	protein_coding	DPH1	1.38006	1.65e-08	3.76e-07	HGNC:3003	overlapping_locus	4.09031
ENSG00000136378.15	protein_coding	ADAMTS7	1.37977	0.010988	0.0304272	HGNC:223	OTTHUMG00000172907.2	0.700208
ENSG00000269609.6	lncRNA	C10orf95-AS1	1.37887	7.6e-06	6.69e-05	HGNC:45238	OTTHUMG00000182529.6	2.21966
ENSG00000250486.5	lncRNA	FAM218A	1.37764	0.00571355	0.0176894	HGNC:26466	OTTHUMG00000161252.1	0.841048
ENSG00000234617.2	lncRNA	SNRK-AS1	1.37727	0.0126169	0.0340386	HGNC:41269	OTTHUMG00000156490.3	0.177776
ENSG00000115657.14	protein_coding	ABCB6	1.37661	1.14e-08	2.75e-07	HGNC:47	overlapping_locus	3.22185
ENSG00000165028.12	protein_coding	NIPSNAP3B	1.37442	0.00710884	0.0212238	HGNC:23641	OTTHUMG00000020414.4	-0.163953
ENSG00000106077.19	protein_coding	ABHD11	1.37442	1.74e-06	1.92e-05	HGNC:16407	OTTHUMG00000130029.4	2.45462
ENSG00000124602.10	protein_coding	UNC5CL	1.37399	0.00742531	0.0219981	HGNC:21203	overlapping_locus	0.928736
ENSG00000170917.14	protein_coding	NUDT6	1.3739	1.48e-07	2.44e-06	HGNC:8053	OTTHUMG00000039507.7	3.88752
ENSG00000160613.14	protein_coding	PCSK7	1.37323	1.2e-11	8.9e-10	HGNC:8748	OTTHUMG00000165640.7	5.63713
ENSG00000251867.4	lncRNA	RP11-48B3.5	1.37308	0.00816047	0.0237771	ncRNA_host	OTTHUMG00000185497.2	-0.506955
ENSG00000137877.10	protein_coding	SPTBN5	1.37258	0.00782978	0.0229784	HGNC:15680	ncRNA_host	1.01603
ENSG00000144026.12	protein_coding	ZNF514	1.37059	4.21e-12	3.83e-10	HGNC:25894	overlapping_locus	5.52987
ENSG00000143387.14	protein_coding	CTSK	1.36747	2.3e-07	3.47e-06	HGNC:2536	OTTHUMG00000035008.4	2.96527
ENSG00000138738.11	protein_coding	PRDM5	1.36625	1.97e-09	6.34e-08	HGNC:9349	overlapping_locus	4.36835
ENSG00000185864.17	protein_coding	NPIPB4	1.36599	1.2e-05	9.87e-05	HGNC:41985	overlapping_locus	4.1466
ENSG00000124181.14	protein_coding	PLCG1	1.36558	7.07e-17	6.16e-14	HGNC:9065	ncRNA_host	6.97873
ENSG00000254536.2	protein_coding	RP11-108K14.8	1.36492	6.8e-05	0.000416937	overlapping_locus	OTTHUMG00000019323.3	2.39016
ENSG00000130827.6	protein_coding	PLXNA3	1.36312	3.46e-12	3.29e-10	HGNC:9101	OTTHUMG00000033290.6	6.30707
ENSG00000101199.13	protein_coding	ARFGAP1	1.36165	2.91e-11	1.79e-09	HGNC:15852	ncRNA_host	5.63784
ENSG00000148343.19	protein_coding	MIGA2	1.35891	7.82e-07	9.76e-06	HGNC:23621	OTTHUMG00000020770.10	3.54819
ENSG00000146063.20	protein_coding	TRIM41	1.35869	4.5e-12	4.02e-10	HGNC:19013	OTTHUMG00000130965.10	5.5185
ENSG00000144802.11	protein_coding	NFKBIZ	1.35857	7.56e-12	6.17e-10	HGNC:29805	OTTHUMG00000159194.18	6.13013
ENSG00000214655.11	protein_coding	ZSWIM8	1.35836	1.02e-11	7.84e-10	HGNC:23528	overlapping_locus	5.51907
ENSG00000257315.3	protein_coding	ZBED6	1.35774	2.32e-05	0.000169927	HGNC:33273	overlapping_locus	7.76064
ENSG00000172687.14	protein_coding	ZNF738	1.35649	2.55e-07	3.77e-06	HGNC:32469	OTTHUMG00000141298.2	3.51065
ENSG00000156873.16	protein_coding	PHKG2	1.3563	3.59e-07	5.05e-06	HGNC:8931	overlapping_locus	3.3217
ENSG00000203780.12	protein_coding	FANK1	1.35542	0.00102713	0.00417818	HGNC:23527	OTTHUMG00000019241.7	1.33911
ENSG00000189190.10	protein_coding	ZNF600	1.35401	6.05e-11	3.23e-09	HGNC:30951	OTTHUMG00000182686.2	3.90685
ENSG00000082196.21	protein_coding	C1QTNF3	1.35309	0.0103157	0.0289486	HGNC:14326	overlapping_locus	0.263207
ENSG00000269958.1	lncRNA	RP11-73M18.8	1.35206	0.00369285	0.0122486	overlapping_locus	OTTHUMG00000183946.1	1.66431
ENSG00000127054.21	protein_coding	INTS11	1.35067	6.52e-13	8.87e-11	HGNC:26052	ncRNA_host	5.42435
ENSG00000167766.19	protein_coding	ZNF83	1.34919	3.86e-12	3.54e-10	HGNC:13158	overlapping_locus	5.74902
ENSG00000088448.14	protein_coding	ANKRD10	1.3487	1.22e-10	5.92e-09	HGNC:20265	overlapping_locus	4.70406
ENSG00000122678.17	protein_coding	POLM	1.34848	2.84e-08	5.89e-07	HGNC:9185	ncRNA_host	3.87208
ENSG00000160229.13	protein_coding	ZNF66	1.3472	0.0105832	0.029521	HGNC:13135	OTTHUMG00000167735.6	2.65728
ENSG00000246922.9	protein_coding	UBAP1L	1.34624	0.00541799	0.0169057	HGNC:40028	OTTHUMG00000172425.2	0.857666
ENSG00000225361.4	lncRNA	PPP1R26-AS1	1.34476	0.00535689	0.01676	HGNC:48717	OTTHUMG00000020905.4	0.542519
ENSG00000172432.19	protein_coding	GTPBP2	1.34384	7.35e-13	9.53e-11	HGNC:4670	OTTHUMG00000014744.13	6.40532
ENSG00000234616.9	protein_coding	JRK	1.34355	6.58e-10	2.5e-08	HGNC:6199	OTTHUMG00000160911.9	4.31175
ENSG00000070610.14	protein_coding	GBA2	1.34275	1.93e-11	1.31e-09	HGNC:18986	OTTHUMG00000021024.1	5.39807
ENSG00000263072.8	lncRNA	ZNF213-AS1	1.34212	0.000651282	0.00283102	HGNC:50505	OTTHUMG00000177518.4	2.36247
ENSG00000166012.17	protein_coding	TAF1D	1.34099	3.42e-13	5.45e-11	HGNC:28759	ncRNA_host	7.65878
ENSG00000158863.22	protein_coding	FAM160B2	1.34072	1.74e-10	8.1e-09	HGNC:16492	OTTHUMG00000097088.9	4.23673
ENSG00000160305.18	protein_coding	DIP2A	1.34017	2.16e-11	1.43e-09	HGNC:17217	ncRNA_host	5.36422
ENSG00000130684.14	protein_coding	ZNF337	1.33996	2.42e-09	7.54e-08	HGNC:15809	OTTHUMG00000032131.3	4.10774
ENSG00000095397.16	protein_coding	WHRN	1.33927	3.84e-08	7.68e-07	HGNC:16361	OTTHUMG00000020539.6	3.2615
ENSG00000117569.19	protein_coding	PTBP2	1.33868	3.02e-11	1.84e-09	HGNC:17662	OTTHUMG00000010685.2	5.17696
ENSG00000126790.12	protein_coding	L3HYPDH	1.33837	7.47e-08	1.34e-06	HGNC:20488	overlapping_locus	3.89982
ENSG00000244701.1	lncRNA	RP5-894A10.2	1.3382	0.000230994	0.00117972	overlapping_locus	OTTHUMG00000157537.1	0.96596
ENSG00000232611.1	lncRNA	RP11-1114A5.4	1.33682	0.00454663	0.0146191	OTTHUMG00000022515.2		1.2544
ENSG00000268575.1	lncRNA	RP1-283E3.8	1.33667	4.34e-07	5.93e-06	overlapping_locus	OTTHUMG00000183552.1	3.74678
ENSG00000147174.12	protein_coding	GCNA	1.33565	0.000892593	0.00370846	HGNC:15805	OTTHUMG00000033327.1	0.953454
ENSG00000170919.16	lncRNA	TPT1-AS1	1.33423	8.15e-08	1.45e-06	HGNC:43686	overlapping_locus	3.1496
ENSG00000181135.16	protein_coding	ZNF707	1.33408	2.97e-05	0.000208862	HGNC:27815	OTTHUMG00000165146.4	2.77589
ENSG00000197332.9	lncRNA	CTC-499B15.5	1.33355	0.00939681	0.0267787	overlapping_locus	OTTHUMG00000182037.3	1.08687
ENSG00000104518.11	protein_coding	GSDMD	1.33311	3.08e-06	3.15e-05	HGNC:25697	OTTHUMG00000165132.8	3.89752
ENSG00000273247.5	lncRNA	RAB33B-AS1	1.33192	0.000670281	0.00289741	HGNC:55153	ncRNA_host	2.56255
ENSG00000100263.14	protein_coding	RHBDD3	1.33123	0.000116456	0.000661829	HGNC:1308	OTTHUMG00000151032.4	1.65315
ENSG00000145029.14	protein_coding	NICN1	1.33121	0.000735115	0.00313196	HGNC:18317	overlapping_locus	3.01452
ENSG00000120049.20	protein_coding	KCNIP2	1.33104	0.0117756	0.032161	HGNC:15522	OTTHUMG00000018937.4	-0.076171
ENSG00000160298.18	protein_coding	C21orf58	1.33032	1.53e-07	2.5e-06	HGNC:1300	OTTHUMG00000090634.5	3.10038
ENSG00000115694.15	protein_coding	STK25	1.32963	3.4e-11	2.03e-09	HGNC:11404	OTTHUMG00000133408.17	5.29354
ENSG00000147996.17	protein_coding	CBWD5	1.32871	9.08e-09	2.29e-07	HGNC:24584	OTTHUMG00000013336.3	5.10669
ENSG00000273888.1	lncRNA	FRMD6-AS1	1.32843	0.0190702	0.0479722	HGNC:20129	OTTHUMG00000186832.1	0.746979
ENSG00000153914.16	protein_coding	SREK1	1.32729	4.16e-13	6.3e-11	HGNC:17882	OTTHUMG00000097809.5	7.59869
ENSG00000165792.18	protein_coding	METTL17	1.32497	1.9e-12	2.06e-10	HGNC:19280	OTTHUMG00000029610.7	4.93035
ENSG00000143434.16	protein_coding	SEMA6C	1.32439	0.00238101	0.00847009	HGNC:10740	OTTHUMG00000012261.3	1.17132
ENSG00000154920.15	protein_coding	EME1	1.32368	2.03e-06	2.2e-05	HGNC:24965	OTTHUMG00000164974.3	3.20057
ENSG00000285796.1	lncRNA	RP11-465L10.14	1.32357	0.00054056	0.00242275	OTTHUMG00000192646.1		3.35487
ENSG00000285077.2	protein_coding	ARHGAP11B	1.32307	0.00566137	0.0175636	HGNC:15782	overlapping_locus	2.71262
ENSG00000171448.9	protein_coding	ZBTB26	1.32208	8.25e-09	2.13e-07	HGNC:23383	OTTHUMG00000020627.2	3.63272
ENSG00000130270.16	protein_coding	ATP8B3	1.32186	7.62e-07	9.54e-06	HGNC:13535	OTTHUMG00000166189.12	3.43534
ENSG00000151498.12	protein_coding	ACAD8	1.32103	1.84e-13	3.25e-11	HGNC:87	OTTHUMG00000167177.1	4.91512
ENSG00000100360.15	protein_coding	IFT27	1.31985	8.3e-07	1.02e-05	HGNC:18626	OTTHUMG00000150544.20	2.71311
ENSG00000104731.14	protein_coding	KLHDC4	1.31811	4.41e-07	6e-06	HGNC:25272	overlapping_locus	3.5845
ENSG00000198625.13	protein_coding	MDM4	1.31796	1.05e-13	2.07e-11	HGNC:6974	OTTHUMG00000035877.5	6.58255
ENSG00000141295.14	protein_coding	SCRN2	1.31625	3.84e-07	5.36e-06	HGNC:30381	OTTHUMG00000178290.3	3.53664
ENSG00000164896.20	protein_coding	FASTK	1.31625	6.74e-09	1.79e-07	HGNC:24676	OTTHUMG00000158694.4	4.5395
ENSG00000102057.10	protein_coding	KCND1	1.31592	0.00173498	0.0064966	HGNC:6237	OTTHUMG00000024127.5	1.63925
ENSG00000165684.5	protein_coding	SNAPC4	1.3154	2.7e-09	8.22e-08	HGNC:11137	OTTHUMG00000020929.2	3.86614
ENSG00000251562.8	lncRNA	MALAT1	1.31411	4.51e-07	6.13e-06	HGNC:29665	ncRNA_host	13.5052
ENSG00000137343.18	protein_coding	ATAT1	1.31361	4.13e-10	1.71e-08	HGNC:21186	overlapping_locus	4.44652
ENSG00000136895.19	protein_coding	GARNL3	1.31292	0.0127653	0.0343424	HGNC:25425	overlapping_locus	1.46204
ENSG00000154134.15	protein_coding	ROBO3	1.31274	3.67e-08	7.38e-07	HGNC:13433	OTTHUMG00000165934.3	3.95386
ENSG00000134574.12	protein_coding	DDB2	1.31216	4.81e-05	0.000314894	HGNC:2718	OTTHUMG00000187453.6	3.60758
ENSG00000145014.18	protein_coding	TMEM44	1.31161	2.94e-05	0.000206923	HGNC:25120	OTTHUMG00000156023.3	4.13878
ENSG00000144821.10	protein_coding	MYH15	1.31019	0.000176564	0.00093739	HGNC:31073	OTTHUMG00000159226.3	2.6751
ENSG00000204860.5	lncRNA	FAM201A	1.3095	0.012788	0.0343927	HGNC:27239	OTTHUMG00000019948.3	0.156819
ENSG00000160055.20	protein_coding	TMEM234	1.30929	9.67e-05	0.000565265	HGNC:28837	OTTHUMG00000005742.6	2.81933
ENSG00000285904.1	lncRNA	RP4-592P3.1	1.30768	0.00046465	0.00212058	ncRNA_host	OTTHUMG00000192675.1	1.45746
ENSG00000256525.8	protein_coding	POLG2	1.30556	1.15e-10	5.62e-09	HGNC:9180	OTTHUMG00000178899.4	4.33983
ENSG00000177225.17	protein_coding	GATD1	1.30548	6e-11	3.23e-09	HGNC:26616	OTTHUMG00000133315.8	5.18511
ENSG00000178761.15	protein_coding	FAM219B	1.30415	1.3e-11	9.52e-10	HGNC:24695	OTTHUMG00000172715.7	5.05046
ENSG00000268362.6	lncRNA	CTD-2017D11.1	1.30376	3.41e-07	4.83e-06	OTTHUMG00000183392.37		3.94236
ENSG00000196757.8	protein_coding	ZNF700	1.30311	6.97e-11	3.64e-09	HGNC:25292	overlapping_locus	4.89593
ENSG00000113240.13	protein_coding	CLK4	1.30221	4.39e-13	6.42e-11	HGNC:13659	ncRNA_host	5.10678
ENSG00000160953.17	protein_coding	PWWP3A	1.302	4.08e-10	1.7e-08	HGNC:29641	OTTHUMG00000180055.8	4.55624
ENSG00000250072.6	lncRNA	SH3TC2-DT	1.29846	7.96e-08	1.42e-06	HGNC:52905	OTTHUMG00000163433.3	3.81216
ENSG00000152154.11	protein_coding	TMEM178A	1.29841	0.000906226	0.00375485	HGNC:28517	overlapping_locus	0.344813
ENSG00000204271.13	protein_coding	SPIN3	1.29821	6.97e-11	3.64e-09	HGNC:27272	retrogene	4.12828
ENSG00000284906.2	protein_coding	RP11-736I24.5	1.29807	0.0106406	0.0296368	ncRNA_host	overlapping_locus	3.02314
ENSG00000242802.9	protein_coding	AP5Z1	1.29756	5.41e-09	1.48e-07	HGNC:22197	OTTHUMG00000151754.11	3.91922
ENSG00000156398.13	protein_coding	SFXN2	1.29745	0.000669351	0.00289527	HGNC:16086	OTTHUMG00000018967.5	3.53492
ENSG00000132424.17	protein_coding	PNISR	1.29572	2.83e-14	6.81e-12	HGNC:21222	OTTHUMG00000015262.7	7.17862
ENSG00000058335.16	protein_coding	RASGRF1	1.29513	0.000907986	0.00376028	HGNC:9875	OTTHUMG00000144172.3	2.14915
ENSG00000101361.17	protein_coding	NOP56	1.29504	4.75e-16	2.84e-13	HGNC:15911	ncRNA_host	7.01659
ENSG00000232110.9	lncRNA	RP11-149I23.3	1.29493	0.000250476	0.0012657	overlapping_locus	OTTHUMG00000018710.3	2.27434
ENSG00000184990.13	protein_coding	SIVA1	1.2945	4.97e-07	6.62e-06	HGNC:17712	OTTHUMG00000170819.4	4.30726
ENSG00000141562.18	protein_coding	NARF	1.29384	7.25e-12	6.01e-10	HGNC:29916	overlapping_locus	5.32572
ENSG00000188542.10	protein_coding	DUSP28	1.29362	1.93e-05	0.000146618	HGNC:33237	OTTHUMG00000152310.1	1.67697
ENSG00000204344.15	protein_coding	STK19	1.29321	1.37e-08	3.22e-07	HGNC:11398	overlapping_locus	4.06687
ENSG00000009830.13	protein_coding	POMT2	1.29285	3.04e-12	3e-10	HGNC:19743	OTTHUMG00000171556.4	4.97725
ENSG00000263002.8	protein_coding	ZNF234	1.29216	1.7e-08	3.85e-07	HGNC:13027	OTTHUMG00000182337.5	3.82601
ENSG00000114770.17	protein_coding	ABCC5	1.29074	3.32e-10	1.43e-08	HGNC:56	OTTHUMG00000156871.3	5.25091
ENSG00000262691.1	lncRNA	CTC-277H1.7	1.29057	0.0124817	0.0337532	overlapping_locus	OTTHUMG00000177484.1	0.632719
ENSG00000106804.8	protein_coding	C5	1.29042	4.23e-05	0.000281973	HGNC:1331	OTTHUMG00000020579.4	2.68012
ENSG00000178188.15	protein_coding	SH2B1	1.28899	1.34e-10	6.41e-09	HGNC:30417	OTTHUMG00000176590.3	4.47332
ENSG00000083814.13	protein_coding	ZNF671	1.28888	0.000212032	0.00109424	HGNC:26279	OTTHUMG00000183476.1	2.33088
ENSG00000137496.18	protein_coding	IL18BP	1.28876	2.2e-05	0.000162833	HGNC:5987	OTTHUMG00000133713.6	2.77145
ENSG00000196187.12	protein_coding	TMEM63A	1.28854	9.27e-09	2.32e-07	HGNC:29118	overlapping_locus	5.77664
ENSG00000114388.14	protein_coding	NPRL2	1.288	5.92e-07	7.69e-06	HGNC:24969	OTTHUMG00000156864.4	3.6487
ENSG00000165868.16	protein_coding	HSPA12A	1.2879	0.000531627	0.00238527	HGNC:19022	OTTHUMG00000019107.8	3.10073
ENSG00000141956.14	protein_coding	PRDM15	1.28513	1.35e-09	4.59e-08	HGNC:13999	overlapping_locus	3.78985
ENSG00000100908.14	protein_coding	EMC9	1.28383	0.000275581	0.00137061	HGNC:20273	OTTHUMG00000028796.6	2.2733
ENSG00000172888.12	protein_coding	ZNF621	1.28149	2.85e-14	6.81e-12	HGNC:24787	OTTHUMG00000131389.5	6.29975
ENSG00000155970.12	protein_coding	MICU3	1.28111	0.000270166	0.00134769	HGNC:27820	OTTHUMG00000096965.4	2.55869
ENSG00000131127.14	protein_coding	ZNF141	1.27999	1.27e-08	3.03e-07	HGNC:12926	ncRNA_host	5.25717
ENSG00000273136.7	protein_coding	NBPF26	1.27972	2.35e-08	5.03e-07	HGNC:49571	OTTHUMG00000189374.4	4.41122
ENSG00000157741.15	protein_coding	UBN2	1.27924	3.89e-08	7.75e-07	HGNC:21931	OTTHUMG00000157623.6	5.37339
ENSG00000108469.15	protein_coding	RECQL5	1.27796	1.96e-08	4.35e-07	HGNC:9950	OTTHUMG00000179795.3	4.07445
ENSG00000105486.14	protein_coding	LIG1	1.27753	3.42e-09	1e-07	HGNC:6598	OTTHUMG00000183187.3	4.93945
ENSG00000141084.11	protein_coding	RANBP10	1.27616	8.64e-08	1.52e-06	HGNC:29285	overlapping_locus	3.84475
ENSG00000169964.8	protein_coding	TMEM42	1.27491	4.3e-07	5.89e-06	HGNC:28444	overlapping_locus	2.86072
ENSG00000167272.11	protein_coding	POP5	1.27489	4.56e-05	0.000301207	HGNC:17689	OTTHUMG00000169023.3	2.7446
ENSG00000131051.24	protein_coding	RBM39	1.27446	2.17e-18	3.31e-15	HGNC:15923	OTTHUMG00000032358.21	8.82115
ENSG00000111271.15	protein_coding	ACAD10	1.27412	9.26e-09	2.32e-07	HGNC:21597	overlapping_locus	3.70532
ENSG00000278662.5	protein_coding	GOLGA6L10	1.27384	0.00180336	0.00670043	HGNC:37228	OTTHUMG00000172580.4	1.50079
ENSG00000230590.11	lncRNA	FTX	1.27247	9e-09	2.27e-07	HGNC:37190	ncRNA_host	5.39415
ENSG00000125458.7	protein_coding	NT5C	1.27186	4.12e-05	0.00027655	HGNC:17144	OTTHUMG00000179346.3	2.92916
ENSG00000184787.19	protein_coding	UBE2G2	1.27153	8.93e-15	2.67e-12	HGNC:12483	OTTHUMG00000089179.7	6.25036
ENSG00000135451.13	protein_coding	TROAP	1.27007	1.62e-09	5.31e-08	HGNC:12327	OTTHUMG00000169486.3	5.07173
ENSG00000121417.14	protein_coding	ZNF211	1.26799	9.64e-13	1.14e-10	HGNC:13003	OTTHUMG00000168012.2	4.70848
ENSG00000149743.14	protein_coding	TRPT1	1.26732	0.000288169	0.00142433	HGNC:20316	OTTHUMG00000167844.7	3.04904
ENSG00000146828.18	protein_coding	SLC12A9	1.26663	3.9e-09	1.13e-07	HGNC:17435	OTTHUMG00000156045.4	3.66538
ENSG00000196275.15	protein_coding	GTF2IRD2	1.26644	1.36e-05	0.000108946	HGNC:30775	overlapping_locus	2.63265
ENSG00000025434.19	protein_coding	NR1H3	1.26469	0.000134359	0.000743969	HGNC:7966	OTTHUMG00000150628.11	2.09304
ENSG00000197608.12	protein_coding	ZNF841	1.26256	4.24e-12	3.84e-10	HGNC:27611	overlapping_locus	5.5758
ENSG00000237596.7	lncRNA	RP13-143G15.4	1.26186	0.0147291	0.0386024	overlapping_locus	OTTHUMG00000015640.6	0.286725
ENSG00000110274.16	protein_coding	CEP164	1.26087	1.15e-11	8.65e-10	HGNC:29182	OTTHUMG00000167070.6	5.47469
ENSG00000166343.10	protein_coding	MSS51	1.26065	0.000869425	0.0036212	HGNC:21000	OTTHUMG00000018464.6	0.979961
ENSG00000178685.14	protein_coding	PARP10	1.26027	2.55e-06	2.69e-05	HGNC:25895	OTTHUMG00000165408.4	3.64776
ENSG00000177192.14	protein_coding	PUS1	1.25918	1.62e-06	1.81e-05	HGNC:15508	overlapping_locus	3.28267
ENSG00000226380.9	lncRNA	AC058791.1	1.25793	0.000195827	0.00102579	ncRNA_host	overlapping_locus	3.68823
ENSG00000232434.2	protein_coding	AJM1	1.25762	0.00108045	0.00435487	HGNC:37284	OTTHUMG00000187258.2	2.08384
ENSG00000106258.15	protein_coding	CYP3A5	1.25636	0.0154039	0.0401125	HGNC:2638	OTTHUMG00000156724.4	-0.323917
ENSG00000185220.12	protein_coding	PGBD2	1.25358	0.000123636	0.000693914	HGNC:19399	OTTHUMG00000040424.2	2.2277
ENSG00000244731.8	protein_coding	C4A	1.25356	0.00175544	0.00655548	HGNC:1323	overlapping_locus	2.47282
ENSG00000161265.15	protein_coding	U2AF1L4	1.25268	9.51e-05	0.000556854	HGNC:23020	overlapping_locus	2.43135
ENSG00000112983.18	protein_coding	BRD8	1.25049	9.88e-16	4.72e-13	HGNC:19874	OTTHUMG00000129204.7	6.55635
ENSG00000108771.13	protein_coding	DHX58	1.24964	1.15e-05	9.5e-05	HGNC:29517	OTTHUMG00000133493.4	2.15975
ENSG00000062822.15	protein_coding	POLD1	1.24963	4.52e-08	8.85e-07	HGNC:9175	overlapping_locus	4.1388
ENSG00000162231.14	protein_coding	NXF1	1.2488	9.14e-13	1.11e-10	HGNC:8071	ncRNA_host	6.23564
ENSG00000237424.1	lncRNA	FOXD2-AS1	1.2481	0.00346546	0.0116008	HGNC:44256	OTTHUMG00000007949.2	1.3745
ENSG00000198837.10	protein_coding	DENND4B	1.24727	4.7e-13	6.71e-11	HGNC:29044	OTTHUMG00000037157.5	5.46876
ENSG00000088881.21	protein_coding	EBF4	1.24612	9.96e-07	1.2e-05	HGNC:29278	OTTHUMG00000031709.8	3.06042
ENSG00000251247.11	protein_coding	ZNF345	1.24555	0.00039176	0.00184168	HGNC:16367	overlapping_locus	1.99853
ENSG00000198466.12	protein_coding	ZNF587	1.24295	2.76e-11	1.72e-09	HGNC:30955	overlapping_locus	6.23125
ENSG00000132196.16	protein_coding	HSD17B7	1.24259	6.56e-10	2.5e-08	HGNC:5215	OTTHUMG00000034420.8	3.95147
ENSG00000023839.12	protein_coding	ABCC2	1.24149	0.00100679	0.00410643	HGNC:53	OTTHUMG00000018895.7	1.10315
ENSG00000179455.10	protein_coding	MKRN3	1.24142	0.0192412	0.0483153	HGNC:7114	OTTHUMG00000129160.6	0.477369
ENSG00000158163.15	protein_coding	DZIP1L	1.24047	0.00707936	0.0211622	HGNC:26551	overlapping_locus	1.07997
ENSG00000178971.16	protein_coding	CTC1	1.23872	3.2e-11	1.94e-09	HGNC:26169	OTTHUMG00000178443.10	4.753
ENSG00000203993.6	lncRNA	ARRDC1-AS1	1.2386	5.25e-08	9.97e-07	HGNC:23395	OTTHUMG00000020988.4	3.19213
ENSG00000131591.18	protein_coding	C1orf159	1.23814	0.000188596	0.00099164	HGNC:26062	OTTHUMG00000000745.9	2.86607
ENSG00000180071.20	protein_coding	ANKRD18A	1.23704	0.00090994	0.00376557	HGNC:23643	overlapping_locus	2.34345
ENSG00000198753.12	protein_coding	PLXNB3	1.2355	8.13e-08	1.45e-06	HGNC:9105	overlapping_locus	4.71539
ENSG00000072133.11	protein_coding	RPS6KA6	1.23527	0.0133536	0.0356217	HGNC:10435	OTTHUMG00000021923.2	1.20546
ENSG00000180917.18	protein_coding	CMTR2	1.23463	2.78e-05	0.000198032	HGNC:25635	OTTHUMG00000137587.3	4.80659
ENSG00000132635.17	protein_coding	PCED1A	1.2345	3.77e-08	7.57e-07	HGNC:16212	OTTHUMG00000031716.8	3.92408
ENSG00000037042.9	protein_coding	TUBG2	1.23373	5.36e-08	1.01e-06	HGNC:12419	OTTHUMG00000180640.2	4.08941
ENSG00000105854.13	protein_coding	PON2	1.23191	1.06e-07	1.82e-06	HGNC:9205	OTTHUMG00000153948.9	4.07019
ENSG00000189350.13	protein_coding	TOGARAM2	1.23094	5.23e-07	6.91e-06	HGNC:33715	OTTHUMG00000128432.7	2.79754
ENSG00000104957.14	protein_coding	CCDC130	1.23092	2.89e-07	4.2e-06	HGNC:28118	OTTHUMG00000180837.7	4.02966
ENSG00000184619.8	protein_coding	KRBA2	1.2305	8.21e-07	1.01e-05	HGNC:26989	overlapping_locus	3.83943
ENSG00000162733.19	protein_coding	DDR2	1.22991	9.97e-06	8.45e-05	HGNC:2731	ncRNA_host	1.93801
ENSG00000072195.15	protein_coding	SPEG	1.22925	4.65e-06	4.43e-05	HGNC:16901	OTTHUMG00000193740.2	3.44045
ENSG00000006015.18	protein_coding	REX1BD	1.22854	3.62e-05	0.000247215	HGNC:26098	OTTHUMG00000183112.1	2.79047
ENSG00000134222.16	protein_coding	PSRC1	1.22666	1.6e-10	7.54e-09	HGNC:24472	OTTHUMG00000012000.6	4.57094
ENSG00000168237.18	protein_coding	GLYCTK	1.22609	0.00872789	0.0251455	HGNC:24247	OTTHUMG00000158380.2	1.77885
ENSG00000287562.1	lncRNA	RP5-1120P11.6	1.22606	0.000324772	0.00157227	OTTHUMG00000193845.2		2.38746
ENSG00000204314.12	protein_coding	PRRT1	1.22583	0.000423162	0.00196719	HGNC:13943	overlapping_locus	1.32927
ENSG00000104365.16	protein_coding	IKBKB	1.22496	9.76e-09	2.41e-07	HGNC:5960	OTTHUMG00000164092.8	5.96229
ENSG00000256087.7	protein_coding	ZNF432	1.22489	3.04e-09	9.09e-08	HGNC:20810	overlapping_locus	4.50755
ENSG00000236824.2	scRNA	BCYRN1	1.22433	0.0159163	0.0412477	HGNC:1022	OTTHUMG00000151778.2	2.57123
ENSG00000168906.13	protein_coding	MAT2A	1.22254	1.21e-19	5.07e-16	HGNC:6904	OTTHUMG00000130174.7	8.35704
ENSG00000197948.11	protein_coding	FCHSD1	1.21979	6.62e-08	1.22e-06	HGNC:25463	OTTHUMG00000163762.5	4.74846
ENSG00000099622.14	protein_coding	CIRBP	1.21861	2.83e-11	1.76e-09	HGNC:1982	OTTHUMG00000180145.11	6.11821
ENSG00000103253.19	protein_coding	HAGHL	1.21825	0.000262162	0.00131521	HGNC:14177	OTTHUMG00000170560.9	1.39145
ENSG00000196476.12	protein_coding	C20orf96	1.21806	2.33e-06	2.48e-05	HGNC:16227	OTTHUMG00000031626.4	3.24109
ENSG00000011143.19	protein_coding	MKS1	1.21706	1.07e-05	8.92e-05	HGNC:7121	OTTHUMG00000133714.8	3.14638
ENSG00000143458.12	protein_coding	GABPB2	1.21615	0.000164865	0.000883806	HGNC:28441	OTTHUMG00000012193.6	3.68466
ENSG00000103742.12	protein_coding	IGDCC4	1.21589	1.02e-07	1.76e-06	HGNC:13770	OTTHUMG00000133136.5	3.08565
ENSG00000198917.13	protein_coding	SPOUT1	1.21522	3.86e-07	5.39e-06	HGNC:26933	overlapping_locus	3.76484
ENSG00000091592.16	protein_coding	NLRP1	1.21431	5.71e-09	1.54e-07	HGNC:14374	overlapping_locus	4.79568
ENSG00000170037.14	protein_coding	CNTROB	1.21396	1.38e-11	1e-09	HGNC:29616	OTTHUMG00000172932.5	5.69061
ENSG00000196670.14	protein_coding	ZFP62	1.21202	2.15e-07	3.3e-06	HGNC:23241	OTTHUMG00000162273.4	4.01242
ENSG00000100445.18	protein_coding	SDR39U1	1.20998	3.44e-07	4.88e-06	HGNC:20275	OTTHUMG00000171316.7	3.62234
ENSG00000112659.14	protein_coding	CUL9	1.20988	1.19e-11	8.9e-10	HGNC:15982	OTTHUMG00000014723.4	5.4543
ENSG00000184677.18	protein_coding	ZBTB40	1.20923	4.19e-11	2.4e-09	HGNC:29045	overlapping_locus	5.63532
ENSG00000139880.20	protein_coding	CDH24	1.20878	2.43e-07	3.64e-06	HGNC:14265	OTTHUMG00000028715.7	3.35209
ENSG00000227124.11	protein_coding	ZNF717	1.20818	1.16e-06	1.37e-05	HGNC:29448	OTTHUMG00000158965.9	3.57847
ENSG00000174844.14	protein_coding	DNAH12	1.20784	0.00167517	0.00630534	HGNC:2943	ncRNA_host	0.749066
ENSG00000159882.13	protein_coding	ZNF230	1.20563	2.38e-06	2.52e-05	HGNC:13024	OTTHUMG00000182307.3	2.91726
ENSG00000223960.7	lncRNA	CHROMR	1.2052	1.23e-05	0.000100234	HGNC:54059	OTTHUMG00000154423.5	3.2626
ENSG00000196653.12	protein_coding	ZNF502	1.20412	5.07e-08	9.73e-07	HGNC:23718	OTTHUMG00000133086.6	3.60989
ENSG00000254929.6	lncRNA	RP11-144G6.12	1.20357	0.00346125	0.0115913	overlapping_locus	OTTHUMG00000167454.2	2.63009
ENSG00000104886.12	protein_coding	PLEKHJ1	1.20295	4.32e-06	4.16e-05	HGNC:18211	ncRNA_host	3.5645
ENSG00000187800.14	protein_coding	PEAR1	1.20259	0.000132213	0.000735148	HGNC:33631	OTTHUMG00000041293.4	3.5852
ENSG00000167792.13	protein_coding	NDUFV1	1.20066	2.29e-07	3.46e-06	HGNC:7716	OTTHUMG00000166215.8	5.00253
ENSG00000162664.17	protein_coding	ZNF326	1.20061	6.32e-10	2.42e-08	HGNC:14104	OTTHUMG00000010675.5	5.71689
ENSG00000111077.18	protein_coding	TNS2	1.20045	1.31e-11	9.53e-10	HGNC:19737	ncRNA_host	5.48159
ENSG00000159086.15	protein_coding	PAXBP1	1.19968	8.48e-08	1.5e-06	HGNC:13579	OTTHUMG00000064980.9	5.77796
ENSG00000103064.15	protein_coding	SLC7A6	1.19932	6.37e-16	3.44e-13	HGNC:11064	OTTHUMG00000176544.14	6.07091
ENSG00000276570.1	lncRNA	CTD-2587H24.14	1.19831	0.000112097	0.000640758	overlapping_locus	OTTHUMG00000180703.1	2.07298
ENSG00000172273.13	protein_coding	HINFP	1.19755	2.04e-11	1.37e-09	HGNC:17850	OTTHUMG00000166168.5	4.75031
ENSG00000143258.16	protein_coding	USP21	1.19729	1.12e-07	1.91e-06	HGNC:12620	OTTHUMG00000033154.7	4.21813
ENSG00000285533.2	lncRNA	RELA-DT	1.19715	0.011791	0.0321924	HGNC:54185	OTTHUMG00000193144.2	0.996952
ENSG00000163617.11	protein_coding	CCDC191	1.19455	0.00095389	0.00392319	HGNC:29272	OTTHUMG00000159337.5	1.49435
ENSG00000232593.7	protein_coding	KANTR	1.1931	4.82e-09	1.34e-07	HGNC:49510	OTTHUMG00000021603.3	3.44615
ENSG00000158773.14	protein_coding	USF1	1.19213	4.16e-09	1.18e-07	HGNC:12593	OTTHUMG00000031472.3	4.71479
ENSG00000172932.16	protein_coding	ANKRD13D	1.19196	5.05e-09	1.39e-07	HGNC:27880	OTTHUMG00000162929.8	4.58295
ENSG00000132680.11	protein_coding	KHDC4	1.19143	9.43e-16	4.64e-13	HGNC:29145	ncRNA_host	6.61717
ENSG00000137185.13	protein_coding	ZSCAN9	1.18912	9.39e-12	7.41e-10	HGNC:12984	OTTHUMG00000014515.6	4.69872
ENSG00000050426.16	protein_coding	LETMD1	1.18907	6.89e-08	1.26e-06	HGNC:24241	OTTHUMG00000169538.5	4.27779
ENSG00000148399.13	protein_coding	DPH7	1.18878	5.84e-06	5.35e-05	HGNC:25199	OTTHUMG00000020991.2	3.94333
ENSG00000088305.18	protein_coding	DNMT3B	1.1886	1.13e-06	1.34e-05	HGNC:2979	OTTHUMG00000032226.4	3.43285
ENSG00000284691.1	protein_coding	RP11-511P7.5	1.18859	0.00191777	0.00707057	overlapping_locus	OTTHUMG00000158324.3	0.793483
ENSG00000184194.6	protein_coding	GPR173	1.18843	6.2e-06	5.63e-05	HGNC:18186	OTTHUMG00000021596.3	2.6237
ENSG00000166965.12	protein_coding	RCCD1	1.18823	1.08e-09	3.78e-08	HGNC:30457	OTTHUMG00000171684.3	4.33169
ENSG00000022976.16	protein_coding	ZNF839	1.18766	1.01e-09	3.61e-08	HGNC:20345	OTTHUMG00000171864.4	4.3563
ENSG00000106009.16	protein_coding	BRAT1	1.18754	3.7e-07	5.19e-06	HGNC:21701	OTTHUMG00000119091.5	3.8061
ENSG00000260257.2	lncRNA	RP5-1085F17.3	1.18514	1.3e-05	0.000105138	OTTHUMG00000177126.2		3.31198
ENSG00000125885.13	protein_coding	MCM8	1.18452	3.58e-09	1.05e-07	HGNC:16147	ncRNA_host	5.9992
ENSG00000198542.14	protein_coding	ITGBL1	1.18437	0.000120484	0.000678955	HGNC:6164	OTTHUMG00000017296.6	2.12974
ENSG00000172366.20	protein_coding	MCRIP2	1.18365	1e-05	8.49e-05	HGNC:14142	OTTHUMG00000048042.8	2.36761
ENSG00000177692.12	protein_coding	DNAJC28	1.18317	0.00121291	0.00480769	HGNC:1297	OTTHUMG00000065531.6	1.24557
ENSG00000158717.11	protein_coding	RNF166	1.18211	5.67e-07	7.4e-06	HGNC:28856	OTTHUMG00000137863.8	3.10576
ENSG00000181404.17	protein_coding	WASHC1	1.182	0.00148868	0.00570477	HGNC:24361	overlapping_locus	2.0643
ENSG00000114739.14	protein_coding	ACVR2B	1.17953	4.74e-07	6.38e-06	HGNC:174	OTTHUMG00000131291.4	4.96005
ENSG00000144445.17	protein_coding	KANSL1L	1.17938	3.44e-05	0.000236889	HGNC:26310	OTTHUMG00000154697.6	3.57375
ENSG00000184402.15	protein_coding	SS18L1	1.17818	6.97e-10	2.64e-08	HGNC:15592	OTTHUMG00000032902.6	4.63053
ENSG00000079337.16	protein_coding	RAPGEF3	1.17744	1.09e-05	9.08e-05	HGNC:16629	OTTHUMG00000133667.8	3.0972
ENSG00000196458.11	protein_coding	ZNF605	1.1765	9.58e-09	2.39e-07	HGNC:28068	overlapping_locus	5.125
ENSG00000166888.12	protein_coding	STAT6	1.17642	1.24e-13	2.36e-11	HGNC:11368	OTTHUMG00000171194.8	6.59976
ENSG00000158552.13	protein_coding	ZFAND2B	1.17573	4.3e-06	4.15e-05	HGNC:25206	OTTHUMG00000133135.17	2.92844
ENSG00000051009.11	protein_coding	FAM160A2	1.17531	7.02e-09	1.85e-07	HGNC:25378	OTTHUMG00000133379.2	4.15108
ENSG00000224903.2	lncRNA	RNF32-AS1	1.17408	0.0029747	0.0102155	HGNC:40798	OTTHUMG00000151509.2	1.71251
ENSG00000182983.15	protein_coding	ZNF662	1.17352	0.000447085	0.002055	HGNC:31930	overlapping_locus	1.66257
ENSG00000011243.19	protein_coding	AKAP8L	1.17125	5.27e-11	2.9e-09	HGNC:29857	overlapping_locus	5.72528
ENSG00000234444.10	protein_coding	ZNF736	1.17113	2.78e-06	2.9e-05	HGNC:32467	OTTHUMG00000156537.5	4.43717
ENSG00000231770.6	lncRNA	TMEM44-AS1	1.16893	0.019662	0.0492021	HGNC:44272	OTTHUMG00000156027.5	1.35278
ENSG00000257093.7	protein_coding	DENND11	1.16809	2.01e-12	2.14e-10	HGNC:29472	overlapping_locus	6.20357
ENSG00000141258.13	protein_coding	SGSM2	1.16756	4.49e-10	1.82e-08	HGNC:29026	OTTHUMG00000177637.12	5.18952
ENSG00000178852.16	protein_coding	EFCAB13	1.16671	0.00619128	0.018895	HGNC:26864	overlapping_locus	1.41068
ENSG00000111364.16	protein_coding	DDX55	1.16647	6.2e-13	8.5e-11	HGNC:20085	ncRNA_host	5.46712
ENSG00000157306.14	lncRNA	ZFHX2-AS1	1.16551	0.00186419	0.00690038	HGNC:52658	overlapping_locus	2.59097
ENSG00000177932.7	protein_coding	ZNF354C	1.16532	4.18e-09	1.19e-07	HGNC:16736	OTTHUMG00000130888.3	4.79577
ENSG00000180815.15	protein_coding	MAP3K15	1.16495	5.41e-05	0.000345931	HGNC:31689	OTTHUMG00000022724.5	2.6551
ENSG00000177042.16	protein_coding	TMEM80	1.1649	7.05e-06	6.27e-05	HGNC:27453	overlapping_locus	2.59845
ENSG00000196793.14	protein_coding	ZNF239	1.16457	3.54e-06	3.53e-05	HGNC:13031	OTTHUMG00000018033.2	2.97821
ENSG00000110583.13	protein_coding	NAA40	1.16444	1.3e-08	3.07e-07	HGNC:25845	OTTHUMG00000167784.4	4.70043
ENSG00000281344.1	lncRNA	HELLPAR	1.16406	0.00204044	0.00745223	HGNC:43984	overlapping_locus	3.37184
ENSG00000140534.14	protein_coding	TICRR	1.16337	0.000229046	0.00117084	HGNC:28704	overlapping_locus	4.61226
ENSG00000135951.16	protein_coding	TSGA10	1.16227	0.00304264	0.0104231	HGNC:14927	OTTHUMG00000130637.5	2.49045
ENSG00000005801.18	protein_coding	ZNF195	1.16124	1.38e-08	3.24e-07	HGNC:12986	OTTHUMG00000011694.10	5.47235
ENSG00000125731.13	protein_coding	SH2D3A	1.16114	4.08e-05	0.000274345	HGNC:16885	OTTHUMG00000181868.3	2.5034
ENSG00000179476.8	protein_coding	C14orf28	1.15983	3.5e-05	0.000240633	HGNC:19834	OTTHUMG00000170722.2	2.15776
ENSG00000120662.16	protein_coding	MTRF1	1.15894	8.61e-08	1.52e-06	HGNC:7469	overlapping_locus	3.34298
ENSG00000187535.14	protein_coding	IFT140	1.1582	7.09e-07	8.98e-06	HGNC:29077	overlapping_locus	3.54618
ENSG00000119688.21	protein_coding	ABCD4	1.15794	9.11e-12	7.26e-10	HGNC:68	overlapping_locus	5.41171
ENSG00000285725.1	lncRNA	RP5-1111F22.1	1.15573	0.00896052	0.0257238	overlapping_locus	OTTHUMG00000193353.1	1.42926
ENSG00000116525.14	protein_coding	TRIM62	1.15524	0.000143855	0.000787835	HGNC:25574	OTTHUMG00000004132.5	2.47718
ENSG00000177106.16	protein_coding	EPS8L2	1.15512	3.33e-09	9.85e-08	HGNC:21296	overlapping_locus	5.96175
ENSG00000177728.17	protein_coding	TMEM94	1.15504	3.36e-10	1.43e-08	HGNC:28983	ncRNA_host	5.15783
ENSG00000281706.3	lncRNA	LINC01012	1.15413	0.0123906	0.0335795	OTTHUMG00000189539.4		0.41957
ENSG00000198208.12	protein_coding	RPS6KL1	1.15374	0.00138645	0.00537457	HGNC:20222	OTTHUMG00000171484.7	1.17957
ENSG00000197162.10	protein_coding	ZNF785	1.15322	5.84e-05	0.000368447	HGNC:26496	OTTHUMG00000176950.4	2.35661
ENSG00000279342.2	lncRNA	RP11-677M14.8	1.15257	0.00451836	0.0145518	OTTHUMG00000192034.1		2.81297
ENSG00000213339.9	protein_coding	QTRT1	1.15219	1.22e-05	0.00010008	HGNC:23797	OTTHUMG00000180588.3	3.22087
ENSG00000135476.12	protein_coding	ESPL1	1.15204	2.69e-11	1.68e-09	HGNC:16856	OTTHUMG00000169674.6	5.11037
ENSG00000204802.3	lncRNA	RP11-111F5.4	1.15201	0.00636634	0.0193278	OTTHUMG00000013301.1		1.76249
ENSG00000103995.14	protein_coding	CEP152	1.15054	1.76e-06	1.94e-05	HGNC:29298	overlapping_locus	4.88049
ENSG00000089280.19	protein_coding	FUS	1.14814	4.62e-15	1.55e-12	HGNC:4010	OTTHUMG00000132395.5	8.02814
ENSG00000172878.14	protein_coding	METAP1D	1.14592	6.13e-05	0.00038271	HGNC:32583	OTTHUMG00000132283.4	2.68653
ENSG00000006062.18	protein_coding	MAP3K14	1.14351	1.97e-07	3.09e-06	HGNC:6853	OTTHUMG00000180364.13	4.4044
ENSG00000120458.13	protein_coding	MSANTD2	1.14276	2.67e-09	8.13e-08	HGNC:26266	OTTHUMG00000165931.4	4.85969
ENSG00000128683.14	protein_coding	GAD1	1.14266	0.000159671	0.00085954	HGNC:4092	OTTHUMG00000044175.9	2.10015
ENSG00000185158.12	protein_coding	LRRC37B	1.1424	1.25e-05	0.000101632	HGNC:29070	overlapping_locus	3.32351
ENSG00000215126.11	protein_coding	CBWD6	1.14197	4.4e-05	0.000291809	HGNC:31978	OTTHUMG00000067194.5	3.77638
ENSG00000164241.14	protein_coding	C5orf63	1.14161	0.00939374	0.0267787	HGNC:40051	OTTHUMG00000163037.3	1.3593
ENSG00000109576.14	protein_coding	AADAT	1.14086	9.08e-07	1.11e-05	HGNC:17929	OTTHUMG00000160912.5	3.06537
ENSG00000184445.12	protein_coding	KNTC1	1.139	2.67e-11	1.68e-09	HGNC:17255	OTTHUMG00000168861.7	6.64361
ENSG00000204946.10	protein_coding	ZNF783	1.1387	8.4e-07	1.03e-05	HGNC:27222	overlapping_locus	3.88552
ENSG00000097046.13	protein_coding	CDC7	1.13725	8.37e-11	4.28e-09	HGNC:1745	OTTHUMG00000047810.4	5.02741
ENSG00000142279.13	protein_coding	WTIP	1.13675	0.000338662	0.00163055	HGNC:20964	OTTHUMG00000182099.5	2.73405
ENSG00000173588.15	protein_coding	CEP83	1.13624	9.22e-09	2.32e-07	HGNC:17966	overlapping_locus	4.11448
ENSG00000074855.11	protein_coding	ANO8	1.13572	4.9e-11	2.73e-09	HGNC:29329	OTTHUMG00000182665.2	5.16078
ENSG00000213066.13	protein_coding	CEP43	1.13452	7.63e-10	2.84e-08	HGNC:17012	overlapping_locus	4.93333
ENSG00000120318.16	protein_coding	ARAP3	1.1338	1.52e-08	3.51e-07	HGNC:24097	OTTHUMG00000129610.7	4.54669
ENSG00000100359.21	protein_coding	SGSM3	1.13376	1.85e-07	2.93e-06	HGNC:25228	overlapping_locus	3.86708
ENSG00000225339.4	lncRNA	RP11-513I15.6	1.13368	4.88e-05	0.000318335	OTTHUMG00000014542.5		2.96227
ENSG00000178338.11	protein_coding	ZNF354B	1.13357	4.79e-06	4.54e-05	HGNC:17197	ncRNA_host	3.22421
ENSG00000109103.12	protein_coding	UNC119	1.13339	3.28e-07	4.68e-06	HGNC:12565	overlapping_locus	4.15649
ENSG00000281398.4	lncRNA	SNHG4	1.13261	0.000701964	0.00300834	HGNC:32964	ncRNA_host	4.42459
ENSG00000137221.14	protein_coding	TJAP1	1.13254	9.05e-13	1.11e-10	HGNC:17949	OTTHUMG00000014736.8	5.95239
ENSG00000127483.19	protein_coding	HP1BP3	1.13128	6.45e-14	1.35e-11	HGNC:24973	OTTHUMG00000002622.10	8.44175
ENSG00000197070.14	protein_coding	ARRDC1	1.13122	7.66e-09	2e-07	HGNC:28633	overlapping_locus	3.96201
ENSG00000176222.9	protein_coding	ZNF404	1.13118	0.00575785	0.0177969	HGNC:19417	overlapping_locus	0.831178
ENSG00000198203.10	protein_coding	SULT1C2	1.13109	1.96e-05	0.000148225	HGNC:11456	OTTHUMG00000153215.4	2.39432
ENSG00000245498.7	lncRNA	RP11-677M14.7	1.13038	0.0144789	0.0380352	OTTHUMG00000166205.2		1.7433
ENSG00000078487.18	protein_coding	ZCWPW1	1.12941	0.00924801	0.0264222	HGNC:23486	OTTHUMG00000159537.2	1.72187
ENSG00000197355.11	protein_coding	UAP1L1	1.12859	6.28e-07	8.07e-06	HGNC:28082	OTTHUMG00000020962.5	4.19238
ENSG00000233016.7	lncRNA	SNHG7	1.12814	1.27e-05	0.000102697	HGNC:28254	ncRNA_host	4.14616
ENSG00000196605.7	protein_coding	ZNF846	1.12652	0.00107241	0.00432977	HGNC:27260	overlapping_locus	2.07975
ENSG00000233937.7	lncRNA	CTC-338M12.4	1.12633	4.2e-05	0.000280365	overlapping_locus	OTTHUMG00000163003.4	2.60355
ENSG00000004534.15	protein_coding	RBM6	1.12576	2.64e-10	1.15e-08	HGNC:9903	overlapping_locus	6.64284
ENSG00000165359.16	protein_coding	INTS6L	1.12554	8.19e-06	7.12e-05	HGNC:27334	OTTHUMG00000022484.3	3.0587
ENSG00000162591.16	protein_coding	MEGF6	1.1255	0.000788903	0.0033256	HGNC:3232	ncRNA_host	1.28164
ENSG00000254901.8	protein_coding	BORCS8	1.12482	2.18e-05	0.000162199	HGNC:37247	overlapping_locus	3.00231
ENSG00000278784.1	lncRNA	RP11-468E2.11	1.12474	0.00160046	0.00606174	overlapping_locus	OTTHUMG00000187065.1	1.30438
ENSG00000256223.6	protein_coding	ZNF10	1.12469	2.53e-05	0.000183508	HGNC:12879	overlapping_locus	3.46177
ENSG00000129197.15	protein_coding	RPAIN	1.12463	8.66e-11	4.4e-09	HGNC:28641	OTTHUMG00000177872.2	5.62079
ENSG00000173480.11	protein_coding	ZNF417	1.12449	3.99e-07	5.52e-06	HGNC:20646	overlapping_locus	4.33833
ENSG00000187583.11	protein_coding	PLEKHN1	1.12329	0.000419022	0.00195209	HGNC:25284	OTTHUMG00000040756.5	2.39866
ENSG00000068745.15	protein_coding	IP6K2	1.12291	6.28e-12	5.28e-10	HGNC:17313	OTTHUMG00000133543.7	5.58813
ENSG00000183856.11	protein_coding	IQGAP3	1.12271	4.73e-13	6.71e-11	HGNC:20669	OTTHUMG00000033114.4	6.89394
ENSG00000121413.13	protein_coding	ZSCAN18	1.12262	2.94e-09	8.85e-08	HGNC:21037	OTTHUMG00000183451.2	5.03693
ENSG00000154370.16	protein_coding	TRIM11	1.12247	8.46e-07	1.04e-05	HGNC:16281	ncRNA_host	4.48384
ENSG00000139746.16	protein_coding	RBM26	1.12192	4.9e-11	2.73e-09	HGNC:20327	ncRNA_host	6.53554
ENSG00000164066.13	protein_coding	INTU	1.12125	5.39e-09	1.47e-07	HGNC:29239	OTTHUMG00000161202.5	4.45538
ENSG00000181544.15	protein_coding	FANCB	1.12007	0.00126636	0.00498176	HGNC:3583	OTTHUMG00000021168.6	3.46568
ENSG00000136002.20	protein_coding	ARHGEF4	1.11962	2.15e-05	0.000160093	HGNC:684	overlapping_locus	3.99632
ENSG00000175322.12	protein_coding	ZNF519	1.11882	0.000840281	0.00351909	HGNC:30574	overlapping_locus	2.48148
ENSG00000152582.14	protein_coding	SPEF2	1.11881	0.00139807	0.00541334	HGNC:26293	OTTHUMG00000131111.6	1.6602
ENSG00000179046.9	protein_coding	TRIML2	1.1178	0.00328234	0.0110883	HGNC:26378	OTTHUMG00000160225.2	2.01227
ENSG00000110237.5	protein_coding	ARHGEF17	1.11769	0.000117505	0.000666431	HGNC:21726	OTTHUMG00000167971.4	5.6918
ENSG00000197054.12	protein_coding	ZNF763	1.11758	0.00857795	0.0247658	HGNC:27614	overlapping_locus	1.71856
ENSG00000130844.19	protein_coding	ZNF331	1.11683	2.27e-08	4.87e-07	HGNC:15489	OTTHUMG00000163019.10	4.24596
ENSG00000269313.5	protein_coding	MAGIX	1.11625	0.01007	0.0283734	HGNC:30006	OTTHUMG00000188218.11	0.96003
ENSG00000175482.9	protein_coding	POLD4	1.11591	4.3e-06	4.15e-05	HGNC:14106	overlapping_locus	3.93537
ENSG00000196378.13	protein_coding	ZNF34	1.11518	0.0027578	0.00956882	HGNC:13098	OTTHUMG00000165248.2	1.83141
ENSG00000120798.17	protein_coding	NR2C1	1.11512	5.94e-11	3.22e-09	HGNC:7971	OTTHUMG00000170131.4	5.05802
ENSG00000112146.17	protein_coding	FBXO9	1.11509	1.13e-08	2.73e-07	HGNC:13588	ncRNA_host	5.60091
ENSG00000169683.8	protein_coding	LRRC45	1.11468	0.000187027	0.000985247	HGNC:28302	OTTHUMG00000178454.4	2.88878
ENSG00000213199.8	protein_coding	ASIC3	1.11237	0.000946384	0.00389711	HGNC:101	OTTHUMG00000158685.3	1.59196
ENSG00000126070.20	protein_coding	AGO3	1.11132	5.14e-08	9.83e-07	HGNC:18421	OTTHUMG00000184172.5	5.57398
ENSG00000258301.3	lncRNA	VASH1-AS1	1.1112	0.00149693	0.00573378	HGNC:53215	OTTHUMG00000171623.2	1.01188
ENSG00000103335.22	protein_coding	PIEZO1	1.11092	3.84e-11	2.23e-09	HGNC:28993	ncRNA_host	6.06732
ENSG00000167065.14	protein_coding	DUSP18	1.109	4.8e-05	0.000313902	HGNC:18484	overlapping_locus	2.18874
ENSG00000177853.14	protein_coding	ZNF518A	1.10869	3.41e-08	6.94e-07	HGNC:29009	OTTHUMG00000018828.7	5.22936
ENSG00000239665.8	lncRNA	RP11-295P9.3	1.10766	1.4e-05	0.000111861	overlapping_locus	OTTHUMG00000191439.1	3.35215
ENSG00000099999.15	protein_coding	RNF215	1.10716	9.97e-05	0.000580097	HGNC:33434	overlapping_locus	3.08205
ENSG00000185187.13	protein_coding	SIGIRR	1.10671	0.00833994	0.0242103	HGNC:30575	OTTHUMG00000165412.6	1.94828
ENSG00000124608.5	protein_coding	AARS2	1.10604	2.85e-06	2.96e-05	HGNC:21022	OTTHUMG00000014766.4	3.83705
ENSG00000234545.8	protein_coding	FAM133B	1.1056	9.9e-09	2.44e-07	HGNC:28629	OTTHUMG00000155863.10	4.62851
ENSG00000144040.13	protein_coding	SFXN5	1.10549	4.17e-05	0.000278989	HGNC:16073	overlapping_locus	3.20358
ENSG00000238083.8	protein_coding	LRRC37A2	1.10533	0.000434145	0.00200709	HGNC:32404	ncRNA_host	2.75911
ENSG00000172890.13	protein_coding	NADSYN1	1.10526	9.61e-10	3.44e-08	HGNC:29832	ncRNA_host	4.86492
ENSG00000244625.7	lncRNA	MIATNB	1.10523	0.0169096	0.0433586	HGNC:50731	ncRNA_host	0.704907
ENSG00000075702.19	protein_coding	WDR62	1.10506	7.15e-08	1.29e-06	HGNC:24502	overlapping_locus	4.7294
ENSG00000175691.9	protein_coding	ZNF77	1.10476	0.00869689	0.0250811	HGNC:13150	OTTHUMG00000180566.2	1.65423
ENSG00000167380.17	protein_coding	ZNF226	1.103	0.000487111	0.00221043	HGNC:13019	OTTHUMG00000182351.2	4.82898
ENSG00000145241.11	protein_coding	CENPC	1.10042	4.4e-10	1.8e-08	HGNC:1854	OTTHUMG00000160735.5	5.61873
ENSG00000185761.11	protein_coding	ADAMTSL5	1.09991	4.85e-06	4.59e-05	HGNC:27912	OTTHUMG00000180093.6	2.31261
ENSG00000162227.8	protein_coding	TAF6L	1.09972	0.000107872	0.000621276	HGNC:17305	OTTHUMG00000167610.3	2.76531
ENSG00000137460.10	protein_coding	FHDC1	1.09889	0.0114258	0.0314415	HGNC:29363	OTTHUMG00000161452.3	1.67894
ENSG00000164663.15	protein_coding	USP49	1.09813	4.9e-10	1.96e-08	HGNC:20078	OTTHUMG00000014688.10	5.05421
ENSG00000198482.14	protein_coding	ZNF808	1.09738	0.000104733	0.000605702	HGNC:33230	overlapping_locus	4.79799
ENSG00000160961.12	protein_coding	ZNF333	1.09621	3.09e-06	3.15e-05	HGNC:15624	OTTHUMG00000183407.2	3.7897
ENSG00000083838.16	protein_coding	ZNF446	1.09385	0.00252715	0.0088902	HGNC:21036	overlapping_locus	2.66009
ENSG00000131470.15	protein_coding	PSMC3IP	1.09308	1.1e-06	1.31e-05	HGNC:17928	OTTHUMG00000180247.2	3.81328
ENSG00000178904.19	protein_coding	DPY19L3	1.09292	7.98e-08	1.42e-06	HGNC:27120	OTTHUMG00000180222.10	5.49007
ENSG00000167595.15	protein_coding	PROSER3	1.09289	4.99e-08	9.6e-07	HGNC:25204	OTTHUMG00000168103.10	4.47261
ENSG00000167554.15	protein_coding	ZNF610	1.09203	0.00556435	0.0172882	HGNC:26687	OTTHUMG00000182645.4	1.3288
ENSG00000136444.10	protein_coding	RSAD1	1.09168	1.31e-08	3.11e-07	HGNC:25634	OTTHUMG00000162126.6	4.17956
ENSG00000247708.8	lncRNA	STX18-AS1	1.09123	0.000979218	0.00401355	HGNC:48877	OTTHUMG00000159923.3	1.96729
ENSG00000196247.12	protein_coding	ZNF107	1.0912	2.28e-07	3.45e-06	HGNC:12887	ncRNA_host	4.52817
ENSG00000140326.13	protein_coding	CDAN1	1.09119	6.63e-06	5.96e-05	HGNC:1713	OTTHUMG00000175801.4	3.04369
ENSG00000236287.8	protein_coding	ZBED5	1.09094	9.49e-10	3.41e-08	HGNC:30803	OTTHUMG00000150341.6	6.01185
ENSG00000165819.12	protein_coding	METTL3	1.09068	3.46e-11	2.06e-09	HGNC:17563	OTTHUMG00000168825.6	4.90623
ENSG00000180098.9	protein_coding	TRNAU1AP	1.08916	2.11e-06	2.27e-05	HGNC:30813	OTTHUMG00000003653.2	3.95914
ENSG00000144161.13	protein_coding	ZC3H8	1.08894	4.84e-05	0.000316044	HGNC:30941	OTTHUMG00000153270.4	3.25825
ENSG00000065665.21	protein_coding	SEC61A2	1.08813	1.33e-06	1.54e-05	HGNC:17702	OTTHUMG00000017679.8	3.61498
ENSG00000154760.14	protein_coding	SLFN13	1.08813	1.88e-08	4.19e-07	HGNC:26481	OTTHUMG00000165108.4	5.33805
ENSG00000215067.10	lncRNA	ALOX12-AS1	1.08795	0.0138584	0.0367223	HGNC:51342	overlapping_locus	1.85569
ENSG00000108799.13	protein_coding	EZH1	1.0868	2.48e-10	1.09e-08	HGNC:3526	ncRNA_host	4.90732
ENSG00000271383.8	protein_coding	NBPF19	1.08648	6.79e-07	8.64e-06	HGNC:31999	overlapping_locus	4.29135
ENSG00000171291.9	protein_coding	ZNF439	1.08633	1.42e-07	2.35e-06	HGNC:20873	overlapping_locus	4.68751
ENSG00000278133.1	lncRNA	RP11-196G11.5	1.08606	0.015602	0.0405147	overlapping_locus	OTTHUMG00000186894.1	0.80868
ENSG00000108773.11	protein_coding	KAT2A	1.08594	2.19e-10	9.92e-09	HGNC:4201	overlapping_locus	4.88398
ENSG00000080823.23	protein_coding	MOK	1.08559	9.33e-06	7.97e-05	HGNC:9833	OTTHUMG00000164896.9	4.61901
ENSG00000061273.18	protein_coding	HDAC7	1.08548	2.67e-10	1.16e-08	HGNC:14067	overlapping_locus	5.25907
ENSG00000120093.12	protein_coding	HOXB3	1.08499	5.53e-05	0.000352182	HGNC:5114	ncRNA_host	2.279
ENSG00000178927.18	protein_coding	CYBC1	1.08404	1.46e-10	6.94e-09	HGNC:28672	OTTHUMG00000178770.6	5.05979
ENSG00000196689.13	protein_coding	TRPV1	1.08323	0.000313917	0.00152723	HGNC:12716	overlapping_locus	2.30757
ENSG00000153933.10	protein_coding	DGKE	1.08245	1.13e-05	9.38e-05	HGNC:2852	OTTHUMG00000178121.3	2.44951
ENSG00000124074.12	protein_coding	ENKD1	1.08195	0.00634974	0.0192878	HGNC:25246	OTTHUMG00000137550.6	0.945705
ENSG00000101546.13	protein_coding	RBFA	1.0799	3.81e-06	3.76e-05	HGNC:26120	overlapping_locus	3.53287
ENSG00000128000.17	protein_coding	ZNF780B	1.07967	7.4e-06	6.54e-05	HGNC:33109	overlapping_locus	4.59356
ENSG00000237440.9	protein_coding	ZNF737	1.07574	1.56e-06	1.75e-05	HGNC:32468	overlapping_locus	4.49593
ENSG00000110844.14	protein_coding	PRPF40B	1.07563	6.71e-06	6.02e-05	HGNC:25031	ncRNA_host	3.3749
ENSG00000282936.2	protein_coding	CTC-281F24.5	1.07524	0.00835188	0.0242361	overlapping_locus	OTTHUMG00000191541.2	1.51695
ENSG00000215424.10	lncRNA	MCM3AP-AS1	1.07508	0.000684089	0.00294532	HGNC:16417	overlapping_locus	2.97947
ENSG00000077454.16	protein_coding	LRCH4	1.07394	1.53e-08	3.53e-07	HGNC:6691	overlapping_locus	5.23963
ENSG00000068400.13	protein_coding	GRIPAP1	1.07351	1.99e-09	6.38e-08	HGNC:18706	OTTHUMG00000033192.10	5.47316
ENSG00000103091.15	protein_coding	WDR59	1.07305	2.18e-07	3.33e-06	HGNC:25706	OTTHUMG00000170831.7	3.74218
ENSG00000156521.14	protein_coding	TYSND1	1.07251	2.81e-05	0.000199737	HGNC:28531	OTTHUMG00000018397.2	3.4587
ENSG00000183963.19	protein_coding	SMTN	1.072	8.91e-09	2.25e-07	HGNC:11126	overlapping_locus	5.92888
ENSG00000140995.17	protein_coding	DEF8	1.07183	3.11e-05	0.000216722	HGNC:25969	OTTHUMG00000138989.4	3.77213
ENSG00000176454.14	protein_coding	LPCAT4	1.07171	7.79e-09	2.03e-07	HGNC:30059	OTTHUMG00000172349.4	5.31715
ENSG00000256802.2	lncRNA	RP11-680F8.1	1.07132	0.000136548	0.000754317	OTTHUMG00000172189.1		2.51235
ENSG00000196345.13	protein_coding	ZKSCAN7	1.07067	0.00856673	0.0247376	HGNC:12955	overlapping_locus	1.33514
ENSG00000167523.15	protein_coding	SPATA33	1.06926	0.00381899	0.0125952	HGNC:26463	OTTHUMG00000138048.4	2.28075
ENSG00000148341.18	protein_coding	SH3GLB2	1.06909	5.02e-09	1.39e-07	HGNC:10834	OTTHUMG00000020769.8	5.07352
ENSG00000269044.2	lncRNA	CTC-429P9.3	1.06902	0.000134149	0.000743442	overlapping_locus	OTTHUMG00000182633.2	2.58231
ENSG00000130023.16	protein_coding	ERMARD	1.06899	1.61e-07	2.61e-06	HGNC:21056	overlapping_locus	5.13288
ENSG00000245556.3	lncRNA	SCAMP1-AS1	1.06882	7.93e-05	0.00047517	HGNC:50544	OTTHUMG00000162481.2	2.64054
ENSG00000133619.17	protein_coding	KRBA1	1.06877	0.0073729	0.021891	HGNC:22228	OTTHUMG00000157886.8	2.39635
ENSG00000266714.9	protein_coding	MYO15B	1.06812	0.0145212	0.0381403	HGNC:14083	OTTHUMG00000179794.10	0.287668
ENSG00000234741.8	lncRNA	GAS5	1.06772	4.46e-12	4.01e-10	HGNC:16355	OTTHUMG00000037216.7	6.41495
ENSG00000178252.18	protein_coding	WDR6	1.06709	1.98e-10	9e-09	HGNC:12758	overlapping_locus	6.72975
ENSG00000117407.17	protein_coding	ARTN	1.06603	0.0194616	0.0487517	HGNC:727	OTTHUMG00000007705.4	1.19254
ENSG00000180667.11	protein_coding	YOD1	1.06542	2.92e-06	3.01e-05	HGNC:25035	OTTHUMG00000036032.2	6.19397
ENSG00000155287.11	protein_coding	SLC25A28	1.06355	5.92e-06	5.41e-05	HGNC:23472	OTTHUMG00000018886.3	3.78546
ENSG00000185163.10	protein_coding	DDX51	1.06304	8.15e-09	2.11e-07	HGNC:20082	OTTHUMG00000168254.2	3.8503
ENSG00000111641.12	protein_coding	NOP2	1.06302	1.26e-07	2.13e-06	HGNC:7867	overlapping_locus	5.43502
ENSG00000161547.17	protein_coding	SRSF2	1.06273	1.03e-14	2.91e-12	HGNC:10783	ncRNA_host	7.43609
ENSG00000161692.18	protein_coding	DBF4B	1.0611	2.11e-07	3.25e-06	HGNC:17883	OTTHUMG00000165717.3	4.3943
ENSG00000178567.8	protein_coding	EPM2AIP1	1.05996	2.55e-09	7.87e-08	HGNC:19735	OTTHUMG00000185486.3	6.1971
ENSG00000132300.19	protein_coding	PTCD3	1.05959	3.21e-15	1.1e-12	HGNC:24717	ncRNA_host	6.84081
ENSG00000271254.6	protein_coding	ENSG00000271254	1.05952	2.5e-06	2.64e-05			5.08554
ENSG00000268205.1	lncRNA	CTC-444N24.11	1.05894	3.44e-06	3.45e-05	OTTHUMG00000183241.1		4.8376
ENSG00000182179.13	protein_coding	UBA7	1.0581	1.99e-08	4.39e-07	HGNC:12471	ncRNA_host	4.06891
ENSG00000212694.8	lncRNA	LINC01089	1.05809	0.0183779	0.0465105	HGNC:27886	overlapping_locus	1.65499
ENSG00000119760.16	protein_coding	SUPT7L	1.05781	3.27e-13	5.25e-11	HGNC:30632	OTTHUMG00000151947.3	6.1253
ENSG00000031003.10	protein_coding	FAM13B	1.0577	6.32e-08	1.17e-06	HGNC:1335	OTTHUMG00000129202.8	6.3872
ENSG00000112511.18	protein_coding	PHF1	1.05746	8.51e-09	2.17e-07	HGNC:8919	OTTHUMG00000031105.11	5.78947
ENSG00000170322.15	protein_coding	NFRKB	1.05731	3.87e-13	5.94e-11	HGNC:7802	OTTHUMG00000165761.4	5.69522
ENSG00000213918.11	protein_coding	DNASE1	1.05629	1.99e-05	0.000150121	HGNC:2956	OTTHUMG00000129426.4	3.58974
ENSG00000233184.7	lncRNA	RP11-421L21.3	1.05587	0.000402366	0.00188677	OTTHUMG00000010831.10		1.73955
ENSG00000214756.8	protein_coding	CSKMT	1.05435	0.0141872	0.0374218	HGNC:33113	ncRNA_host	1.82914
ENSG00000214087.9	protein_coding	ARL16	1.05333	1.48e-07	2.44e-06	HGNC:27902	OTTHUMG00000178103.4	3.96569
ENSG00000148660.21	protein_coding	CAMK2G	1.05195	3.72e-10	1.57e-08	HGNC:1463	OTTHUMG00000018492.4	5.4283
ENSG00000180953.11	protein_coding	ST20	1.05105	0.0101653	0.0285987	HGNC:33520	overlapping_locus	0.991278
ENSG00000050438.17	protein_coding	SLC4A8	1.04939	0.00706522	0.021135	HGNC:11034	OTTHUMG00000169489.6	2.57213
ENSG00000259994.1	lncRNA	RP11-305E6.4	1.04928	0.00821669	0.0239001	OTTHUMG00000176157.1		0.821803
ENSG00000122952.17	protein_coding	ZWINT	1.04805	3.42e-10	1.45e-08	HGNC:13195	OTTHUMG00000018261.3	6.01512
ENSG00000107281.10	protein_coding	NPDC1	1.04721	2.63e-05	0.000189571	HGNC:7899	overlapping_locus	3.42891
ENSG00000107611.16	protein_coding	CUBN	1.04709	0.00135751	0.00527953	HGNC:2548	OTTHUMG00000017741.4	2.09295
ENSG00000205903.7	protein_coding	ZNF316	1.04504	4.92e-06	4.65e-05	HGNC:13843	OTTHUMG00000151854.5	4.13905
ENSG00000183808.12	protein_coding	RBM12B	1.04285	7.25e-07	9.12e-06	HGNC:32310	OTTHUMG00000164317.4	5.73572
ENSG00000273230.1	lncRNA	RP11-1246C19.1	1.04264	0.0191068	0.0480499	OTTHUMG00000185875.1		1.59958
ENSG00000204351.12	protein_coding	SKIV2L	1.04225	3.59e-10	1.52e-08	HGNC:10898	OTTHUMG00000031146.5	5.74508
ENSG00000083828.16	protein_coding	ZNF586	1.04189	0.000103257	0.000598363	HGNC:25949	overlapping_locus	3.45221
ENSG00000005379.17	protein_coding	TSPOAP1	1.04074	0.00237792	0.00846309	HGNC:16831	OTTHUMG00000178923.5	2.14382
ENSG00000165699.15	protein_coding	TSC1	1.03977	3.81e-13	5.9e-11	HGNC:12362	OTTHUMG00000020844.14	6.23893
ENSG00000137941.17	protein_coding	TTLL7	1.03958	1.95e-07	3.06e-06	HGNC:26242	overlapping_locus	4.63515
ENSG00000178026.13	protein_coding	LRRC75B	1.03897	0.00734653	0.0218243	HGNC:33155	OTTHUMG00000150729.2	1.25128
ENSG00000168397.17	protein_coding	ATG4B	1.03896	1.57e-05	0.000123411	HGNC:20790	OTTHUMG00000151514.17	4.22129
ENSG00000154832.16	protein_coding	CXXC1	1.03865	1.27e-08	3.03e-07	HGNC:24343	OTTHUMG00000132670.12	4.08785
ENSG00000233452.7	lncRNA	STXBP5-AS1	1.03841	0.0193875	0.0486098	HGNC:44183	overlapping_locus	-0.539963
ENSG00000007516.14	protein_coding	BAIAP3	1.03768	0.00171652	0.00643612	HGNC:948	OTTHUMG00000047833.5	0.975626
ENSG00000135164.19	protein_coding	DMTF1	1.03738	2.31e-10	1.03e-08	HGNC:14603	ncRNA_host	6.40629
ENSG00000162341.18	protein_coding	TPCN2	1.03737	0.000133999	0.000742952	HGNC:20820	ncRNA_host	2.96254
ENSG00000198040.11	protein_coding	ZNF84	1.03617	1.83e-10	8.44e-09	HGNC:13159	OTTHUMG00000167939.6	5.79974
ENSG00000169635.10	protein_coding	HIC2	1.03556	0.000868828	0.00362051	HGNC:18595	OTTHUMG00000150781.4	2.12516
ENSG00000130714.19	protein_coding	POMT1	1.03511	4.47e-10	1.82e-08	HGNC:9202	OTTHUMG00000020826.3	4.98666
ENSG00000266338.6	protein_coding	NBPF15	1.03449	2.6e-12	2.62e-10	HGNC:28791	OTTHUMG00000013634.13	6.23972
ENSG00000119321.9	protein_coding	FKBP15	1.03289	1.01e-09	3.59e-08	HGNC:23397	OTTHUMG00000020518.5	5.5564
ENSG00000165233.18	protein_coding	CARD19	1.0315	7.38e-06	6.52e-05	HGNC:28148	OTTHUMG00000020243.4	4.64973
ENSG00000118162.14	protein_coding	KPTN	1.03106	0.00476605	0.0152293	HGNC:6404	OTTHUMG00000183443.5	1.69183
ENSG00000103245.14	protein_coding	CIAO3	1.03043	0.000305034	0.00149532	HGNC:14179	OTTHUMG00000122093.7	2.88605
ENSG00000111554.15	protein_coding	MDM1	1.0302	9.29e-09	2.32e-07	HGNC:29917	OTTHUMG00000169136.3	4.15863
ENSG00000145214.14	protein_coding	DGKQ	1.02966	0.000140078	0.00077119	HGNC:2856	overlapping_locus	3.04183
ENSG00000160360.13	protein_coding	GPSM1	1.0296	6.2e-07	7.99e-06	HGNC:17858	OTTHUMG00000020930.8	3.59707
ENSG00000102780.17	protein_coding	DGKH	1.02928	1.46e-06	1.66e-05	HGNC:2854	overlapping_locus	4.40848
ENSG00000137817.17	protein_coding	PARP6	1.02896	3.47e-11	2.06e-09	HGNC:26921	overlapping_locus	5.30756
ENSG00000099849.15	protein_coding	RASSF7	1.02751	7.21e-05	0.000438189	HGNC:1166	OTTHUMG00000132004.5	2.97954
ENSG00000114812.13	protein_coding	VIPR1	1.0269	1.63e-07	2.65e-06	HGNC:12694	OTTHUMG00000131792.9	4.74588
ENSG00000251136.9	lncRNA	RP11-37B2.1	1.02631	2.02e-05	0.000151761	OTTHUMG00000163788.5		3.43869
ENSG00000099949.21	protein_coding	LZTR1	1.02622	3.71e-07	5.21e-06	HGNC:6742	overlapping_locus	4.69228
ENSG00000172922.11	protein_coding	RNASEH2C	1.02607	2.03e-07	3.16e-06	HGNC:24116	OTTHUMG00000166601.4	4.52298
ENSG00000214652.6	protein_coding	ZNF727	1.02597	0.016388	0.0421955	HGNC:22785	overlapping_locus	1.53136
ENSG00000112282.18	protein_coding	MED23	1.02527	7.51e-10	2.81e-08	HGNC:2372	OTTHUMG00000015565.3	5.36882
ENSG00000271976.1	lncRNA	RP11-884K10.7	1.02375	0.0029985	0.0102887	OTTHUMG00000185633.1		2.36992
ENSG00000186814.14	protein_coding	ZSCAN30	1.02323	7.56e-10	2.82e-08	HGNC:33517	overlapping_locus	5.26244
ENSG00000140691.18	protein_coding	ARMC5	1.02313	0.0163015	0.0420117	HGNC:25781	OTTHUMG00000176618.4	1.90688
ENSG00000278535.5	protein_coding	DHRS11	1.02303	7.43e-05	0.00044944	HGNC:28639	overlapping_locus	2.99197
ENSG00000143748.18	protein_coding	NVL	1.02264	9.48e-12	7.41e-10	HGNC:8070	ncRNA_host	5.33142
ENSG00000135740.17	protein_coding	SLC9A5	1.02252	0.000482097	0.00218946	HGNC:11078	overlapping_locus	1.70773
ENSG00000116151.14	protein_coding	MORN1	1.02229	0.000130623	0.000728483	HGNC:25852	overlapping_locus	2.81557
ENSG00000162241.13	protein_coding	SLC25A45	1.02106	0.00706054	0.0211248	HGNC:27442	OTTHUMG00000166255.4	1.32952
ENSG00000188092.15	protein_coding	GPR89B	1.01847	0.0193441	0.0485226	HGNC:13840	OTTHUMG00000013452.7	3.06659
ENSG00000163945.19	protein_coding	UVSSA	1.01832	2.24e-08	4.83e-07	HGNC:29304	overlapping_locus	5.16926
ENSG00000130414.13	protein_coding	NDUFA10	1.01774	2.56e-10	1.12e-08	HGNC:7684	ncRNA_host	5.53409
ENSG00000129968.17	protein_coding	ABHD17A	1.01755	3.59e-06	3.57e-05	HGNC:28756	OTTHUMG00000171872.6	4.09233
ENSG00000100836.11	protein_coding	PABPN1	1.01741	1.48e-09	4.93e-08	HGNC:8565	overlapping_locus	6.83983
ENSG00000163803.13	protein_coding	PLB1	1.01721	3.55e-05	0.000243491	HGNC:30041	OTTHUMG00000152014.5	2.86769
ENSG00000121903.15	protein_coding	ZSCAN20	1.01664	6.8e-05	0.000416826	HGNC:13093	OTTHUMG00000004173.3	3.12177
ENSG00000197935.7	protein_coding	ZNF311	1.01639	0.000535198	0.0024	HGNC:13847	OTTHUMG00000031292.3	2.62685
ENSG00000182944.18	protein_coding	EWSR1	1.01531	1.91e-12	2.06e-10	HGNC:3508	OTTHUMG00000151107.9	7.59422
ENSG00000138002.16	protein_coding	IFT172	1.01501	2.28e-07	3.45e-06	HGNC:30391	ncRNA_host	4.30782
ENSG00000058600.16	protein_coding	POLR3E	1.015	3.98e-09	1.14e-07	HGNC:30347	OTTHUMG00000094779.4	4.46263
ENSG00000144504.15	protein_coding	ANKMY1	1.0145	0.000454216	0.00208205	HGNC:20987	OTTHUMG00000133355.9	3.53631
ENSG00000251369.9	protein_coding	ZNF550	1.01408	2.09e-05	0.000156382	HGNC:28643	OTTHUMG00000133709.5	3.4216
ENSG00000104381.14	protein_coding	GDAP1	1.01321	0.00764567	0.0225409	HGNC:15968	ncRNA_host	2.33904
ENSG00000251022.6	lncRNA	THAP9-AS1	1.01277	9.83e-12	7.61e-10	HGNC:44172	overlapping_locus	5.52285
ENSG00000183891.6	protein_coding	TTC32	1.01246	0.00553779	0.0172185	HGNC:32954	OTTHUMG00000151776.3	2.6504
ENSG00000060140.9	protein_coding	STYK1	1.01106	0.0013858	0.00537457	HGNC:18889	OTTHUMG00000168408.4	1.3952
ENSG00000189223.15	lncRNA	PAX8-AS1	1.00895	4.99e-10	1.99e-08	HGNC:49271	overlapping_locus	5.40264
ENSG00000125459.17	protein_coding	MSTO1	1.00865	1.12e-08	2.71e-07	HGNC:29678	OTTHUMG00000014014.9	4.71163
ENSG00000137802.14	protein_coding	MAPKBP1	1.00719	6.39e-08	1.18e-06	HGNC:29536	OTTHUMG00000160227.3	4.76506
ENSG00000139974.16	protein_coding	SLC38A6	1.00661	3.21e-05	0.00022291	HGNC:19863	overlapping_locus	3.68644
ENSG00000131778.19	protein_coding	CHD1L	1.00645	2.03e-09	6.48e-08	HGNC:1916	overlapping_locus	5.08553
ENSG00000013523.11	protein_coding	ANGEL1	1.00613	2.18e-05	0.000162199	HGNC:19961	OTTHUMG00000171494.9	3.40201
ENSG00000256294.8	protein_coding	ZNF225	1.0057	5.26e-07	6.94e-06	HGNC:13018	OTTHUMG00000182336.5	3.58088
ENSG00000169696.16	protein_coding	ASPSCR1	1.00517	0.000399991	0.00187668	HGNC:13825	OTTHUMG00000178438.6	3.25864
ENSG00000164048.14	protein_coding	ZNF589	1.00421	1.77e-05	0.00013672	HGNC:16747	ncRNA_host	3.19858
ENSG00000082258.13	protein_coding	CCNT2	1.00258	1.35e-07	2.26e-06	HGNC:1600	OTTHUMG00000131712.4	5.52659
ENSG00000167113.11	protein_coding	COQ4	1.00225	0.00013299	0.000738731	HGNC:19693	OTTHUMG00000020743.3	4.34712
ENSG00000171680.23	protein_coding	PLEKHG5	1.00225	0.000991478	0.00405387	HGNC:29105	overlapping_locus	2.1846
ENSG00000154743.19	protein_coding	TSEN2	1.00216	2.51e-06	2.64e-05	HGNC:28422	ncRNA_host	3.95768
ENSG00000062370.17	protein_coding	ZNF112	1.002	0.000429917	0.00199195	HGNC:12892	overlapping_locus	3.01137
ENSG00000100124.15	protein_coding	ANKRD54	1.00154	1.17e-05	9.67e-05	HGNC:25185	ncRNA_host	3.04112
ENSG00000115556.14	protein_coding	PLCD4	1.00116	0.00453584	0.014598	HGNC:9062	OTTHUMG00000154743.4	1.92095
ENSG00000139668.9	protein_coding	WDFY2	1.00089	5.8e-10	2.26e-08	HGNC:20482	overlapping_locus	4.93395
ENSG00000183765.23	protein_coding	CHEK2	1.00041	4.39e-05	0.000291323	HGNC:16627	OTTHUMG00000151023.24	3.06246

## Sheet: Mito enriched transcripts
gene_id	gene_type	gene_name	log2FC cyto-vs-mito	P.Value	adj.P.Val	hgnc_id	havana_gene		AveExpr
ENSG00000243708.11	protein_coding	PLA2G4B	4.84036	0.000684917	0.022984	HGNC:9036	overlapping_locus		-0.32707
ENSG00000015568.13	protein_coding	RGPD5	4.39498	0.000239052	0.012732	HGNC:32418	OTTHUMG00000130985.18		4.84145
ENSG00000158813.18	protein_coding	EDA	4.09039	1.98e-05	0.00295871	HGNC:3157	ncRNA_host		-0.905686
ENSG00000267871.6	lncRNA	ZNF460-AS1	3.86118	0.00169447	0.0386252	HGNC:53774	OTTHUMG00000183221.2		-0.113607
ENSG00000184486.10	protein_coding	POU3F2	3.64865	0.00228622	0.0464053	HGNC:9215	retrogene		-1.40752
ENSG00000157087.20	protein_coding	ATP2B2	3.41218	0.000251941	0.0130487	HGNC:815	ncRNA_host		-0.494443
ENSG00000275481.1	lncRNA	RP11-474P2.6	3.33809	0.00241288	0.0479066	overlapping_locus	OTTHUMG00000187428.1		0.0599244
ENSG00000168309.18	protein_coding	FAM107A	2.91862	0.00204881	0.043455	HGNC:30827	OTTHUMG00000159159.5		-1.85121
ENSG00000206052.11	protein_coding	DOK6	2.8983	0.000344469	0.0162336	HGNC:28301	overlapping_locus		-1.22514
ENSG00000267547.1	lncRNA	RP11-686D22.4	2.5448	0.00251912	0.0493729	OTTHUMG00000179879.1			-0.0146083
ENSG00000234602.9	protein_coding	MCIDAS	2.42772	0.00244335	0.0482827	HGNC:40050	OTTHUMG00000162600.3		0.295924
ENSG00000268049.1	lncRNA	CTD-2619J13.9	2.1367	0.000664243	0.0226965	OTTHUMG00000183516.1			-0.64018
ENSG00000144893.12	protein_coding	MED12L	1.97593	0.00241289	0.0479066	HGNC:16050	ncRNA_host		1.4062
ENSG00000198888.2	protein_coding	MT-ND1	1.65281	9.5e-07	0.000513864	HGNC:7455			11.1113
ENSG00000269940.1	lncRNA	RP11-73M18.7	1.60913	0.00233053	0.0470141	overlapping_locus	OTTHUMG00000183945.1		1.23426
ENSG00000198727.2	protein_coding	MT-CYB	1.52297	7.42e-07	0.00049827	HGNC:7427			11.2319
ENSG00000230606.11	lncRNA	AC159540.1	1.50024	0.00179129	0.0396593	OTTHUMG00000152989.12			2.3886
ENSG00000257315.3	protein_coding	ZBED6	1.49582	1.56e-06	0.000710529	HGNC:33273	overlapping_locus		7.75268
ENSG00000143631.11	protein_coding	FLG	1.47616	0.000700838	0.0232371	HGNC:3748	OTTHUMG00000012202.2		2.0983
ENSG00000198938.2	protein_coding	MT-CO3	1.46571	1.9e-06	0.000797332	HGNC:7422			11.888
ENSG00000198804.2	protein_coding	MT-CO1	1.46451	2.67e-08	4.97e-05	HGNC:7419			13.0257
ENSG00000198695.2	protein_coding	MT-ND6	1.43221	0.000207435	0.0117176	HGNC:7462			5.44744
ENSG00000228253.1	protein_coding	MT-ATP8	1.42923	0.000396845	0.0173205	HGNC:7415			9.76079
ENSG00000198786.2	protein_coding	MT-ND5	1.40754	1.19e-06	0.000587569	HGNC:7461			12.0014
ENSG00000198712.1	protein_coding	MT-CO2	1.35585	1.19e-07	0.000165715	HGNC:7421			11.4812
ENSG00000198763.3	protein_coding	MT-ND2	1.34061	1.13e-05	0.00218026	HGNC:7456			11.9128
ENSG00000198899.2	protein_coding	MT-ATP6	1.33165	6.38e-07	0.000465734	HGNC:7414			12.0378
ENSG00000210082.2	Mt_rRNA	MT-RNR2	1.31243	4.31e-06	0.00122511	HGNC:7471			15.1998
ENSG00000181873.13	protein_coding	IBA57	1.28045	0.00122395	0.0323372	HGNC:27302	OTTHUMG00000039769.3		2.72922
ENSG00000058335.16	protein_coding	RASGRF1	1.2741	0.000348496	0.0163773	HGNC:9875	OTTHUMG00000144172.3		2.15857
ENSG00000198840.2	protein_coding	MT-ND3	1.26994	0.000588065	0.0207667	HGNC:7458			8.43309
ENSG00000151176.8	protein_coding	PLBD2	1.22434	2.5e-06	0.000857393	HGNC:27283	OTTHUMG00000169567.3		7.82209
ENSG00000212907.2	protein_coding	MT-ND4L	1.19418	2.96e-07	0.000273152	HGNC:7460			8.93267
ENSG00000198886.2	protein_coding	MT-ND4	1.19134	0.000536655	0.020097	HGNC:7459			12.7554
ENSG00000189057.11	protein_coding	FAM111B	1.14692	9.02e-07	0.000504393	HGNC:24200	OTTHUMG00000167279.5		5.81541
ENSG00000085840.13	protein_coding	ORC1	1.07362	2.14e-06	0.000815522	HGNC:8487	OTTHUMG00000008104.5		3.71307
ENSG00000211459.2	Mt_rRNA	MT-RNR1	1.03675	0.00018888	0.0110799	HGNC:7470			13.2631
ENSG00000180071.20	protein_coding	ANKRD18A	1.02334	0.00241948	0.0479239	HGNC:23643	overlapping_locus		2.36255
ENSG00000267106.8	lncRNA	ZNF561-AS1	1.02099	0.00118102	0.0317023	HGNC:27613	OTTHUMG00000180135.7		2.25435
